# Supplementary material for: Evolutionary reconstruction, nomenclature and functional meta-analysis of the Kiwellin protein family
Source: Front Plant Sci. 2022 Dec 22;13:1034708. doi: 10.3389/fpls.2022.1034708 (PMC9813671; doi:10.3389/fpls.2022.1034708)
Supplement: Supplementary Data Sheet 3 — Listings, e.g. proteomes, RNA-seq sources, Kiwellin annotations (XLSX). [file Table_1.xlsx]

## Sheet: table of content
table/page	feature/column	description	note
Nomenclature-KWL		all Kiwellin uniprot-ID with the respective Nomenclature (Kwl1,Kwl2,Kwl3)
BL-unrelated-faulty		all other proteins (BL=Barwin-like, unrelated proteins, faulty = missing beta_1 sheet in the barrel)	there are 915+9 entries (9 are found after the publication)
	group	kwl = kiwellin without kissper domain, kissper = with kissper domain
	internal-ID	internal naming schema
	Uniprot header/id	uniprot information
	tree-class	main classes (kwl1,kwl2,kwl3)
	tree-class-major	subgroups ordered by the distance of the common LCA to the root (the higher the number the younger the LCA). The distance can be found in tree-dist-lca-root
	tree-class-minor	species specific subgroups of tree-class-major with alphabetical letters (oldest=a,b,c,…=youngest). The distance can be found in tree-dist-leaf-root
	Has SignalP	yes = a signal peptide was detected and trimmed from the sequence
	Han et al 19 match	the name of the original sequence that is most similar
	OS, OX, full uniprot taxonomy	uniprot taxonomic information. OS without strain name
	taxonomic group	FUN: Fungi, BRY:Bryophyta, LYC:Lycopodiopsida, AMB:Amborellales, LIL: Liliopsida RAN:Ranunculales, MAG: Magnoliidae, SAX: Saxifragales, ROS: Rosids, CAR: Caryophyllales, AST: Asterids
	Round	R1=round_1 : re-identified sequences from Han et al 2019, R2=round_2 : found with the described HMM model
	proteinortho transcripts, proteinortho …	mapping the proteins against the respective transcriptome, all matching transcripts are outputted
	Sequence	fasta protein sequence from UniProt
	Sequence without Signalp	signalp trimmed sequence (if no signal peptide was found this is identical to Sequence)
	Secondary	secondary structure extracted from the alphafold predicted structure using the signalp trimmed sequence
	Cysteine count	number of cystein residues of the signalp trimmed sequence
	X: RMSD, MA, RMSDperMAsq	structure scores of superimposition with most optimal structure of X=barrel,clamp,kissper domain and zmKWL1a (crystal structure of Han et al 2019)
	X: best reference	for each of the barrel,clamp,kissper domains the best reference structure name is printed (this correspond to the RMSD, MA and RMSDperMAsq value)
	hmm evalue, hmm bias	the hmm evalue and bias of the best HMM model (the one stated in group)
transcriptome sources		lists all transcriptomes
	source	ncbi or ensembl
	type	cdna or rna
	Bioproject+GCF ID	identifier if source=ncbi
range of descriptors		ranges of descriptors (min-max & median) used for filtering the HMM matches.
	what	R1 = round_1 re-identified sequences from Han et al 2019. R2 = found with the described HMM model. kwl = kiwellin without kissper domain, kissper = kiwellin with kissper domain.
grouping info		for each kiwellin group (kwl1,2,3) information about the distribution among the taxonomic groups (see above)
species		lists all species with reference status of UniProt 2022_1
	found	indicates all major classes that are found: BL = Barwin-like, Kwl = Kiwellin without kissper domain, Kissper = Kiwellin with kissper domain
species of Han et. Al (2019)		list of all species of Han et al 2019 along the specific uniprot ID
number of kiwellins per round		overview of the kiwellins found in the different rounds (iterations)
number of kiwellins per species		total number of kiwellins found in all species
IPR039271-BL		list of all identified BL proteins found in the interpro group „Kiwellin-like“ IPR039271 (Blum et al., 2021)
known annotation		list of all known crystal structures of kiwellins found in rcsb-pdb as well as the annotations used in Han et al 2019.
RNA-seq results details		for each experiment a table describes contains DESeq2 normalized count values for all conditions as well as L2FC, pvalues, baseMeans for all comparisons made
RNA-seq results overview		a condensed table of RNA-seq results details
	kiwellin group	the internal-ID of the kiwellin group (kiwellins are grouped if they cannot be distinguised in the transcriptome). IDs are condensed e.g. Triticum_aestivum-1,2,3 = Triticum_aestivum-1, Triticum_aestivum-2 and Triticum_aestivum-3
	X	normalized read counts of condition X e.g. mock, infected, …
	l2fc.X_vs_Y	for a comparison X versus Y (Y serves as baseline) here the log2 transformed fold change is printed (1 = X doubles expression, -1 = halfs expression)
	pvalue.X_vs_Y	p-value of the comparison X versus Y
	sig.X_vs_Y	.:pvalue < 0.1, *: pvalue <0.05, **: pvalue <0.01, ***: pvalue<0.001
	baseMean	log10 transformed base mean: a proxy for overall expression strength
Kiwellins form dimers and trimers		all 65 entries that are additionally found with the relaxed model (no length distribution). 2 Entries were too long to predict with alphafold.
Average number of mapped reads		Average number of mapped reads

## Sheet: Nomenclature-KWL
Uniprot id	group	Uniprot header	internal-ID	tree-class	tree-class-major	tree-class-minor	Has SignalP	Han et al 19 match	OS	OX	full uniprot taxonomy	taxonomic group	Round	proteinortho transcripts	proteinortho proteins	proteinortho number of transcripts	proteinortho transcripts/proteins	Sequence	length of Sequence	length of Sequence without Signalp	Sequence without Signalp	Secondary	Cysteine count	zmKWL1a: RMSD per MA^2 zmKWL1a	zmKWL1a: RMSD	zmKWL1a: MA	clamp: RMSD	clamp: MA	clamp: best reference	clamp: RMSD per MA^2	kissper: RMSD	kissper: MA	kissper: best reference	kissper: RMSD per MA^2	barrel: RMSD	barrel: MA	barrel: best reference	barrel: RMSD per MA^2	DNA	hmm evalue	hmm bias	tree-dist-lca-root	tree-dist-leaf-root
A0A022QR15	Kissper	tr|A0A022QR15|A0A022QR15_ERYGU Uncharacterized protein OS=Erythranthe guttata OX=4155 GN=MIMGU_mgv1a022999mg PE=3 SV=1 LinsiMatch=ast_MIMGU_Migut.L00723.1.p/1-230	Erythranthe_guttata-6	kwl1	5	a	yes	ast_MIMGU_Migut.L00723.1.p/1-230	Erythranthe guttata	4155	Eukaryota; Viridiplantae; Streptophyta; Embryophyta; Tracheophyta; Spermatophyta; Magnoliopsida; eudicotyledons; Gunneridae; Pentapetalae; asterids; lamiids; Lamiales; Phrymaceae; Erythranthe.	AST	R1,R2	XM_012990305.1	1	1	1	MANTIPISFCLFTLISIIIQFAIGNAQSSCNGPCQTLNDCAGQLICSNGKCNDDPRVGSRVCSGGSGSGGGGGGSGGGGGGGGGEGGQCRPSGTLHCRGKSYPQYSCSPVVSSSTPAKLTLNDFSDGGDGGGPSECDNNYHSKSERVVALSTGWYNGGSRCGKMIRIVARNGRSTTAKVVDECDSRNGCDKEHDGQPPCLNNIVDGSDAVWKALGLDEDIGVVPVTWSMA	230	204	QSSCNGPCQTLNDCAGQLICSNGKCNDDPRVGSRVCSGGSGSGGGGGGSGGGGGGGGGEGGQCRPSGTLHCRGKSYPQYSCSPVVSSSTPAKLTLNDFSDGGDGGGPSECDNNYHSKSERVVALSTGWYNGGSRCGKMIRIVARNGRSTTAKVVDECDSRNGCDKEHDGQPPCLNNIVDGSDAVWKALGLDEDIGVVPVTWSMA	----------AAA----BBBB--BBBB---------------------------------------BBBBB--BBBBB----------BBBBBBB-------------------------BBBBBAAAA--------BBBBBB----BBBBBBBBBB-------------------BBBB-AAAAAAA---AAA-BBBBBBBB-	14	9.41602535083748e-07	468	705	1276	84	Solanum_tuberosum-10-clamp	0.000180839002267574	192	172	Citrus_sinensis-4-Kissper	6.48999459167117e-06	208	361	Zea_mays-8-barrel	1.59605896210127e-06	ATGGCAAACACTATACCAATTTCCTTTTGTCTTTTCACCCTTATTTCCATTATTATCCAATTTGCCATTGGAAACGCACAATCTTCATGCAATGGTCCATGCCAAACCCTAAATGACTGCGCCGGTCAATTAATATGCAGCAACGGTAAATGCAACGATGACCCTCGTGTTGGATCTCGTGTCTGCAGCGGCGGCAGCGGTAGCGGTGGCGGTGGCGGTGGCAGTGGCGGTGGCGGTGGCGGAGGAGGAGGAGAAGGAGGTCAATGCCGCCCGTCAGGCACCCTACACTGTCGCGGAAAATCTTATCCTCAGTACTCGTGTTCTCCGGTCGTCTCCTCCTCAACACCAGCCAAACTCACCTTGAATGATTTCAGTGACGGTGGGGATGGCGGAGGACCA…	1.9e-92	11.7	1.933272	2.345973
A0A022QS99	Kissper	tr|A0A022QS99|A0A022QS99_ERYGU Uncharacterized protein OS=Erythranthe guttata OX=4155 GN=MIMGU_mgv1a018280mg PE=3 SV=1 LinsiMatch=ast_MIMGU_Migut.L00686.1.p/1-220	Erythranthe_guttata-5	kwl1	5	b	yes	ast_MIMGU_Migut.L00686.1.p/1-220	Erythranthe guttata	4155	Eukaryota; Viridiplantae; Streptophyta; Embryophyta; Tracheophyta; Spermatophyta; Magnoliopsida; eudicotyledons; Gunneridae; Pentapetalae; asterids; lamiids; Lamiales; Phrymaceae; Erythranthe.	AST	R1,R2	XM_012990337.1	1	1	1	MANTIPISFCLFTLISIIIQFAIGNAQPSCNGLCQTLNDCAGQLICSNGKCNDDPRVGSHVCSGSGGGSGGGGGGGGQCRPSGTLHCRGKSYPQYSCSPVVSSSTPAKLTLNDFSEGGDGGGPSECDNKYHSKSERVVALSTGWYNGGSRCGKMIRIVARNGRSTTAKVVDECDLRNGCDKEHAGQPPCLNNIVDGSDAVWKALGLDEDIGVVPVTWSMA	220	194	QPSCNGLCQTLNDCAGQLICSNGKCNDDPRVGSHVCSGSGGGSGGGGGGGGQCRPSGTLHCRGKSYPQYSCSPVVSSSTPAKLTLNDFSEGGDGGGPSECDNKYHSKSERVVALSTGWYNGGSRCGKMIRIVARNGRSTTAKVVDECDLRNGCDKEHAGQPPCLNNIVDGSDAVWKALGLDEDIGVVPVTWSMA	-----------------BBBB--BBBB-----------------------------BBBBB--BBBBB----------BBBBBBB-------------------------BBBBBAAAA--------BBBBBB----BBBBBBBBBB-------------------BBBB-AAAAAAA---AAA-BBBBBBBB-	14	9.56526654983323e-07	423	665	327	51	Triticum_urartu-16-clamp	0.000125720876585929	456	162	Citrus_sinensis-4-Kissper	1.73754000914495e-05	238	377	Glycine_max-7-barrel	1.67453510543239e-06	ATGGCAAACACTATACCAATTTCCTTCTGCCTTTTCACCCTTATTTCCATTATTATCCAATTTGCCATTGGAAATGCACAACCTTCATGCAATGGTCTGTGCCAAACCCTAAATGACTGCGCCGGTCAATTAATATGCAGCAACGGTAAATGCAACGATGACCCTCGTGTTGGATCTCATGTCTGCAGCGGCAGTGGTGGTGGCAGTGGCGGTGGTGGCGGAGGAGGAGGTCAATGCCGCCCGTCAGGCACCCTACACTGTCGCGGAAAATCTTATCCTCAGTACTCGTGTTCTCCCGTCGTCTCCTCCTCGACACCAGCCAAACTCACCTTGAATGATTTCAGTGAGGGTGGGGATGGCGGAGGGCCATCCGAGTGCGACAATAAGTACCATAGTAAA…	1.3e-93	10.7	1.933272	2.356003
A0A022QW44	Kwl	tr|A0A022QW44|A0A022QW44_ERYGU Uncharacterized protein OS=Erythranthe guttata OX=4155 GN=MIMGU_mgv1a024963mg PE=3 SV=1 LinsiMatch=ast_MIMGU_Migut.B01733.1.p/1-188	Erythranthe_guttata-2	kwl3	4	c	yes	ast_MIMGU_Migut.B01733.1.p/1-188	Erythranthe guttata	4155	Eukaryota; Viridiplantae; Streptophyta; Embryophyta; Tracheophyta; Spermatophyta; Magnoliopsida; eudicotyledons; Gunneridae; Pentapetalae; asterids; lamiids; Lamiales; Phrymaceae; Erythranthe.	AST	R1,R2	XM_012988258.1	1	1	1	MNHLRKGATLVFLLILVSYSYGARFRSSCNPSGRIRGENPPPGQCNQENDSDCCKAGDYYTTYTCSPPVSGSTGAVLTLNSFQKGGDGGGPSECDGNYHSDETPVVALSTGWYSGGSRCLKNVTISANGRTVIAMVVDECDSTMGCDNEHDYQPPCPNNIVDASKAVWKALGVPEDNWGDLDISWSDS	188	166	ARFRSSCNPSGRIRGENPPPGQCNQENDSDCCKAGDYYTTYTCSPPVSGSTGAVLTLNSFQKGGDGGGPSECDGNYHSDETPVVALSTGWYSGGSRCLKNVTISANGRTVIAMVVDECDSTMGCDNEHDYQPPCPNNIVDASKAVWKALGVPEDNWGDLDISWSDS	----------BBBB-----------AAA--------BBBB----------BBBBBBB-------------------------BBBBBAAAA--------BBBBBB--BBBBBBBBBBB-------------------BBBB-AAAAAA----AAA---BBBBBBB-	10	9.29815107880651e-07	547	767	297	263	Actinidia_chinensis-1-clamp	4.2938310514826e-06	1718	81	Citrus_sinensis-4-Kissper	0.000261850327693949	138	406	Solanum_tuberosum-1-barrel	8.37195758208159e-07	ATGAACCACCTTAGAAAAGGAGCCACTCTTGTCTTCCTATTGATCCTTGTTTCTTATTCGTACGGGGCAAGATTTCGATCTTCTTGCAACCCCAGCGGCAGAATAAGGGGCGAAAACCCCCCTCCGGGACAATGCAACCAAGAAAACGACTCCGACTGCTGCAAAGCAGGGGATTACTACACCACTTACACATGTTCACCTCCCGTTTCTGGTAGCACGGGTGCAGTTCTGACGCTCAACAGCTTCCAGAAGGGGGGTGATGGAGGTGGGCCCTCCGAGTGTGACGGTAATTACCACTCCGATGAAACGCCAGTTGTCGCTCTATCGACTGGCTGGTACAGTGGAGGGTCGAGATGTCTAAAAAACGTGACTATAAGTGCTAATGGCAGGACCGTGATA…	2.5e-86	4.0	1.844551	2.3200439999999998
A0A022QW46	Kwl	tr|A0A022QW46|A0A022QW46_ERYGU Uncharacterized protein OS=Erythranthe guttata OX=4155 GN=MIMGU_mgv1a025220mg PE=3 SV=1 LinsiMatch=ast_MIMGU_Migut.B01738.1.p/1-189	Erythranthe_guttata-4	kwl3	6	a	yes	ast_MIMGU_Migut.B01738.1.p/1-189	Erythranthe guttata	4155	Eukaryota; Viridiplantae; Streptophyta; Embryophyta; Tracheophyta; Spermatophyta; Magnoliopsida; eudicotyledons; Gunneridae; Pentapetalae; asterids; lamiids; Lamiales; Phrymaceae; Erythranthe.	AST	R1,R2	XM_012988536.1,XM_012988259.1	3	2	0.666666666666667	MSNRKAISFFLFLLFSIFVIAKTEAQSCQPSGKIKGKKPPKDQCNKNNDSECCEQGKYYTTYKCSPTVGAHTKAVLTLNSFEKGKDGGGPSECDSKYHSDDIPIVALSTGWFNNMKRCFRNVTIYGNGNSVSAMVVDECDSTMGCDLDHDYQPPCNNNIVDASRAVWKALGVPKSQWGEMDITWSDDNA	189	164	QSCQPSGKIKGKKPPKDQCNKNNDSECCEQGKYYTTYKCSPTVGAHTKAVLTLNSFEKGKDGGGPSECDSKYHSDDIPIVALSTGWFNNMKRCFRNVTIYGNGNSVSAMVVDECDSTMGCDLDHDYQPPCNNNIVDASRAVWKALGVPKSQWGEMDITWSDDNA	------BBBB-----------AAA--------BBBB----------BBBBBBB-------------------------BBBBBAAAA--------BBBBBB--BBBBBBBBBBB-------AAA---------BBBB-AAAAAA----AAA--BBBBBBBB---	10	1.0311566744174e-06	655	797	296	286	Actinidia_chinensis-1-clamp	3.61875886351411e-06	1517	80	Citrus_sinensis-4-Kissper	0.00023703125	134	382	Glycine_max-7-barrel	9.18286231188838e-07	ATGTCGAATCGAAAAGCAATCTCATTCTTTCTATTTCTCCTCTTCTCCATTTTCGTCATCGCGAAAACCGAAGCACAATCCTGCCAGCCGAGCGGCAAGATCAAGGGCAAGAAACCACCCAAAGACCAATGCAACAAAAACAACGACTCGGAATGTTGCGAACAAGGCAAATACTACACCACCTACAAATGCTCCCCCACCGTCGGGGCCCACACTAAGGCCGTCCTAACATTGAACAGCTTCGAGAAAGGCAAAGACGGTGGGGGCCCGTCCGAGTGCGACAGCAAGTACCACTCTGACGATATTCCGATCGTGGCACTGTCTACAGGGTGGTTCAACAATATGAAGAGGTGCTTCAGGAATGTTACTATTTACGGAAATGGGAATAGTGTGAGCGCG…	1.1e-85	8.7	1.874736	2.472973
A0A022QXP1	Kwl	tr|A0A022QXP1|A0A022QXP1_ERYGU Uncharacterized protein OS=Erythranthe guttata OX=4155 GN=MIMGU_mgv1a024967mg PE=3 SV=1 LinsiMatch=ast_MIMGU_Migut.B01735.1.p/1-187,ast_MIMGU_Migut.B01737.1.p/1-187	Erythranthe_guttata-1	kwl3	4	a	yes	ast_MIMGU_Migut.B01735.1.p/1-187,ast_MIMGU_Migut.B01737.1.p/1-187	Erythranthe guttata	4155	Eukaryota; Viridiplantae; Streptophyta; Embryophyta; Tracheophyta; Spermatophyta; Magnoliopsida; eudicotyledons; Gunneridae; Pentapetalae; asterids; lamiids; Lamiales; Phrymaceae; Erythranthe.	AST	R1,R2	XM_012988536.1,XM_012988259.1	3	2	0.666666666666667	MKTFTVEAFLLLLFTFAAYSSQARLQSCNPSGKIRGENPPPGQCNQENDSDCCKAGDYYTTYTCSPPVSGSTKAVLTLNSFQKGGDGGGPSECDGKYHSDETPVVALSTGWYSGGSRCLNNVVISANGRTVTATVVDECDSTMGCDEDHDYQPPCPNNIVDASKAVWKALGVPEDNWGDLDITWSDA	187	164	RLQSCNPSGKIRGENPPPGQCNQENDSDCCKAGDYYTTYTCSPPVSGSTKAVLTLNSFQKGGDGGGPSECDGKYHSDETPVVALSTGWYSGGSRCLNNVVISANGRTVTATVVDECDSTMGCDEDHDYQPPCPNNIVDASKAVWKALGVPEDNWGDLDITWSDA	--------BBBB-----------AAA--------BBBB----------BBBBBBB-------------------------BBBBBAAAA--------BBBBBB--BBBBBBBBBBB-------AAA---------BBBB-AAAAAA----AAA---BBBBBBB-	10	9.57201808085243e-07	569	771	260	265	Actinidia_chinensis-1-clamp	3.70238519045924e-06	1662	82	Citrus_sinensis-4-Kissper	0.000247174301011303	117	412	Solanum_tuberosum-1-barrel	6.89273258554058e-07	ATGAAGACCTTCACAGTCGAAGCGTTTCTACTTCTTCTGTTCACTTTTGCTGCTTATTCTTCACAAGCCAGACTCCAATCTTGCAACCCCAGCGGCAAAATAAGGGGCGAAAACCCCCCACCGGGGCAATGCAACCAAGAAAACGACTCCGACTGCTGCAAAGCAGGGGATTACTACACCACTTACACATGTTCGCCTCCCGTTTCTGGAAGCACGAAAGCAGTTCTGACGCTCAACAGCTTCCAGAAGGGGGGCGATGGGGGCGGCCCCTCCGAGTGTGACGGTAAGTACCACTCCGACGAAACGCCAGTTGTCGCTCTATCGACCGGCTGGTACAGTGGAGGGTCGAGGTGCCTAAACAACGTCGTCATAAGTGCTAACGGCAGGACCGTGACAGCT…	1e-87	4.9	1.844551	2.1719329999999997
A0A022QZW4	Kwl	Uncharacterized protein OS=Erythranthe guttata OX=4155 GN=MIMGU_mgv1a018691mg PE=3 SV=1	Erythranthe_guttata-7	kwl3	4	b	no	-	Erythranthe guttata	4155	Eukaryota; Viridiplantae; Streptophyta; Embryophyta; Tracheophyta; Spermatophyta; Magnoliopsida; eudicotyledons; Gunneridae; Pentapetalae; asterids; lamiids; Lamiales; Phrymaceae; Erythranthe.	AST	R2	XM_012988536.1,XM_012988259.1	3	2	0.666666666666667	MQKNLDLAFCRVWSSLTNTATRLQSCNPSGKIRGENPPPGQCNQENDSDCCKAGDYYTTYTCSPPVSGTTKAVLTLNSFQKGGDGGGPSECDGKYHSDETPVVALSTGWYSGGSRCLNNVVISANGRTVTAMVVDECDSTMGCDEDHDYQPPCPNNIVDASKAVWKALGVPENNWGDLDITWSDA	185	185	MQKNLDLAFCRVWSSLTNTATRLQSCNPSGKIRGENPPPGQCNQENDSDCCKAGDYYTTYTCSPPVSGTTKAVLTLNSFQKGGDGGGPSECDGKYHSDETPVVALSTGWYSGGSRCLNNVVISANGRTVTAMVVDECDSTMGCDEDHDYQPPCPNNIVDASKAVWKALGVPENNWGDLDITWSDA	-----------------------------BBBB-----------AAA--------BBBB----------BBBBBBB-------------------------BBBBBAAAA--------BBBBBB--BBBBBBBBBBB-------AAA---------BBBB-AAAAAA----AAA---BBBBBBB-	11	9.64869961843779e-07	550	755	284	286	Actinidia_chinensis-1-clamp	3.47205242310137e-06	1586	80	Citrus_sinensis-4-Kissper	0.0002478125	135	422	Solanum_tuberosum-1-barrel	7.58069225758631e-07	ATGCAAAAGAACTTAGATTTGGCCTTTTGTAGAGTGTGGAGTAGCTTAACCAACACGGCAACCAGACTTCAATCTTGCAACCCCAGCGGCAAAATAAGGGGCGAAAACCCCCCTCCGGGGCAATGCAACCAAGAAAACGACTCCGACTGCTGCAAAGCAGGGGATTACTACACCACTTACACATGTTCGCCTCCCGTTTCCGGTACCACAAAAGCAGTTCTGACGCTCAACAGCTTCCAGAAGGGAGGCGATGGGGGCGGCCCCTCCGAGTGTGACGGTAAGTACCACTCTGACGAAACGCCAGTTGTCGCACTATCGACTGGCTGGTACAGCGGAGGATCAAGATGCCTTAACAACGTTGTCATAAGTGCTAATGGCAGAACCGTGACTGCTATGGTG…	5.8e-84	5.0	1.844551	2.183343
A0A058ZYI9	Kissper	tr|A0A058ZYI9|A0A058ZYI9_EUCGR Uncharacterized protein OS=Eucalyptus grandis OX=71139 GN=EUGRSUZ_K00024 PE=3 SV=1 LinsiMatch=ros_EUCGR_Eucgr.K00024.1/1-214	Eucalyptus_grandis-16	kwl1	5	b	yes	ros_EUCGR_Eucgr.K00024.1/1-214	Eucalyptus grandis	71139	Eukaryota; Viridiplantae; Streptophyta; Embryophyta; Tracheophyta; Spermatophyta; Magnoliopsida; eudicotyledons; Gunneridae; Pentapetalae; rosids; malvids; Myrtales; Myrtaceae; Myrtoideae; Eucalypteae; Eucalyptus.	ROS	R1,R2	0		0		MKYCGALLLALPIVISINLFSSPSHAISSCNGPCHTLNDCTGQLICINGKCNDDPDVGTHICSGIPSPGGGCQPSGTLYCRGNSYPKYTCSPPVTSSTQATLTNNDFSQGGDGGGPSECDGSYHDNNEKIVALSTGWYAGGSRCGHMIKIISTKTKRSVMAKVVDECDSMNGCDGEHAYQPPCKNNIVDGSNGVWNALGLDTEVGLEAITWSMA	214	188	ISSCNGPCHTLNDCTGQLICINGKCNDDPDVGTHICSGIPSPGGGCQPSGTLYCRGNSYPKYTCSPPVTSSTQATLTNNDFSQGGDGGGPSECDGSYHDNNEKIVALSTGWYAGGSRCGHMIKIISTKTKRSVMAKVVDECDSMNGCDGEHAYQPPCKNNIVDGSNGVWNALGLDTEVGLEAITWSMA	----------AAA-----BBB--BBB-----------------------BBBBB--BBBBB----------BBBBBBB-------------------------BBBBBAAAA--------BBBBBB-----BBBBBBBBBB-------------------BBBB-AAAAAAA---AAA--BBBBBBB-	14	1.05724802255462e-06	486	678	488	97	Triticum_urartu-16-clamp	5.18652354129025e-05	154	174	Citrus_sinensis-4-Kissper	5.08653719117453e-06	182	360	Zea_mays-8-barrel	1.40432098765432e-06	ATGAAGTACTGTGGGGCACTCCTCCTAGCTCTTCCAATTGTCATAAGCATCAATCTTTTTTCATCTCCTTCACATGCCATCTCCTCATGCAACGGCCCTTGCCATACCCTAAATGATTGCACCGGACAATTGATATGCATCAACGGGAAGTGCAATGACGATCCCGACGTAGGCACGCACATATGTTCCGGTATTCCATCACCGGGTGGAGGATGTCAACCCTCAGGCACTCTGTACTGCCGTGGCAATTCCTACCCTAAATATACGTGCTCGCCCCCGGTAACGTCTTCCACTCAAGCGACCTTGACGAACAACGATTTTAGCCAAGGCGGTGATGGTGGGGGCCCGTCGGAATGCGATGGCAGCTACCACGACAACAACGAAAAGATTGTTGCACTA…	2.1e-93	12.8	1.933272	2.450269
A0A059BA71	Kissper	tr|A0A059BA71|A0A059BA71_EUCGR Uncharacterized protein (Fragment) OS=Eucalyptus grandis OX=71139 GN=EUGRSUZ_G00736 PE=3 SV=1 LinsiMatch=ros_EUCGR_Eucgr.G00736.1/1-215	Eucalyptus_grandis-11	kwl1	5	e	yes	ros_EUCGR_Eucgr.G00736.1/1-215	Eucalyptus grandis	71139	Eukaryota; Viridiplantae; Streptophyta; Embryophyta; Tracheophyta; Spermatophyta; Magnoliopsida; eudicotyledons; Gunneridae; Pentapetalae; rosids; malvids; Myrtales; Myrtaceae; Myrtoideae; Eucalypteae; Eucalyptus.	ROS	R1,R2	XM_010069918.3	1	1	1	MELAGIMSIALLLVVLSTNLPAISSCNGPCQTLDDCRGQLICINGMCSDDPKLGTQICGTGSGGQSVLTSDGGGCDPSGNLQCDGTSYPTFTCSPPVTSSTRAILMNNDFSQGGDGGDPSQCNEQYHNNTERIVAPSTGWFDNVHCGKIFKITSIKTGSSVMAKAVDQCDSMNGCNASHAYQPPCRNNIVDSSDAMWSALGLDKNVGEEDVTWST	215	191	SCNGPCQTLDDCRGQLICINGMCSDDPKLGTQICGTGSGGQSVLTSDGGGCDPSGNLQCDGTSYPTFTCSPPVTSSTRAILMNNDFSQGGDGGDPSQCNEQYHNNTERIVAPSTGWFDNVHCGKIFKITSIKTGSSVMAKAVDQCDSMNGCNASHAYQPPCRNNIVDSSDAMWSALGLDKNVGEEDVTWST	--------AAA----BBBB--BBBB-----------------------------BBBBB--BBBBB----------BBBBBBB-------------------------BBBB-AAAAAAA----BBBBBB-----BBBBBB-----------AAA---------BBBB-AAAAAAA---AAA-BBBBBBB-	14	1.45963592369729e-06	596	639	1141	76	Solanum_tuberosum-10-clamp	0.000197541551246537	241	166	Citrus_sinensis-4-Kissper	8.74582668021483e-06	366	353	Solanum_tuberosum-1-barrel	2.9371875225706e-06	ATGGAGCTCGCTGGGATCATGTCGATTGCCCTTTTGCTGGTGGTCTTGAGCACCAACTTGCCGGCCATCTCGTCATGTAATGGCCCATGTCAAACCCTCGACGACTGCCGAGGCCAATTGATCTGCATCAACGGAATGTGCAGCGATGATCCCAAATTAGGTACTCAGATATGCGGCACCGGCAGTGGTGGTCAATCCGTGCTGACTTCAGACGGCGGAGGATGCGACCCCTCAGGCAATCTCCAATGTGATGGCACATCTTATCCTACGTTCACTTGCTCGCCCCCAGTAACTTCCTCAACCCGAGCCATCTTGATGAACAACGATTTCAGCCAAGGCGGTGATGGGGGAGACCCGTCTCAGTGCAATGAGCAATATCACAACAACACAGAGCGGATC…	9.6e-82	15.5	1.933272	2.8021049999999996
A0A059BZI6	Kwl	tr|A0A059BZI6|A0A059BZI6_EUCGR Uncharacterized protein OS=Eucalyptus grandis OX=71139 GN=EUGRSUZ_E00160 PE=3 SV=1 LinsiMatch=ros_EUCGR_Eucgr.E00160.1/1-188	Eucalyptus_grandis-8	kwl3	5	a	yes	ros_EUCGR_Eucgr.E00160.1/1-188	Eucalyptus grandis	71139	Eukaryota; Viridiplantae; Streptophyta; Embryophyta; Tracheophyta; Spermatophyta; Magnoliopsida; eudicotyledons; Gunneridae; Pentapetalae; rosids; malvids; Myrtales; Myrtaceae; Myrtoideae; Eucalypteae; Eucalyptus.	ROS	R1,R2	XM_010056843.2	2	1	0.5	MKSFSLKCLGLLLLALLAMSCMEVQGQSCRPSGRIRGKNPPPGQCNTGDDSDCCKNGQMYPIYKCSPPVLGHTRAYLTLNSFAKGGDGGGPSECDNHYHSDDTPVVALSTGWFDNMSRCLRNITIYGNGRSAQAMVVDECNSTMGCDEEHDYQPPCDNDIVDASRAVWEAPGVPKDNWGWLDITWSDA	188	162	QSCRPSGRIRGKNPPPGQCNTGDDSDCCKNGQMYPIYKCSPPVLGHTRAYLTLNSFAKGGDGGGPSECDNHYHSDDTPVVALSTGWFDNMSRCLRNITIYGNGRSAQAMVVDECNSTMGCDEEHDYQPPCDNDIVDASRAVWEAPGVPKDNWGWLDITWSDA	------BBBB-----------AAA--------BBBB----------BBBBBBB-------------------------BBBBBAAAA--------BBBBBB--BBBBBBBBBBB-------AAA---------BBBB-AAAAA-----AAA---BBBBBBB-	10	9.53134493787099e-07	571	774	281	253	Actinidia_chinensis-1-clamp	4.39000765517349e-06	5165	96	Citrus_sinensis-4-Kissper	0.000560438368055556	168	379	Glycine_max-7-barrel	1.16958250081801e-06	ATGAAAAGCTTTAGCTTGAAATGCTTGGGCTTATTGCTTCTTGCTCTTCTGGCTATGAGCTGTATGGAAGTTCAAGGTCAGTCCTGCAGACCGAGTGGCAGAATCAGAGGGAAGAATCCCCCTCCTGGACAATGCAACACCGGGGACGATTCGGACTGTTGCAAAAACGGCCAGATGTACCCGATTTACAAGTGTTCGCCGCCGGTGTTGGGCCACACCAGGGCCTACCTCACCCTGAACAGCTTCGCGAAGGGCGGAGATGGAGGTGGACCATCCGAGTGTGATAACCACTACCATTCTGATGACACGCCTGTCGTGGCACTATCCACGGGGTGGTTCGATAACATGAGCAGGTGTCTTAGGAACATAACGATCTACGGCAACGGGAGGAGCGCCCAG…	3.8e-84	2.0	1.86713	2.302537
A0A059CH24	Kwl	tr|A0A059CH24|A0A059CH24_EUCGR Uncharacterized protein OS=Eucalyptus grandis OX=71139 GN=EUGRSUZ_D01854 PE=3 SV=1 LinsiMatch=ros_EUCGR_Eucgr.D01854.1/1-168	Eucalyptus_grandis-5	kwl3	6	a	no	ros_EUCGR_Eucgr.D01854.1/1-168	Eucalyptus grandis	71139	Eukaryota; Viridiplantae; Streptophyta; Embryophyta; Tracheophyta; Spermatophyta; Magnoliopsida; eudicotyledons; Gunneridae; Pentapetalae; rosids; malvids; Myrtales; Myrtaceae; Myrtoideae; Eucalypteae; Eucalyptus.	ROS	R1,R2	0		0		MAASAIAEAQVCRPSGKLRGTQGKCTSDYGADCCKSGEFYTTYKCSPPVTERTKATLTINSFEKGGDGGGPSECDNHYHSDDTPIVALSTGWYNNGKRCFKEITIHGNGRSMKAKVVDECDSTMGCDKEHDFQPPCPNNIVDASKAVWKALGVLESDWGEMEIFWSED	168	168	MAASAIAEAQVCRPSGKLRGTQGKCTSDYGADCCKSGEFYTTYKCSPPVTERTKATLTINSFEKGGDGGGPSECDNHYHSDDTPIVALSTGWYNNGKRCFKEITIHGNGRSMKAKVVDECDSTMGCDKEHDFQPPCPNNIVDASKAVWKALGVLESDWGEMEIFWSED	---------------BBBB--------AAA--------BBBB----------BBBBBBB-------------------------BBBBBAAAA--------BBBBBB--BBBBBBBBBBB-------------------BBBB-AAAAAA----AAA--BBBBBBBB-	10	1.04609743599745e-06	590	751	353	203	Actinidia_chinensis-1-clamp	8.56608993181101e-06	1268	69	Physcomitrium_patens-1-Kissper	0.000266330602814535	203	408	Glycine_max-7-barrel	1.21948289119569e-06	ATGGCTGCTTCGGCGATTGCCGAGGCTCAGGTATGCAGGCCTAGCGGCAAGCTCCGAGGGACTCAGGGCAAGTGCACTAGTGATTACGGTGCCGATTGCTGCAAGAGCGGCGAGTTTTACACGACTTACAAATGCTCGCCTCCCGTGACGGAACGCACCAAGGCGACGTTGACCATAAACAGCTTCGAGAAGGGCGGGGATGGGGGCGGCCCTTCTGAGTGCGACAACCATTACCATTCCGACGACACGCCCATCGTGGCGTTATCAACCGGGTGGTACAATAATGGGAAGAGATGCTTCAAGGAGATAACTATCCATGGCAACGGGAGGAGCATGAAGGCGAAGGTGGTTGACGAGTGCGACTCGACGATGGGGTGCGACAAGGAACATGATTTCCAG…	1.3e-82	4.5	1.874736	2.515199
A0A059D4U7	Kissper	tr|A0A059D4U7|A0A059D4U7_EUCGR Uncharacterized protein OS=Eucalyptus grandis OX=71139 GN=EUGRSUZ_B02524 PE=3 SV=1 LinsiMatch=ros_EUCGR_Eucgr.B02524.1/1-215	Eucalyptus_grandis-4	kwl1	5	c	yes	ros_EUCGR_Eucgr.B02524.1/1-215	Eucalyptus grandis	71139	Eukaryota; Viridiplantae; Streptophyta; Embryophyta; Tracheophyta; Spermatophyta; Magnoliopsida; eudicotyledons; Gunneridae; Pentapetalae; rosids; malvids; Myrtales; Myrtaceae; Myrtoideae; Eucalypteae; Eucalyptus.	ROS	R1,R2	XM_010045479.3	1	1	1	MKYLVALLLALPIVISIALFSSPSHAISSCNGLCHTLDDCTGQLICVNGRCHDDPDVGTHTCPSTPSPSGGGCQPAGTMNCHGKSFPRYHCSPPVTSSTPATLTNNDFSEGGDGGGPSECDDSYHKNSELIVALSTGWYADGSRCANRIRITSTKTRRSVIAKVVDECDSMNGCDGEHAGQPPCKNNIVDGSNAVWHALGLDIEVGEEDVTWSMV	215	189	ISSCNGLCHTLDDCTGQLICVNGRCHDDPDVGTHTCPSTPSPSGGGCQPAGTMNCHGKSFPRYHCSPPVTSSTPATLTNNDFSEGGDGGGPSECDDSYHKNSELIVALSTGWYADGSRCANRIRITSTKTRRSVIAKVVDECDSMNGCDGEHAGQPPCKNNIVDGSNAVWHALGLDIEVGEEDVTWSMV	----------AAA----BBBB--BBBB-----------------------BBBBB--BBBBB----------BBBBBBB-------------------------BBBBBAAAA--------BBBBBB-----BBBBBBBBBB-------------------BBBB-AAAAAAA---AAA--BBBBBBB-	14	1.10401043791687e-06	506	677	1194	89	Solanum_tuberosum-10-clamp	0.000150738543113243	242	156	Citrus_sinensis-4-Kissper	9.94411571334648e-06	250	382	Solanum_tuberosum-1-barrel	1.71322058057619e-06	ATGAAGTACCTTGTGGCCCTCCTCCTAGCTCTTCCAATTGTCATAAGCATCGCTCTCTTCTCATCTCCTTCACATGCCATCTCCTCATGCAATGGCCTTTGTCATACCCTAGATGATTGCACCGGACAATTGATATGCGTCAACGGAAGGTGCCACGACGACCCCGATGTAGGCACACATACATGTCCCAGTACTCCATCACCGTCCGGTGGAGGGTGTCAACCGGCAGGCACTATGAACTGCCATGGCAAGTCCTTCCCTAGATACCATTGCTCGCCCCCAGTAACGTCTTCTACTCCAGCGACCTTGACGAACAACGATTTCAGCGAAGGTGGAGATGGTGGGGGCCCATCGGAGTGTGACGATAGCTACCACAAAAACTCAGAATTGATTGTTGCA…	1.1e-90	12.4	1.933272	2.541301
A0A059D597	Kissper	tr|A0A059D597|A0A059D597_EUCGR Uncharacterized protein OS=Eucalyptus grandis OX=71139 GN=EUGRSUZ_B02523 PE=3 SV=1 LinsiMatch=ros_EUCGR_Eucgr.B02523.1/1-203	Eucalyptus_grandis-3	kwl1	5	d	yes	ros_EUCGR_Eucgr.B02523.1/1-203	Eucalyptus grandis	71139	Eukaryota; Viridiplantae; Streptophyta; Embryophyta; Tracheophyta; Spermatophyta; Magnoliopsida; eudicotyledons; Gunneridae; Pentapetalae; rosids; malvids; Myrtales; Myrtaceae; Myrtoideae; Eucalypteae; Eucalyptus.	ROS	R1,R2	XM_010048138.2	1	1	1	MNPIIALPIAISITLFSSPSHAISSCNGSCHTLDDCTGQLICINGRCRDDPDVGTHTCPNTPSPSDGGCRPSGTVHCQGQSFPKYRCSPPVTSSTRATLTINDFSESGGGGASECDGRYHKNSELIVALSTGWYAGGSRCGDRIKITSTKTGRSVMAKVVDECDSVNGCPLCRNNIVDGSNAVWHALRLDIEVGVEDVTWSMA	203	181	ISSCNGSCHTLDDCTGQLICINGRCRDDPDVGTHTCPNTPSPSDGGCRPSGTVHCQGQSFPKYRCSPPVTSSTRATLTINDFSESGGGGASECDGRYHKNSELIVALSTGWYAGGSRCGDRIKITSTKTGRSVMAKVVDECDSVNGCPLCRNNIVDGSNAVWHALRLDIEVGVEDVTWSMA	----------AAA-----BBB--BBB------------------------BBBBB--BBBBB----------BBBBBBB----AAA-----------------BBBBBAAAA--------BBBBBB-----BBBBBBBBBB------------BBBB-AAAAAA--------BBBBBBBB-	14	1.10901071203529e-06	528	690	1502	101	Solanum_tuberosum-10-clamp	0.00014724046662092	179	180	Citrus_sinensis-4-Kissper	5.52469135802469e-06	210	375	Solanum_tuberosum-1-barrel	1.49333333333333e-06	ATGAATCCCATCATAGCTCTTCCAATTGCCATAAGCATCACTCTCTTTTCATCTCCTTCACATGCCATCTCCTCATGCAATGGCTCTTGTCATACCCTAGATGATTGCACCGGCCAATTGATATGCATCAACGGGAGGTGCCGCGACGATCCCGACGTAGGCACGCACACGTGTCCCAATACTCCATCACCATCCGACGGAGGATGTCGACCCTCAGGCACCGTGCATTGCCAAGGCCAGTCCTTCCCTAAATATCGTTGCTCGCCCCCGGTAACGTCTTCCACTCGAGCGACCTTGACGATCAACGATTTCAGCGAATCCGGTGGTGGTGGCGCGTCAGAGTGTGACGGCAGATACCACAAGAATTCGGAGTTGATTGTTGCATTGTCAACCGGGTGG…	8.8e-80	12.8	1.933272	2.593712
A0A059D6B2	Kissper	tr|A0A059D6B2|A0A059D6B2_EUCGR Uncharacterized protein OS=Eucalyptus grandis OX=71139 GN=EUGRSUZ_B02525 PE=3 SV=1 LinsiMatch=ros_EUCGR_Eucgr.B02525.1/1-215,ros_EUCGR_Eucgr.B02526.1/1-215	Eucalyptus_grandis-2	kwl1	5	a	yes	ros_EUCGR_Eucgr.B02525.1/1-215,ros_EUCGR_Eucgr.B02526.1/1-215	Eucalyptus grandis	71139	Eukaryota; Viridiplantae; Streptophyta; Embryophyta; Tracheophyta; Spermatophyta; Magnoliopsida; eudicotyledons; Gunneridae; Pentapetalae; rosids; malvids; Myrtales; Myrtaceae; Myrtoideae; Eucalypteae; Eucalyptus.	ROS	R1,R2	XM_010045481.3	1	1	1	MKYIGALLLALPIVISINLFSSPSHAISSCNGPCHTLDDCTGQLICINGKCHDDPDVGTHVCPSTPSPSGGGCQPSGTMYCQDKSYPKYSCSPPVTSSTQATLTNNDFSEGGDGGGPSECDSSYHDNSEKIVALSTGWYADGSRCGNGIKITSTKTGRSVTAKVVDECDSMNGCDGEHANQPPCRNNIVDGSKAVWDALGLDIAVGEEDVTWSMA	215	189	ISSCNGPCHTLDDCTGQLICINGKCHDDPDVGTHVCPSTPSPSGGGCQPSGTMYCQDKSYPKYSCSPPVTSSTQATLTNNDFSEGGDGGGPSECDSSYHDNSEKIVALSTGWYADGSRCGNGIKITSTKTGRSVTAKVVDECDSMNGCDGEHANQPPCRNNIVDGSKAVWDALGLDIAVGEEDVTWSMA	----------AAA-----BBB--BBB------------------------BBBBB--BBBBB----------BBBBBBB-------------------------BBBBBAAAA--------BBBBBB-----BBBBBBBBBB-------------------BBBB-AAAAAAA---AAA--BBBBBBB-	14	1.0391078547204e-06	489	686	1611	96	Solanum_tuberosum-10-clamp	0.0001748046875	179	168	Citrus_sinensis-4-Kissper	6.3421201814059e-06	223	384	Solanum_tuberosum-1-barrel	1.51231553819444e-06	ATGAAGTACATTGGGGCACTCCTCCTAGCTCTTCCAATTGTCATAAGCATCAATCTTTTTTCATCTCCTTCACATGCCATCTCCTCATGCAACGGCCCTTGTCATACCCTAGATGATTGCACCGGACAATTGATATGCATCAACGGGAAGTGCCATGATGATCCCGACGTAGGCACGCACGTATGTCCCAGTACTCCATCACCGTCGGGTGGAGGATGTCAACCCTCAGGCACTATGTACTGCCAAGACAAGTCCTACCCTAAATATAGTTGCTCGCCGCCGGTAACGTCTTCCACTCAAGCGACCTTGACGAACAACGATTTTAGCGAAGGCGGTGATGGTGGGGGCCCGTCAGAATGCGACAGCAGCTACCACGACAACTCAGAAAAGATTGTTGCC…	1.2e-92	16.2	1.933272	2.40447
A0A061DT67	Kwl	Ripening-related protein 1 OS=Theobroma cacao OX=3641 GN=TCM_005353 PE=3 SV=1	Theobroma_cacao-1	kwl3	9	b	yes	-	Theobroma cacao	3641	Eukaryota; Viridiplantae; Streptophyta; Embryophyta; Tracheophyta; Spermatophyta; Magnoliopsida; eudicotyledons; Gunneridae; Pentapetalae; rosids; malvids; Malvales; Malvaceae; Byttnerioideae; Theobroma.	ROS	R2	0		0		MKKQVCSSVFLLLCVLFLFLGAEAQTCNPSGKIRGKNPPPGQCNQENDSDCCKDGKWYTTYKCSPPVSSHTKATLTLNSFAAGGDGGAPSECDNQYHSDDKPVVALSTGWFNHKKRCLKYINIYGNGKSVRAKVVDECDSTMGCDSDHDYQPPCPNYIVDASKAVWKALGVPESDWGDMDIYWSDTD	187	163	QTCNPSGKIRGKNPPPGQCNQENDSDCCKDGKWYTTYKCSPPVSSHTKATLTLNSFAAGGDGGAPSECDNQYHSDDKPVVALSTGWFNHKKRCLKYINIYGNGKSVRAKVVDECDSTMGCDSDHDYQPPCPNYIVDASKAVWKALGVPESDWGDMDIYWSDTD	------BBBB-----------AAA--------BBBB----------BBBBBBB-------------------------BBBBBAAAA--------BBBBBB--BBBBBBBBBBB-------AAA---------BBBB-AAAAAA----AAA---BBBBBBB--	10	9.40379280702374e-07	559	771	192	280	Actinidia_chinensis-1-clamp	2.44897959183673e-06	1696	81	Citrus_sinensis-4-Kissper	0.00025849718030788	132	410	Solanum_tuberosum-1-barrel	7.85246876859013e-07	ATGAAGAAGCAAGTTTGTTCAAGCGTCTTCCTTCTCCTTTGCGTTCTTTTTCTGTTCCTAGGTGCTGAAGCTCAGACCTGCAATCCTAGTGGCAAGATAAGAGGGAAAAACCCTCCACCAGGGCAATGCAACCAAGAAAACGACTCTGATTGTTGCAAGGATGGCAAGTGGTACACAACATACAAATGTTCACCACCCGTGTCAAGCCACACGAAAGCAACACTGACACTTAACAGCTTCGCGGCAGGCGGGGACGGCGGTGCACCGTCAGAATGCGACAATCAGTACCACTCGGATGATAAACCGGTGGTGGCACTTTCAACGGGGTGGTTTAACCACAAAAAACGGTGTTTGAAGTACATCAACATATATGGTAATGGAAAAAGTGTGAGGGCCAAG…	8e-84	6.5	1.995594	2.2765589999999998
A0A061DT73	Kwl	Uncharacterized protein OS=Theobroma cacao OX=3641 GN=TCM_005358 PE=3 SV=1	Theobroma_cacao-2	kwl3	9	d	yes	-	Theobroma cacao	3641	Eukaryota; Viridiplantae; Streptophyta; Embryophyta; Tracheophyta; Spermatophyta; Magnoliopsida; eudicotyledons; Gunneridae; Pentapetalae; rosids; malvids; Malvales; Malvaceae; Byttnerioideae; Theobroma.	ROS	R2	XM_007051780.2	1	1	1	MSRKVCSTVSLLVCSLLIVTDSFIVEATTKTCKPSGKIKGKKPPGECNRDHDSDCCVEGKLYDIYKCSPEVSNHTKATLTLNGFDSGEDGGAPSECDNKYHKDSELVVALSTGWFNNKKRCLNFINIYGNGKSVKAKVVDECDSTMGCDADHSYQPPCDNNIVDASDAVWKALGVPEDQWGGMEVYWSDA	190	163	TTKTCKPSGKIKGKKPPGECNRDHDSDCCVEGKLYDIYKCSPEVSNHTKATLTLNGFDSGEDGGAPSECDNKYHKDSELVVALSTGWFNNKKRCLNFINIYGNGKSVKAKVVDECDSTMGCDADHSYQPPCDNNIVDASDAVWKALGVPEDQWGGMEVYWSDA	--------BBBB----------AAA--------BBBB----------BBBBBBB-------------------------BBBBBAAAA--------BBBBBB--BBBBBBBBBBB-------------------BBBB-AAAAAAA---AAA--BBBBBBBB-	10	1.04897959183673e-06	514	700	374	259	Actinidia_chinensis-1-clamp	5.57534920469283e-06	1421	60	Physcomitrium_patens-1-Kissper	0.000394722222222222	171	404	Solanum_tuberosum-1-barrel	1.04769140280365e-06	ATGAGCAGAAAGGTTTGTTCTACTGTCTCTCTTCTCGTCTGCTCTCTCTTGATTGTTACAGACAGTTTTATTGTTGAAGCAACGACAAAGACTTGCAAGCCAAGTGGCAAGATAAAAGGGAAAAAGCCTCCTGGGGAATGTAACAGAGACCATGACTCCGACTGCTGCGTAGAAGGCAAGCTTTATGACATTTACAAGTGTTCACCAGAAGTTTCGAACCATACTAAGGCAACCCTGACACTCAACGGCTTCGATAGCGGAGAGGATGGTGGTGCACCATCTGAATGTGACAACAAGTACCACAAGGATTCAGAACTTGTGGTTGCACTTTCAACCGGATGGTTCAACAACAAAAAAAGATGCCTCAACTTTATTAACATTTATGGCAATGGAAAGAGT…	5.8e-80	7.8	1.995594	2.688052
A0A061DTD7	Kwl	Uncharacterized protein OS=Theobroma cacao OX=3641 GN=TCM_005359 PE=3 SV=1	Theobroma_cacao-4	kwl3	9	f	no	-	Theobroma cacao	3641	Eukaryota; Viridiplantae; Streptophyta; Embryophyta; Tracheophyta; Spermatophyta; Magnoliopsida; eudicotyledons; Gunneridae; Pentapetalae; rosids; malvids; Malvales; Malvaceae; Byttnerioideae; Theobroma.	ROS	R2	XM_018118362.1	1	1	1	MNKLDKGLLQLPGGCNTQDSSACCVEGHLYDVYYCSPKVSSRTKANLTLRSFDRGGDGDLPSECDNQYHNDYELVVALSTVWFRKGKRCNHFINIYGNGKWVRAKVIDQCDSRVGCDAANLYEPPSGNNIVRTTEAVWDALGVPRSQWGARDIHWSDA	158	158	MNKLDKGLLQLPGGCNTQDSSACCVEGHLYDVYYCSPKVSSRTKANLTLRSFDRGGDGDLPSECDNQYHNDYELVVALSTVWFRKGKRCNHFINIYGNGKWVRAKVIDQCDSRVGCDAANLYEPPSGNNIVRTTEAVWDALGVPRSQWGARDIHWSDA	--BBBB-----------AAA--------BBBB----------BBBBBBB-------------------------BBBBBAAAA--------BBBBBB--BBBBBBBBBBB-------AAA---------BBBB-AAAAAA----AAA--BBBBBBBB-	8	1.41897644499101e-06	660	682	966	278	Actinidia_chinensis-1-clamp	1.24993530355572e-05	1394	57	Physcomitrium_patens-1-Kissper	0.000429055093875038	234	414	Glycine_max-7-barrel	1.36525939928586e-06	ATGAACAAGCTGGATAAAGGCCTCCTCCAGCTTCCAGGCGGATGTAACACGCAAGACAGCTCTGCCTGCTGCGTAGAAGGCCATCTTTACGATGTTTACTATTGTTCACCGAAAGTGTCGAGCCGTACAAAGGCAAACCTGACTCTCAGAAGCTTTGATCGTGGCGGAGATGGCGACCTACCATCCGAATGCGACAATCAGTACCACAATGATTATGAACTTGTGGTGGCGCTTTCAACTGTATGGTTCCGCAAGGGAAAAAGATGTAATCATTTTATTAACATCTATGGCAATGGAAAGTGGGTTCGGGCTAAGGTTATTGATCAGTGCGATTCCAGAGTGGGCTGTGATGCTGCTAATCTGTACGAGCCCCCTAGTGGTAACAACATTGTTCGAACC…	1.4e-60	1.0	1.995594	3.487027
A0A061DUC0	Kwl	Uncharacterized protein OS=Theobroma cacao OX=3641 GN=TCM_005356 PE=3 SV=1	Theobroma_cacao-5	kwl3	9	e	yes	-	Theobroma cacao	3641	Eukaryota; Viridiplantae; Streptophyta; Embryophyta; Tracheophyta; Spermatophyta; Magnoliopsida; eudicotyledons; Gunneridae; Pentapetalae; rosids; malvids; Malvales; Malvaceae; Byttnerioideae; Theobroma.	ROS	R2	0		0		MNRKVYSTVFLLICFLFLVADCFLVEAYTCKPSGKIRGKKPPPKKCNKEHDSDCCVEGKLYDTYKCSPEVSNHTKGFLTLNGFDKGQDGGGPSECDKRYHKNSELVVALSTGWFHKQKRCLKFINIYGNGRSVQAKVVDECDSTMGCDDEHDYQPPCDNDIVDASDAVWEALGVSKGQRGGMDIYWSDA	189	162	YTCKPSGKIRGKKPPPKKCNKEHDSDCCVEGKLYDTYKCSPEVSNHTKGFLTLNGFDKGQDGGGPSECDKRYHKNSELVVALSTGWFHKQKRCLKFINIYGNGRSVQAKVVDECDSTMGCDDEHDYQPPCDNDIVDASDAVWEALGVSKGQRGGMDIYWSDA	------BBBB-----------AAA--------BBBB----------BBBBBBB-------------------------BBBBBAAAA--------BBBBBB--BBBBBBBBBBB-------------------BBBB-AAAAAA----AAA---BBBBBBB-	10	9.69613050337212e-07	563	762	175	283	Actinidia_chinensis-1-clamp	2.18506911061444e-06	1849	77	Citrus_sinensis-4-Kissper	0.000311856974194637	191	418	Solanum_tuberosum-1-barrel	1.09315262928962e-06	ATGAACAGGAAGGTTTACTCCACTGTCTTTCTTCTCATATGCTTTCTTTTCCTTGTTGCAGACTGTTTTCTTGTTGAGGCATATACCTGCAAGCCCAGTGGCAAGATAAGAGGGAAAAAACCTCCTCCAAAGAAATGTAACAAAGAACATGATTCTGACTGCTGTGTAGAAGGCAAGCTTTATGATACTTACAAGTGTTCTCCAGAAGTTTCGAACCATACCAAGGGATTTCTGACTCTCAACGGCTTCGATAAGGGTCAGGATGGCGGCGGGCCATCTGAATGTGACAAGCGGTACCACAAGAATTCAGAACTTGTGGTGGCACTTTCGACAGGATGGTTCCACAAGCAAAAACGGTGTCTCAAGTTTATTAACATTTATGGTAATGGAAGGAGTGTT…	2.6e-78	4.3	1.995594	2.788068
A0A061DV93	Kwl	Uncharacterized protein OS=Theobroma cacao OX=3641 GN=TCM_005355 PE=3 SV=1	Theobroma_cacao-6	kwl3	2	a	yes	-	Theobroma cacao	3641	Eukaryota; Viridiplantae; Streptophyta; Embryophyta; Tracheophyta; Spermatophyta; Magnoliopsida; eudicotyledons; Gunneridae; Pentapetalae; rosids; malvids; Malvales; Malvaceae; Byttnerioideae; Theobroma.	ROS	R2	XM_007051777.2	1	1	1	MKKQVLFSSVSRFLFLCFLFLFICLCIKAQTCDPSGDIQGTTPPPGQCNQENNARCCVEGEFYTTYACSPPVSANTLATLTINSFQQGGDGGGPSKCDNQYHTDAEPVVALSTGWFSQGSRCNKFININGYGKTVRALVVDECDSQVGCDDQHAYQPPCRNNIVDASKAVWTALGVPESVQGELDITWSDAI	192	163	QTCDPSGDIQGTTPPPGQCNQENNARCCVEGEFYTTYACSPPVSANTLATLTINSFQQGGDGGGPSKCDNQYHTDAEPVVALSTGWFSQGSRCNKFININGYGKTVRALVVDECDSQVGCDDQHAYQPPCRNNIVDASKAVWTALGVPESVQGELDITWSDAI	------BBBB-----------AAA--------BBBB----------BBBBBBB-------------------------BBBBBAAAA--------BBBBBB--BBBBBBBBBBB-------AAA---------BBBB-AAAAAAA---AAA--BBBBBBBB--	10	9.35634715439369e-07	469	708	309	286	Actinidia_chinensis-1-clamp	3.7776908406279e-06	1545	80	Citrus_sinensis-4-Kissper	0.00024140625	162	381	Solanum_tuberosum-1-barrel	1.11600223200446e-06	ATGAAGAAGCAAGTTCTATTCTCAAGTGTTTCTCGGTTTCTTTTCCTTTGTTTTCTTTTTCTTTTCATTTGTCTATGTATTAAAGCTCAGACTTGCGATCCTAGTGGCGATATACAAGGGACAACGCCTCCACCAGGGCAATGTAACCAAGAGAACAACGCTAGGTGTTGTGTAGAAGGCGAGTTTTACACAACATACGCATGTTCACCACCGGTGTCCGCCAATACGCTGGCTACCCTAACTATTAACAGCTTCCAGCAGGGTGGGGATGGCGGCGGCCCGTCAAAATGTGACAACCAGTATCACACGGATGCTGAACCTGTGGTGGCACTCTCAACGGGTTGGTTCAGCCAGGGCAGTCGTTGCAATAAATTTATTAATATCAATGGCTATGGGAAG…	4.3e-76	4.4	1.704762	2.356753
A0A061F7D4	Kwl	Uncharacterized protein OS=Theobroma cacao OX=3641 GN=TCM_031768 PE=3 SV=1	Theobroma_cacao-7	kwl3	9	c	yes	-	Theobroma cacao	3641	Eukaryota; Viridiplantae; Streptophyta; Embryophyta; Tracheophyta; Spermatophyta; Magnoliopsida; eudicotyledons; Gunneridae; Pentapetalae; rosids; malvids; Malvales; Malvaceae; Byttnerioideae; Theobroma.	ROS	R2	0		0		MKKQAYSSVLILVCFLFLLLSFEVKAQTCKPSGKIRAKKPRSGQCTIEDDPCCCKEVKLYTTYKCSPPVSNLTKATLTLNSFEAGGDGSAPSKCDNQYHSDDQPVVALSTGWFNKKKRCLKYIDIHGNGKSVKAKVVDECDSTMGCDAAHDYYPPCHNNIVVASKAVWKALGVPISQWGEIDIYWSDT	188	162	QTCKPSGKIRAKKPRSGQCTIEDDPCCCKEVKLYTTYKCSPPVSNLTKATLTLNSFEAGGDGSAPSKCDNQYHSDDQPVVALSTGWFNKKKRCLKYIDIHGNGKSVKAKVVDECDSTMGCDAAHDYYPPCHNNIVVASKAVWKALGVPISQWGEIDIYWSDT	------BBBB----------------------BBBB----------BBBBBBB-------------------------BBBBBAAAA--------BBBBBB--BBBBBBBBBBB-------AAA---------BBBB-AAAAAA----AAA--BBBBBBBB-	11	9.83946715500945e-07	533	736	1453	269	Actinidia_chinensis-1-clamp	2.00798772819613e-05	847	32	Physcomitrium_patens-1-Kissper	0.0008271484375	217	414	Solanum_tuberosum-1-barrel	1.26607388737193e-06	ATGAAGAAACAAGCCTATTCTAGTGTTCTAATTCTGGTTTGCTTTCTTTTTCTTTTGCTAAGTTTCGAAGTTAAAGCTCAAACTTGCAAGCCTAGTGGCAAGATAAGAGCGAAGAAACCTCGATCAGGGCAATGTACCATTGAGGATGACCCTTGTTGTTGTAAAGAAGTCAAGCTTTACACAACATACAAATGTTCACCACCGGTTTCCAACCTCACAAAGGCAACTCTAACACTAAACAGCTTCGAAGCCGGAGGAGATGGCAGTGCCCCATCCAAGTGTGACAATCAGTACCATTCTGATGATCAACCTGTGGTGGCACTTTCAACAGGATGGTTCAACAAGAAAAAAAGGTGTCTCAAGTATATCGATATCCATGGCAATGGGAAGAGTGTCAAG…	8.2e-77	6.9	1.995594	2.457893
A0A061FFK5	Kwl	Ripening-related protein 1 OS=Theobroma cacao OX=3641 GN=TCM_031767 PE=3 SV=1	Theobroma_cacao-8	kwl3	9	a	yes	-	Theobroma cacao	3641	Eukaryota; Viridiplantae; Streptophyta; Embryophyta; Tracheophyta; Spermatophyta; Magnoliopsida; eudicotyledons; Gunneridae; Pentapetalae; rosids; malvids; Malvales; Malvaceae; Byttnerioideae; Theobroma.	ROS	R2	0		0		MKKQVCLKVLVLSCFLFLFVGVEAQSCKPSGKIRGKKPPPGKCNRENDSDCCKEGKLYTTYECSPLVSSHTKATLTLNSFEAGGDGGGRSECDNQYHSDDDPVVALSTGWFNKKKRCLKYINIHGNGKSVRAKVVDECDSTMGCDSDHDYQPPCDNNIVDASKAVWKALGVPQSQWGGMDIYWSDADD	188	164	QSCKPSGKIRGKKPPPGKCNRENDSDCCKEGKLYTTYECSPLVSSHTKATLTLNSFEAGGDGGGRSECDNQYHSDDDPVVALSTGWFNKKKRCLKYINIHGNGKSVRAKVVDECDSTMGCDSDHDYQPPCDNNIVDASKAVWKALGVPQSQWGGMDIYWSDADD	------BBBB-----------AAA--------BBBB----------BBBBBBB-------------------------BBBBBAAAA--------BBBBBB--BBBBBBBBBBB-------------------BBBB-AAAAAA----AAA--BBBBBBBB---	10	9.70655567117586e-07	583	775	141	293	Actinidia_chinensis-1-clamp	1.64241866533099e-06	1670	79	Citrus_sinensis-4-Kissper	0.000267585322864925	115	382	Glycine_max-7-barrel	7.88081467065048e-07	ATGAAGAAGCAAGTTTGTTTAAAAGTTCTAGTTCTTAGTTGCTTTCTTTTTCTATTTGTAGGCGTTGAAGCTCAGAGTTGCAAGCCTAGTGGCAAGATCAGAGGGAAAAAGCCTCCACCAGGGAAATGTAACCGAGAGAATGACTCTGACTGTTGTAAAGAAGGCAAGCTTTACACAACATACGAATGTTCGCCGCTGGTTTCCAGCCATACCAAGGCAACTCTGACACTCAACAGCTTTGAAGCCGGTGGGGATGGTGGCGGTCGATCAGAATGTGACAACCAGTACCACTCTGACGATGACCCTGTGGTGGCACTGTCGACAGGATGGTTCAACAAGAAAAAAAGGTGTCTCAAGTATATCAATATCCATGGCAATGGAAAGAGTGTTAGAGCCAAG…	3e-84	6.5	1.995594	2.2698899999999997
A0A061GX31	Kissper	Kiwellin OS=Theobroma cacao OX=3641 GN=TCM_042101 PE=3 SV=1	Theobroma_cacao-9	kwl1	2	a	yes	-	Theobroma cacao	3641	Eukaryota; Viridiplantae; Streptophyta; Embryophyta; Tracheophyta; Spermatophyta; Magnoliopsida; eudicotyledons; Gunneridae; Pentapetalae; rosids; malvids; Malvales; Malvaceae; Byttnerioideae; Theobroma.	ROS	R2	XM_007016739.2	1	1	1	MAKTVFLASLSFFFILISSPWLSNAISQCNGRCRDLNDCDGQLICINGQCNDDPDLGTRICGTPSSPSPGTNCNPSGSLRCNGQTYPTYICSPPITSSTKARLTNNDFSEGGDGGAPSECDDRYHSNSERVVALSTGWYAGGSRCGKMITITASNGRSVTAKVVDECDSMRGCDEEHAYQPPCKNNIVDGSDAVWTALGLDKNVGIVDVTWSTA	214	189	ISQCNGRCRDLNDCDGQLICINGQCNDDPDLGTRICGTPSSPSPGTNCNPSGSLRCNGQTYPTYICSPPITSSTKARLTNNDFSEGGDGGAPSECDDRYHSNSERVVALSTGWYAGGSRCGKMITITASNGRSVTAKVVDECDSMRGCDEEHAYQPPCKNNIVDGSDAVWTALGLDKNVGIVDVTWSTA	----------AAA-----BBB--BBB-------------------------BBBBB--BBBBB----------BBBBBBB-------------------------BBBBBAAAA--------BBBBBB----BBBBBBBBBB-------------------BBBB-AAAAAAA---AAA-BBBBBBBB-	14	9.40968453485522e-07	430	676	857	79	Solanum_tuberosum-10-clamp	0.000137317737542061	182	150	Actinidia_chinensis-3-Kissper	8.08888888888889e-06	240	389	Solanum_tuberosum-1-barrel	1.58603234184284e-06	ATGGCAAAGACCGTTTTCTTAGCCTCTCTTTCCTTTTTTTTTATTCTAATTTCCTCGCCCTGGCTTTCAAATGCCATATCTCAATGCAATGGTCGATGCCGAGACCTCAATGATTGCGATGGTCAGCTCATTTGCATCAATGGCCAGTGCAACGACGATCCTGATTTGGGTACTCGCATCTGCGGAACCCCCTCATCTCCGAGCCCTGGGACCAATTGCAACCCCTCGGGCTCCCTTCGGTGCAACGGCCAAACTTATCCCACCTACATTTGTTCCCCTCCCATCACATCCTCCACGAAAGCTCGTTTAACAAACAATGATTTCAGTGAAGGGGGCGACGGAGGGGCTCCATCTGAATGTGATGACAGGTATCATAGCAACTCCGAGCGTGTAGTGGCG…	1.7e-93	15.0	1.223097	2.3590880000000003
A0A067EYJ6	Kissper	tr|A0A067EYJ6|A0A067EYJ6_CITSI Uncharacterized protein OS=Citrus sinensis OX=2711 GN=CISIN_1g041049mg PE=3 SV=1 LinsiMatch=ros_CITSI_orange1.1g041049m/1-217	Citrus_sinensis-5	kwl1	2	b	yes	ros_CITSI_orange1.1g041049m/1-217	Citrus sinensis	2711	Eukaryota; Viridiplantae; Streptophyta; Embryophyta; Tracheophyta; Spermatophyta; Magnoliopsida; eudicotyledons; Gunneridae; Pentapetalae; rosids; malvids; Sapindales; Rutaceae; Aurantioideae; Citrus.	ROS	R1,R2	XM_006487994.3	1	1	1	MAKSLVSFTIIFAMMFLPLLSNAISQCNGPCRTPDDCEGELICINGICNDDPEVGSHTCTGGGGGGGGGGGGGVSCHSSGTLRCHGKPYPLYSCSPPVTSSTDAKLTNNDFSEGGEGGDPSECDGKYHDNSVPVVALSTGWYNGGSRCGHMIKITAQNGRSVMAKVVDECDSMHGCDSEHADEPPCDNDIVDGSDAVWSALGLDKDIGVVGVTWSMA	217	194	ISQCNGPCRTPDDCEGELICINGICNDDPEVGSHTCTGGGGGGGGGGGGGVSCHSSGTLRCHGKPYPLYSCSPPVTSSTDAKLTNNDFSEGGEGGDPSECDGKYHDNSVPVVALSTGWYNGGSRCGHMIKITAQNGRSVMAKVVDECDSMHGCDSEHADEPPCDNDIVDGSDAVWSALGLDKDIGVVGVTWSMA	----------AAA-----BBB--BBB------------------------------BBBBB--BBBBB----------BBBBBBB-------------------------BBBBBAAAA--------BBBBBB----BBBBBBBBBB-------------------BBBB-AAAAAAA---AAA--BBBBBBB-	14	1.00819155639572e-06	480	690	1298	79	Solanum_tuberosum-10-clamp	0.000207979490466271	182	166	Citrus_sinensis-4-Kissper	6.604732181739e-06	218	363	Zea_mays-8-barrel	1.65441036966206e-06	ATGGCTAAATCATTAGTTTCCTTTACAATAATTTTCGCCATGATGTTCCTGCCATTGCTATCAAATGCAATATCCCAGTGTAACGGGCCATGCAGAACCCCTGATGATTGTGAGGGTGAGCTCATTTGCATCAACGGCATATGCAACGATGACCCAGAAGTTGGGTCACACACATGCACAGGAGGAGGAGGTGGAGGTGGCGGAGGCGGAGGCGGTGGCGTCAGTTGTCACTCATCCGGCACACTAAGATGCCATGGAAAGCCATACCCTCTGTACTCGTGCTCTCCTCCGGTTACATCATCTACTGATGCAAAACTAACAAACAATGATTTCAGCGAAGGCGGCGAGGGAGGAGATCCATCGGAGTGTGATGGGAAGTACCACGACAACTCGGTACCT…	8.2e-92	11.4	1.223097	2.406893
A0A067F280	Kissper	tr|A0A067F280|A0A067F280_CITSI Uncharacterized protein OS=Citrus sinensis OX=2711 GN=CISIN_1g040138mg PE=3 SV=1 LinsiMatch=ros_CITSI_orange1.1g040138m/1-216	Citrus_sinensis-4	kwl1	2	a	yes	ros_CITSI_orange1.1g040138m/1-216	Citrus sinensis	2711	Eukaryota; Viridiplantae; Streptophyta; Embryophyta; Tracheophyta; Spermatophyta; Magnoliopsida; eudicotyledons; Gunneridae; Pentapetalae; rosids; malvids; Sapindales; Rutaceae; Aurantioideae; Citrus.	ROS	R1,R2	XM_006487993.3	1	1	1	MGKPLVSLASLSLLTFFCTISLPLYSNAISQCNGPCGTLDDCDGQLICINGKCNDDPDVGTHICKGGEGGGGGNCQPSGTLTCQGNSYPTYKCSPPVTSSTQARLTNNDFSEGGDGGGPSECDGQYHDNSKPIAALSTGWYSGGSRCGKMIRITANNGRSVLAQVVDECDSMRGCDEEHAGQPPCDNNIVDGSDAVWSALGLDKEIGIVDVTWSMS	216	188	ISQCNGPCGTLDDCDGQLICINGKCNDDPDVGTHICKGGEGGGGGNCQPSGTLTCQGNSYPTYKCSPPVTSSTQARLTNNDFSEGGDGGGPSECDGQYHDNSKPIAALSTGWYSGGSRCGKMIRITANNGRSVLAQVVDECDSMRGCDEEHAGQPPCDNNIVDGSDAVWSALGLDKEIGIVDVTWSMS	----------AAA-----BBB--BBB------------------------BBBBB--BBBBB----------BBBBBBB-------------------------BBBBBAAAA--------BBBBBB----BBBBBBBBBB-------------------BBBB-AAAAAAA---AAA-BBBBBBBB-	14	1.10359417718725e-06	530	693	1449	97	Solanum_tuberosum-10-clamp	0.000154001487937082	87	168	Citrus_sinensis-4-Kissper	3.08248299319728e-06	302	377	Zea_mays-8-barrel	2.12483025983438e-06	ATGGGAAAACCTTTAGTTTCCTTGGCTTCTCTCTCCCTCTTAACCTTCTTTTGCACGATCTCCCTTCCATTATACTCAAATGCAATTTCCCAATGCAACGGCCCTTGCGGAACCCTCGACGACTGCGACGGTCAGCTCATTTGCATCAACGGCAAGTGCAACGATGACCCAGATGTAGGCACACACATATGCAAAGGAGGAGAAGGAGGAGGCGGTGGAAATTGTCAGCCCTCGGGCACGTTAACATGCCAAGGAAACTCATACCCCACATACAAATGCTCTCCTCCGGTTACATCATCTACTCAAGCTAGACTAACGAACAATGATTTTAGCGAAGGCGGTGATGGGGGAGGTCCATCAGAGTGTGATGGGCAGTACCACGACAACTCGAAACCAATT…	2.4e-98	13.3	1.223097	2.244034
A0A067H297	Kwl	tr|A0A067H297|A0A067H297_CITSI Uncharacterized protein OS=Citrus sinensis OX=2711 GN=CISIN_1g048311mg PE=3 SV=1 LinsiMatch=ros_CITSI_orange1.1g048311m/1-186	Citrus_sinensis-6	kwl3	9	b	yes	ros_CITSI_orange1.1g048311m/1-186	Citrus sinensis	2711	Eukaryota; Viridiplantae; Streptophyta; Embryophyta; Tracheophyta; Spermatophyta; Magnoliopsida; eudicotyledons; Gunneridae; Pentapetalae; rosids; malvids; Sapindales; Rutaceae; Aurantioideae; Citrus.	ROS	R1,R2	XM_006471430.2	1	1	1	MKKQLSSCVVLLICVLALVSLGVEAGTCNPSGKIRGKKPPPGQCNQENYSDCCKQGKLYSIFRCSPTVTGHTKATLTLNSFQKGGDGGGPSECDNQYHSDDEPVVALSTGWYNKGSRCLNYINIYGNGNSVKAKVVDECDSTMGCDSDHDYQPPCRNNIVDASKAVWEALGVPQSKGEMEIYWSDA	186	161	GTCNPSGKIRGKKPPPGQCNQENYSDCCKQGKLYSIFRCSPTVTGHTKATLTLNSFQKGGDGGGPSECDNQYHSDDEPVVALSTGWYNKGSRCLNYINIYGNGNSVKAKVVDECDSTMGCDSDHDYQPPCRNNIVDASKAVWEALGVPQSKGEMEIYWSDA	------BBBB-----------AAA--------BBBB----------BBBBBBB-------------------------BBBBBAAAA--------BBBBBB--BBBBBBBBBBB-------------------BBBB-AAAAAA----AAA-BBBBBBBB-	10	8.99001798003596e-07	522	762	164	294	Actinidia_chinensis-1-clamp	1.89735758248878e-06	1720	80	Citrus_sinensis-4-Kissper	0.00026875	161	406	Solanum_tuberosum-1-barrel	9.76728384576185e-07	ATGAAGAAGCAACTTTCCTCTTGTGTTGTTCTTCTCATTTGCGTTCTTGCACTAGTGTCATTGGGTGTTGAAGCTGGTACTTGTAACCCCAGTGGCAAGATAAGAGGGAAAAAGCCTCCACCAGGACAGTGCAATCAAGAAAACTACTCCGATTGCTGCAAACAAGGCAAGCTTTACAGCATTTTCAGATGTTCACCAACGGTGACGGGTCACACAAAGGCAACATTAACACTCAACAGCTTCCAGAAAGGCGGGGATGGCGGTGGCCCATCTGAATGTGACAACCAGTACCATTCAGATGATGAACCAGTTGTGGCACTGTCAACTGGATGGTACAACAAAGGCAGCAGGTGCTTGAACTATATTAACATCTACGGCAATGGAAATAGTGTCAAGGCT…	1.8e-86	5.6	1.995594	2.438869
A0A067H2M2	Kwl	tr|A0A067H2M2|A0A067H2M2_CITSI Uncharacterized protein OS=Citrus sinensis OX=2711 GN=CISIN_1g037386mg PE=3 SV=1 LinsiMatch=ros_CITSI_orange1.1g037386m/1-189	Citrus_sinensis-3	kwl3	9	a	yes	ros_CITSI_orange1.1g037386m/1-189	Citrus sinensis	2711	Eukaryota; Viridiplantae; Streptophyta; Embryophyta; Tracheophyta; Spermatophyta; Magnoliopsida; eudicotyledons; Gunneridae; Pentapetalae; rosids; malvids; Sapindales; Rutaceae; Aurantioideae; Citrus.	ROS	R1,R2	0		0		MKKQVCASNIILVIVSIVFLVTYGSVEAGTCKPSGKIRGKKPPPGQCNKENNSDCCKEGKLYTIYRCSPPVTGHTKATLTINSFEKNGEGGGPSECDNKYHSDDDPVVALSTGWYNKGSRCLNYINIYGNGKSVKAKVVDECDSTVGCDSVHDYQPPCPNNIVDGSKAVWKALGVPTSRGELDIHWSDA	189	161	GTCKPSGKIRGKKPPPGQCNKENNSDCCKEGKLYTIYRCSPPVTGHTKATLTINSFEKNGEGGGPSECDNKYHSDDDPVVALSTGWYNKGSRCLNYINIYGNGKSVKAKVVDECDSTVGCDSVHDYQPPCPNNIVDGSKAVWKALGVPTSRGELDIHWSDA	------BBBB-----------AAA--------BBBB----------BBBBBBB-------------------------BBBBBAAAA--------BBBBBB--BBBBBBBBBBB-------------------BBBB-AAAAAAA---AAA--BBBBBBB-	10	9.59879990219467e-07	581	778	148	312	Actinidia_chinensis-1-clamp	1.52038132807364e-06	1692	81	Citrus_sinensis-4-Kissper	0.000257887517146776	145	388	Solanum_tuberosum-1-barrel	9.63173557232437e-07	ATGAAGAAGCAAGTTTGTGCTAGCAATATTATCCTTGTAATTGTTAGCATTGTTTTTCTGGTAACATATGGGAGCGTTGAAGCAGGGACATGTAAGCCCAGTGGGAAGATTAGAGGGAAAAAGCCTCCACCAGGACAATGCAACAAAGAAAATAACTCAGATTGCTGCAAAGAAGGCAAGCTTTACACCATTTACCGATGTTCACCACCAGTGACCGGTCACACAAAGGCAACGTTGACCATCAACAGCTTCGAGAAAAATGGGGAAGGTGGCGGCCCATCTGAGTGTGACAACAAGTACCATTCAGACGATGACCCGGTTGTGGCATTGTCAACTGGATGGTACAATAAAGGCAGCCGATGCTTGAACTATATTAACATTTATGGTAATGGCAAAAGT…	4.2e-85	4.9	1.995594	2.376438
A0A067JJH8	Kwl	tr|A0A067JJH8|A0A067JJH8_JATCU Uncharacterized protein OS=Jatropha curcas OX=180498 GN=JCGZ_26731 PE=3 SV=1 LinsiMatch=ros_JATCU_Jcr4S01193.80/1-185	Jatropha_curcas-1	kwl3	9	a	yes	ros_JATCU_Jcr4S01193.80/1-185	Jatropha curcas	180498	Eukaryota; Viridiplantae; Streptophyta; Embryophyta; Tracheophyta; Spermatophyta; Magnoliopsida; eudicotyledons; Gunneridae; Pentapetalae; rosids; fabids; Malpighiales; Euphorbiaceae; Crotonoideae; Jatropheae; Jatropha.	ROS	R1,R2	0		0		MRQISLLFIICLLFLVLNGAESQTCNPSGKIRGRKPPPGQCNQEHDSDCCVNGKLYTTYKCSPPISGHTKATLTLNSFAAGGDGGGPSECDNHYHSDDELVVALSTGWFANRKRCLNYITIYGNGKNVKAKVVDECDSTMGCDSEHDFQPPCPNNIVDASPAVWKALGISDPDNVGEMDIYWSDA	185	163	QTCNPSGKIRGRKPPPGQCNQEHDSDCCVNGKLYTTYKCSPPISGHTKATLTLNSFAAGGDGGGPSECDNHYHSDDELVVALSTGWFANRKRCLNYITIYGNGKNVKAKVVDECDSTMGCDSEHDFQPPCPNNIVDASPAVWKALGISDPDNVGEMDIYWSDA	------BBBB-----------AAA--------BBBB----------BBBBBBB-------------------------BBBBBAAAA--------BBBBBB--BBBBBBBBBBB-------------------BBBB-AAAAAA-----------BBBBBBB-	10	8.71420299668552e-07	453	721	158	295	Actinidia_chinensis-1-clamp	1.81557023843723e-06	1911	80	Citrus_sinensis-4-Kissper	0.00029859375	143	412	Solanum_tuberosum-1-barrel	8.42445093788293e-07	ATGAGGCAAATTTCCCTTCTCTTTATCATTTGCTTGCTCTTTCTTGTGCTAAATGGTGCAGAATCCCAGACCTGCAATCCTAGTGGCAAAATTAGAGGTAGAAAGCCTCCTCCAGGACAATGTAACCAAGAACATGACTCTGATTGTTGTGTAAACGGAAAACTTTACACAACCTATAAATGTTCACCACCAATATCCGGTCATACAAAAGCAACACTGACCTTGAACAGTTTTGCAGCCGGTGGTGATGGCGGTGGTCCATCTGAATGTGATAATCACTACCATTCAGATGATGAGTTGGTGGTTGCTCTTTCTACGGGATGGTTTGCTAATAGAAAGAGGTGTTTGAATTATATTACTATATATGGTAATGGAAAAAATGTCAAGGCTAAAGTAGTT…	3.4e-86	3.2	1.995594	2.3213459999999997
A0A067L6G3	Kissper	tr|A0A067L6G3|A0A067L6G3_JATCU Uncharacterized protein OS=Jatropha curcas OX=180498 GN=JCGZ_05484 PE=3 SV=1 LinsiMatch=ros_JATCU_Jcr4S15441.30/1-207	Jatropha_curcas-3	kwl1	4	b	no	ros_JATCU_Jcr4S15441.30/1-207	Jatropha curcas	180498	Eukaryota; Viridiplantae; Streptophyta; Embryophyta; Tracheophyta; Spermatophyta; Magnoliopsida; eudicotyledons; Gunneridae; Pentapetalae; rosids; fabids; Malpighiales; Euphorbiaceae; Crotonoideae; Jatropheae; Jatropha.	ROS	R1,R2	0		0		MIISFPKLSNSISSCNGPCKTENDCDGQLICINGRCNDDPDVGTHICTGGGGNPSPPSPPSNDNCKPYGTLTCKGKSYPKYSCSPPVTSSTRAKLTLNDFSEGGDGGDKSECDEKYHEKTERVVALSTGWYAGGTRCLKMIKITASNGRSVEAKVVDECDSRNGCDTEHAGQPPCKNNIVDGSDAVWEALGLNKDVGVVDVTWSMA	206	206	MIISFPKLSNSISSCNGPCKTENDCDGQLICINGRCNDDPDVGTHICTGGGGNPSPPSPPSNDNCKPYGTLTCKGKSYPKYSCSPPVTSSTRAKLTLNDFSEGGDGGDKSECDEKYHEKTERVVALSTGWYAGGTRCLKMIKITASNGRSVEAKVVDECDSRNGCDTEHAGQPPCKNNIVDGSDAVWEALGLNKDVGVVDVTWSMA	---------------------AAA----BBBB--BBBB------------------------------BBBBB--BBBBB----------BBBBBBB-------------------------BBBBBAAAA--------BBBBBB----BBBBBBBBBB-------------------BBBB-AAAAAA----AAA-BBBBBBBB-	14	8.87666798784516e-07	430	696	1282	73	Manihot_esculenta-11-clamp	0.000240570463501595	155	178	Citrus_sinensis-4-Kissper	4.89205908344906e-06	204	380	Zea_mays-8-barrel	1.41274238227147e-06	ATGATCATCTCCTTCCCAAAGCTTTCCAATTCCATTTCTTCCTGCAACGGCCCCTGTAAAACCGAAAATGACTGTGATGGCCAACTCATTTGCATTAACGGCCGATGTAACGATGATCCTGATGTTGGAACCCATATTTGCACCGGAGGTGGAGGCAACCCTTCACCCCCTTCACCGCCCTCAAATGACAATTGCAAACCTTATGGAACCCTCACATGCAAAGGAAAATCCTATCCTAAATACTCATGTTCTCCACCAGTAACATCCTCTACAAGAGCGAAACTAACATTAAACGACTTTAGCGAAGGCGGAGATGGAGGAGATAAATCTGAGTGTGATGAGAAGTACCACGAGAAGACAGAGCGCGTGGTTGCACTTTCTACAGGTTGGTATGCTGGA…	4.1e-99	13.6	1.9284850000000002	2.238284
A0A067L9U2	Kissper	tr|A0A067L9U2|A0A067L9U2_JATCU Uncharacterized protein OS=Jatropha curcas OX=180498 GN=JCGZ_05485 PE=3 SV=1 LinsiMatch=ros_JATCU_Jcr4S22662.10/1-218	Jatropha_curcas-6	kwl1	4	a	yes	ros_JATCU_Jcr4S22662.10/1-218	Jatropha curcas	180498	Eukaryota; Viridiplantae; Streptophyta; Embryophyta; Tracheophyta; Spermatophyta; Magnoliopsida; eudicotyledons; Gunneridae; Pentapetalae; rosids; fabids; Malpighiales; Euphorbiaceae; Crotonoideae; Jatropheae; Jatropha.	ROS	R1,R2	XM_012209383.3	1	1	1	MENTLLFLSLLFNILLFASTSNAISSCNGPCQTENDCDGQLICIHGSCNDDPDIGTNTCSGGSGGGGGGPSPSDDSCQPSGSLTCQGQSYPTYTCSPTVTSSTNAKLTLNDFSEGGDGGAQSECDGNYHDKTELVVALSTGWYAGGTRCGKMIRISASNGKSVEAKVVDECDSRNGCDSEHAGQPPCRNNIVDGSDAVWEALGLNKDDGVVDVTWSMA	218	195	ISSCNGPCQTENDCDGQLICIHGSCNDDPDIGTNTCSGGSGGGGGGPSPSDDSCQPSGSLTCQGQSYPTYTCSPTVTSSTNAKLTLNDFSEGGDGGAQSECDGNYHDKTELVVALSTGWYAGGTRCGKMIRISASNGKSVEAKVVDECDSRNGCDSEHAGQPPCRNNIVDGSDAVWEALGLNKDDGVVDVTWSMA	----------AAA----BBBB--BBBB--------AAA-------------------BBBBB--BBBBB----------BBBBBBB-------------------------BBBBBAAAA--------BBBBBB----BBBBBBBBBB-------------------BBBB-AAAAAAA---AAA-BBBBBBBB-	14	8.72557852614833e-07	430	702	1309	79	Solanum_tuberosum-10-clamp	0.00020974202852107	170	143	ref_A0A251NR03-Kissper	8.3133649567216e-06	203	374	Zea_mays-8-barrel	1.45128542423289e-06	ATGGAAAATACTCTTCTTTTCCTTTCCCTTCTTTTCAATATCCTCCTTTTTGCCTCAACTTCAAATGCTATTTCCTCCTGCAATGGGCCATGTCAAACAGAAAATGACTGTGATGGTCAACTTATTTGCATACACGGATCATGCAACGATGACCCAGATATTGGAACAAACACATGCAGTGGCGGCAGTGGTGGCGGAGGTGGCGGTCCTTCTCCTTCAGACGACTCATGTCAACCCTCTGGCTCCCTTACATGTCAAGGGCAATCATATCCTACATACACATGCTCACCAACAGTTACATCTTCGACAAATGCCAAATTAACGTTAAATGATTTCAGTGAAGGCGGCGACGGAGGTGCACAATCGGAGTGCGACGGGAACTACCATGACAAGACAGAG…	5.4e-95	17.2	1.9284850000000002	2.188369
A0A067LD24	Kwl	tr|A0A067LD24|A0A067LD24_JATCU Uncharacterized protein OS=Jatropha curcas OX=180498 GN=JCGZ_17465 PE=3 SV=1 LinsiMatch=ros_JATCU_Jcr4S15494.10/1-187	Jatropha_curcas-4	kwl3	9	b	yes	ros_JATCU_Jcr4S15494.10/1-187	Jatropha curcas	180498	Eukaryota; Viridiplantae; Streptophyta; Embryophyta; Tracheophyta; Spermatophyta; Magnoliopsida; eudicotyledons; Gunneridae; Pentapetalae; rosids; fabids; Malpighiales; Euphorbiaceae; Crotonoideae; Jatropheae; Jatropha.	ROS	R1,R2	XM_012230585.3	1	1	1	MKKQICSTIFMICFLILVINGAESQTCRPSGKIRGRKPPPGQCNQEHESDCCVNGKFYTTYKCSPPVNGHTKATLTLNSFAAGGDGGGPSECDNQYHSDNELVVALSTGWFANKKRCLNYITIHGNGNSVKAKVVDECDSTMGCDSVHDYQPPCPNNIVDASPAVWKALGISDPDNVGEMNIYWSDA	187	163	QTCRPSGKIRGRKPPPGQCNQEHESDCCVNGKFYTTYKCSPPVNGHTKATLTLNSFAAGGDGGGPSECDNQYHSDNELVVALSTGWFANKKRCLNYITIHGNGNSVKAKVVDECDSTMGCDSVHDYQPPCPNNIVDASPAVWKALGISDPDNVGEMNIYWSDA	------BBBB-----------AAA--------BBBB----------BBBBBBB-------------------------BBBBBAAAA--------BBBBBB--BBBBBBBBBBB-------AAA---------BBBB-AAAAAA-----------BBBBBBB-	10	9.05867205144622e-07	515	754	157	308	Actinidia_chinensis-1-clamp	1.65500084331253e-06	1918	80	Citrus_sinensis-4-Kissper	0.0002996875	141	407	Solanum_tuberosum-1-barrel	8.51197411393971e-07	ATGAAGAAGCAAATTTGCTCCACCATCTTTATGATTTGCTTTCTCATTCTTGTGATAAATGGTGCAGAATCTCAAACTTGCAGGCCTAGTGGCAAAATTAGAGGTAGAAAACCTCCCCCAGGGCAATGCAACCAAGAACATGAATCTGATTGTTGTGTAAATGGAAAATTTTACACAACTTACAAATGTTCACCACCAGTAAATGGTCATACAAAAGCAACACTAACATTGAACAGTTTTGCTGCGGGTGGCGATGGTGGTGGCCCATCTGAATGTGATAATCAATACCATTCAGATAATGAGCTGGTAGTTGCACTTTCCACAGGATGGTTCGCTAATAAAAAAAGGTGTTTAAATTATATTACCATACATGGTAATGGAAATAGTGTCAAGGCTAAA…	9.5e-86	4.5	1.995594	2.325795
A0A068UMJ5	Kwl	tr|A0A068UMJ5|A0A068UMJ5_COFCA Uncharacterized protein OS=Coffea canephora OX=49390 GN=GSCOC_T00027941001 PE=3 SV=1 LinsiMatch=ast_COFCA_Cc02_g37810/1-206	Coffea_canephora-1	kwl3	6	a	yes	ast_COFCA_Cc02_g37810/1-206	Coffea canephora	49390	Eukaryota; Viridiplantae; Streptophyta; Embryophyta; Tracheophyta; Spermatophyta; Magnoliopsida; eudicotyledons; Gunneridae; Pentapetalae; asterids; lamiids; Gentianales; Rubiaceae; Ixoroideae; Gardenieae complex; Bertiereae - Coffeeae clade; Coffeeae; Coffea.	AST	R1,R2	CDP08833	1	1	1	MSWKLKQLFNLIKFLVTGAFFDSSHLAYEPTHQIRDTPRTIEAHSSCKPSGKIRCKKPPAGHCNIENDADCGRQGQTYTTYKCSPGVSKRTKAAMTINSFQKGGDGGGTSKCDIEYHSDDTPVVALSSGWFNQRSRCIKNTTIYGNGRSVQAMAVDECEPTMGWDKDHDFQPRCDDNIIDASRAVWEARRMPKSKRGTVDVDWSDS	206	179	YEPTHQIRDTPRTIEAHSSCKPSGKIRCKKPPAGHCNIENDADCGRQGQTYTTYKCSPGVSKRTKAAMTINSFQKGGDGGGTSKCDIEYHSDDTPVVALSSGWFNQRSRCIKNTTIYGNGRSVQAMAVDECEPTMGWDKDHDFQPRCDDNIIDASRAVWEARRMPKSKRGTVDVDWSDS	-----------------------BBBB-----------AAA--------BBBB----------BBBBBBB-------------------------BBBBBAAAA--------BBBBBB--BBBBBBBBBBB-------AAA---------BBBB-AAAAAA----AAA--BBBBBBBB-	9	1.33243256899362e-06	712	731	581	280	Actinidia_chinensis-1-clamp	7.41071428571429e-06	1387	71	Citrus_sinensis-4-Kissper	0.000275143820670502	295	393	Solanum_tuberosum-1-barrel	1.91001560385629e-06	ATGTCATGGAAATTGAAACAGTTATTCAATTTGATCAAATTTTTGGTGACCGGAGCATTCTTCGACTCGAGCCACTTAGCATATGAGCCAACACACCAAATCAGGGATACACCGCGTACTATCGAAGCTCATTCATCTTGCAAGCCCAGCGGAAAAATACGGTGCAAAAAACCTCCAGCAGGGCATTGCAACATAGAAAATGACGCGGATTGTGGCAGACAAGGCCAGACTTACACAACGTACAAATGTTCACCCGGAGTTTCAAAACGTACAAAGGCAGCCATGACAATCAACAGTTTCCAGAAAGGCGGCGATGGCGGAGGCACGTCGAAGTGCGATATCGAGTACCATTCGGACGACACTCCGGTGGTGGCGCTGTCGAGTGGATGGTTCAACCAG…	1.3e-70	7.2	1.874736	2.88956
A0A068UMU1	Kwl	tr|A0A068UMU1|A0A068UMU1_COFCA Uncharacterized protein OS=Coffea canephora OX=49390 GN=GSCOC_T00030199001 PE=3 SV=1 LinsiMatch=ast_COFCA_Cc08_g14630/1-191	Coffea_canephora-3	kwl3	6	b	yes	ast_COFCA_Cc08_g14630/1-191	Coffea canephora	49390	Eukaryota; Viridiplantae; Streptophyta; Embryophyta; Tracheophyta; Spermatophyta; Magnoliopsida; eudicotyledons; Gunneridae; Pentapetalae; asterids; lamiids; Gentianales; Rubiaceae; Ixoroideae; Gardenieae complex; Bertiereae - Coffeeae clade; Coffeeae; Coffea.	AST	R1,R2	CDP09746	1	1	1	MRKQVQFSSICLLVLLSIIALACTILMVEAKPCTPSGKIRGKQAPRDQCDPHTDDCCQAGRVYKTYECSPPVSKRTKAILTINDFQKGGDGGGTSACDNKFHSNNTPVVALSTGWFNGLKRCHKYITIFGNGRSARAMVVDECDSTKGCDSDHGFQPPCQNSIVDASEAVWKALKVPKKDWGSMEVFWADD	191	161	KPCTPSGKIRGKQAPRDQCDPHTDDCCQAGRVYKTYECSPPVSKRTKAILTINDFQKGGDGGGTSACDNKFHSNNTPVVALSTGWFNGLKRCHKYITIFGNGRSARAMVVDECDSTKGCDSDHGFQPPCQNSIVDASEAVWKALKVPKKDWGSMEVFWADD	------BBBB---------------------BBBB----------BBBBBBB-------------------------BBBBBAAAA--------BBBBBB--BBBBBBBBBBB-------AAA---------BBBB-AAAAAA----AAA--BBBBBBBB-	10	9.61435206314263e-07	573	772	669	229	Actinidia_chinensis-1-clamp	1.27571937987453e-05	352	25	Physcomitrium_patens-1-Kissper	0.0005632	188	397	Glycine_max-7-barrel	1.19282528282014e-06	ATGAGAAAACAAGTCCAATTTAGTTCGATCTGCCTCTTGGTTTTGCTCTCAATCATTGCTTTGGCTTGTACGATTTTGATGGTGGAAGCCAAACCGTGCACGCCAAGCGGCAAAATCAGAGGAAAACAAGCACCAAGAGACCAGTGTGATCCTCATACTGATGATTGCTGTCAGGCAGGCAGAGTTTACAAAACCTACGAGTGTTCGCCTCCTGTTTCTAAACGCACAAAGGCAATTCTGACTATAAATGATTTTCAGAAGGGTGGAGATGGTGGTGGAACTTCTGCGTGTGACAATAAGTTCCATTCCAACAACACACCAGTGGTGGCTCTATCCACAGGATGGTTCAATGGCCTGAAAAGGTGCCATAAGTACATTACCATCTTCGGTAATGGAAGA…	2e-77	4.9	1.874736	2.9066539999999996
A0A072TZD6	Kwl	tr|A0A072TZD6|A0A072TZD6_MEDTR Putative rlpA-like protein, double-psi beta-barrel OS=Medicago truncatula OX=3880 GN=25500901 PE=3 SV=1 LinsiMatch=ros_MEDTR_Medtr8g031170.1/1-192	Medicago_truncatula-24	kwl3	6	a	yes	ros_MEDTR_Medtr8g031170.1/1-192	Medicago truncatula	3880	Eukaryota; Viridiplantae; Streptophyta; Embryophyta; Tracheophyta; Spermatophyta; Magnoliopsida; eudicotyledons; Gunneridae; Pentapetalae; rosids; fabids; Fabales; Fabaceae; Papilionoideae; 50 kb inversion clade; NPAAA clade; Hologalegina; IRL clade; Trifolieae; Medicago.	ROS	R1,R2	XM_013589401.3	1	1	1	MKGVKISLNFIQTIIFLLILVSTLCLSIEASTCKPSGKIKGKKFKSRLCNRADQSECCKPGKSYTTFKCSPQVSHKTKATLTLNSFEKGGDGGAPSECDNKFHSDKTPVVALSTGWFNNNKRCLKKITIFGNGKKVNAMVVDECDSTQGCDAEHDFQPPCSNNIVDASAAVWKALGVPEKDWGEMEVFWSDT	192	162	STCKPSGKIKGKKFKSRLCNRADQSECCKPGKSYTTFKCSPQVSHKTKATLTLNSFEKGGDGGAPSECDNKFHSDKTPVVALSTGWFNNNKRCLKKITIFGNGKKVNAMVVDECDSTQGCDAEHDFQPPCSNNIVDASAAVWKALGVPEKDWGEMEVFWSDT	------BBBB-----------AAA--------BBBB----------BBBBBBB-------------------------BBBBBAAAA--------BBBBBB--BBBBBBBBBBB-------------------BBBB-AAAAAA----AAA--BBBBBBBB-	10	1.02623456790123e-06	532	720	462	234	Actinidia_chinensis-1-clamp	8.43743151435459e-06	545	44	ref_A0A251NR03-Kissper	0.00028150826446281	120	404	Glycine_max-7-barrel	7.35222037055191e-07	ATGAAGGGTGTCAAAATTAGTTTAAATTTCATTCAAACCATAATCTTTCTTCTAATTCTTGTATCAACTTTATGCCTAAGCATTGAAGCTTCAACATGCAAACCAAGTGGAAAAATAAAAGGTAAAAAATTTAAATCAAGACTATGCAATAGAGCAGACCAATCTGAGTGCTGCAAACCAGGAAAATCTTACACAACATTCAAGTGTTCACCACAAGTGTCACACAAAACAAAAGCAACCCTAACACTGAACAGCTTTGAAAAAGGTGGAGATGGAGGAGCACCATCAGAATGTGACAACAAGTTTCACTCTGACAAAACACCTGTTGTAGCATTATCAACTGGTTGGTTCAACAATAATAAGAGGTGTTTGAAAAAGATTACTATATTTGGAAATGGT…	3.1e-82	7.6	1.874736	2.610179
A0A072VBL0	Kissper	tr|A0A072VBL0|A0A072VBL0_MEDTR Putative rlpA-like protein, double-psi beta-barrel OS=Medicago truncatula OX=3880 GN=25487835 PE=3 SV=1 LinsiMatch=ros_MEDTR_Medtr2g095080.1/1-222	Medicago_truncatula-10	kwl1	5	b	yes	ros_MEDTR_Medtr2g095080.1/1-222	Medicago truncatula	3880	Eukaryota; Viridiplantae; Streptophyta; Embryophyta; Tracheophyta; Spermatophyta; Magnoliopsida; eudicotyledons; Gunneridae; Pentapetalae; rosids; fabids; Fabales; Fabaceae; Papilionoideae; 50 kb inversion clade; NPAAA clade; Hologalegina; IRL clade; Trifolieae; Medicago.	ROS	R1,R2	XM_013609875.3	1	1	1	MAQISNLVFLASIFFFNIINGPFLTDAISSCNGPCRTLNDCAGQLICINGKCNDDPDVGTRICSQPSPSPPPPSGGGGTCRTSGNLQCDGQSYPQYRCSPPYVSSGTQALLTLNDFSAGGDGGGASQCDEIFHSNSERIVALSTGWYSGGSRCGKFIRIRASNGRTVTAKVVDQCDSVNGCDDEHAGQPPCRNNIVDGSAAVWDELRLNKNDGVVPVTWTMA	222	195	ISSCNGPCRTLNDCAGQLICINGKCNDDPDVGTRICSQPSPSPPPPSGGGGTCRTSGNLQCDGQSYPQYRCSPPYVSSGTQALLTLNDFSAGGDGGGASQCDEIFHSNSERIVALSTGWYSGGSRCGKFIRIRASNGRTVTAKVVDQCDSVNGCDDEHAGQPPCRNNIVDGSAAVWDELRLNKNDGVVPVTWTMA	----------AAA-----BBB--BBB------------------------------BBBBB--BBBBB-----------BBBBBBB-------------------------BBBBBAAAA--------BBBBBB----BBBBBBBBBB-------------------BBBB-AAAAAA----AAA-BBBBBBBB-	14	9.97583440114894e-07	464	682	362	47	Triticum_urartu-16-clamp	0.000163875056586691	162	167	Citrus_sinensis-4-Kissper	5.80874179784144e-06	216	372	Zea_mays-8-barrel	1.56087408949011e-06	ATGGCTCAGATATCAAATCTTGTTTTTTTAGCTTCCATTTTCTTTTTTAACATCATAAACGGTCCATTCCTCACGGATGCTATTTCCTCATGCAACGGACCTTGTAGAACTCTCAACGACTGCGCTGGTCAACTCATTTGCATCAACGGAAAATGCAACGATGACCCTGACGTTGGAACCCGCATCTGCTCCCAACCATCACCTTCACCACCACCACCAAGCGGGGGTGGTGGGACTTGCCGAACCTCTGGCAACTTACAGTGCGATGGACAATCATACCCTCAATATAGGTGTTCTCCACCCTATGTATCCTCCGGCACACAAGCATTACTCACTTTGAACGATTTTAGCGCAGGAGGAGACGGAGGAGGTGCTTCTCAGTGCGATGAGATATTCCAT…	1.5e-92	9.5	1.933272	2.5255199999999998
A0A0A0K532	Kissper	tr|A0A0A0K532|A0A0A0K532_CUCSA Uncharacterized protein OS=Cucumis sativus OX=3659 GN=Csa_7G106800 PE=3 SV=1 LinsiMatch=ros_CUCSA_Cucsa.287250.1/1-209	Cucumis_sativus-1	kwl1	5	b	yes	ros_CUCSA_Cucsa.287250.1/1-209	Cucumis sativus	3659	Eukaryota; Viridiplantae; Streptophyta; Embryophyta; Tracheophyta; Spermatophyta; Magnoliopsida; eudicotyledons; Gunneridae; Pentapetalae; rosids; fabids; Cucurbitales; Cucurbitaceae; Benincaseae; Cucumis.	ROS	R1,R2	XM_004148886.3,XM_031888819.1	1	2	2	MANLVFFISLVLLPHISLATSSCDGPCQTLDDCEGQLICINGVCNDDPNIGTNQCSDGGSSPSPNSDCQQIGSLNCDGESFPQYQCSPPVTSSTQAILTNNDFSEGGDGGAESKCDESFHDNSELIVALSTGWYNGGSRCGKMIRITATNGNSVLAKVVDECDSVNGCDAEHANQPPCRNNIVDGSDAVWSMLELNKDEGEEAITWSDA	209	190	TSSCDGPCQTLDDCEGQLICINGVCNDDPNIGTNQCSDGGSSPSPNSDCQQIGSLNCDGESFPQYQCSPPVTSSTQAILTNNDFSEGGDGGAESKCDESFHDNSELIVALSTGWYNGGSRCGKMIRITATNGNSVLAKVVDECDSVNGCDAEHANQPPCRNNIVDGSDAVWSMLELNKDEGEEAITWSDA	----------AAA-----BBB--BBB--------------------------BBBBB--BBBBB----------BBBBBBB-------------------------BBBBBAAAA--------BBBBBB----BBBBBBBBBB-------------------BBBB-AAAAAAA---AAA--BBBBBBB-	14	9.56385588842975e-07	474	704	1083	73	Solanum_tuberosum-10-clamp	0.000203227622443235	129	163	Citrus_sinensis-4-Kissper	4.8552824720539e-06	191	378	Zea_mays-8-barrel	1.33674869124605e-06	ATGGCCAATTTGGTGTTTTTCATTTCTCTTGTTCTTCTTCCTCACATCTCTTTAGCAACCTCTTCCTGCGATGGTCCATGTCAAACTCTAGATGATTGTGAAGGCCAATTGATTTGCATCAATGGTGTGTGCAACGATGATCCCAACATCGGCACTAACCAATGTTCTGATGGTGGATCCTCTCCATCTCCAAATAGTGATTGTCAACAGATTGGAAGCTTGAATTGCGATGGAGAATCCTTCCCACAGTACCAGTGCTCACCTCCAGTGACTTCCTCAACCCAAGCTATTTTGACAAACAATGATTTTAGCGAAGGTGGAGATGGTGGAGCTGAATCAAAGTGCGACGAGAGTTTTCACGATAACTCTGAACTAATTGTAGCACTATCAACTGGTTGG…	7e-93	17.7	1.933272	2.550338
A0A0A0KAU2	Kissper	Uncharacterized protein OS=Cucumis sativus OX=3659 GN=Csa_6G147490 PE=3 SV=1	Cucumis_sativus-3	kwl1	5	e	yes	-	Cucumis sativus	3659	Eukaryota; Viridiplantae; Streptophyta; Embryophyta; Tracheophyta; Spermatophyta; Magnoliopsida; eudicotyledons; Gunneridae; Pentapetalae; rosids; fabids; Cucurbitales; Cucurbitaceae; Benincaseae; Cucumis.	ROS	R2	XM_011660108.2	1	1	1	MAKLGWLVVSLSVSVLVTNLCEAISSCNDPCKTLNDCDGQLICIKGKCNNDPDVHVGSHVCSNEGSGEGSSPPLGDSCQPFGHKVCKGISHPQFKCSPRVTSSTRAILTNIEFNGDGENGAPSECDNKFHLNSELVVALSTGWYNRGSRCGKKIKVTARNGKSVLAKVVDECDSISGCDALHAGQPPCRNNIVDAAKAVWDALGLDTDVGEEPVNWSDV	219	196	ISSCNDPCKTLNDCDGQLICIKGKCNNDPDVHVGSHVCSNEGSGEGSSPPLGDSCQPFGHKVCKGISHPQFKCSPRVTSSTRAILTNIEFNGDGENGAPSECDNKFHLNSELVVALSTGWYNRGSRCGKKIKVTARNGKSVLAKVVDECDSISGCDALHAGQPPCRNNIVDAAKAVWDALGLDTDVGEEPVNWSDV	----------AAA----BBBB--BBBB-------------------------------BBBBB--BBBBB----------BBBBBBB-------------------------BBBBBAAAA--------BBBBBB----BBBBBBBBBB-------------------BBBB-AAAAAAA---AAA-BBBBBBBB-	14	9.27194359985299e-07	444	692	1277	82	Solanum_tuberosum-10-clamp	0.000189916716240333	208	171	Citrus_sinensis-4-Kissper	7.11329981874765e-06	216	390	Solanum_tuberosum-1-barrel	1.42011834319527e-06	ATGGCCAAGTTGGGATGGTTGGTTGTTTCTCTTTCTGTTTCTGTACTTGTTACCAATCTTTGTGAAGCAATCTCTTCTTGTAATGACCCATGTAAAACTCTAAATGATTGCGATGGACAGTTGATTTGTATCAAAGGTAAATGCAACAATGATCCTGATGTACATGTGGGTAGTCATGTGTGTTCAAACGAAGGCAGTGGAGAAGGGTCTTCACCACCATTAGGCGATAGTTGTCAACCTTTTGGCCACAAAGTTTGTAAGGGAATATCACATCCACAGTTCAAGTGCTCGCCTCGAGTGACTTCCTCGACTAGAGCTATCCTTACAAACATCGAATTCAACGGAGATGGTGAGAACGGAGCCCCGTCAGAGTGCGACAATAAATTCCATCTTAACTCT…	7.3e-81	12.9	1.933272	2.773286
A0A0A0KBF2	Kissper	Uncharacterized protein OS=Cucumis sativus OX=3659 GN=Csa_6G147470 PE=3 SV=1	Cucumis_sativus-4	kwl1	5	a	yes	-	Cucumis sativus	3659	Eukaryota; Viridiplantae; Streptophyta; Embryophyta; Tracheophyta; Spermatophyta; Magnoliopsida; eudicotyledons; Gunneridae; Pentapetalae; rosids; fabids; Cucurbitales; Cucurbitaceae; Benincaseae; Cucumis.	ROS	R2	XM_011658706.2	1	1	1	MENLGLQLFSVILSTIMFFHLCEALSSCNGPCQTLNDCQGQLICINGKCLDDPNLGTHICSGSGGGGGGGGGGHGCHSIGNLNCKGKTFPQFKCSPPVTSSTRAVLTNNDFSKGGSGGDPSECDGKFHDNSDPIVALSTGWYNGGSRCGQMIQITASNGRSVLAKVVDECDSINGCDKAHAGLPPCHNNIVDGSDAVWHALGLDIDVGEIPVTWSDA	217	193	LSSCNGPCQTLNDCQGQLICINGKCLDDPNLGTHICSGSGGGGGGGGGGHGCHSIGNLNCKGKTFPQFKCSPPVTSSTRAVLTNNDFSKGGSGGDPSECDGKFHDNSDPIVALSTGWYNGGSRCGQMIQITASNGRSVLAKVVDECDSINGCDKAHAGLPPCHNNIVDGSDAVWHALGLDIDVGEIPVTWSDA	----------AAA----BBBB--BBBB----------------------------BBBBB--BBBBB----------BBBBBBB-------------------------BBBBBAAAA--------BBBBBB----BBBBBBBBBB-------------------BBBB-AAAAAAA---AAA--BBBBBBB-	14	1.00269421407521e-06	476	689	263	45	Triticum_urartu-16-clamp	0.000129876543209877	221	181	Citrus_sinensis-4-Kissper	6.74582582949238e-06	183	368	Zea_mays-8-barrel	1.35131143667297e-06	ATGGAAAATTTAGGATTGCAACTATTTTCTGTTATTCTATCAACTATTATGTTTTTTCATCTTTGTGAAGCACTCTCTTCTTGCAACGGACCATGTCAAACCCTAAATGACTGTCAAGGACAATTGATTTGCATAAATGGTAAATGTCTAGATGATCCTAACCTTGGCACACATATATGTTCTGGCAGCGGCGGCGGCGGCGGTGGAGGAGGAGGAGGACATGGTTGTCATTCAATTGGAAACTTGAATTGTAAGGGAAAGACTTTTCCCCAATTCAAGTGCTCGCCCCCAGTGACTTCCTCTACTCGAGCAGTGCTTACAAATAATGACTTTAGCAAAGGTGGGAGTGGAGGAGACCCGTCAGAGTGTGATGGGAAGTTCCATGATAACTCTGATCCA…	5.7e-91	11.7	1.933272	2.545564
A0A0A0KDC3	Kissper	Uncharacterized protein OS=Cucumis sativus OX=3659 GN=Csa_6G147480 PE=3 SV=1	Cucumis_sativus-5	kwl1	5	d	yes	-	Cucumis sativus	3659	Eukaryota; Viridiplantae; Streptophyta; Embryophyta; Tracheophyta; Spermatophyta; Magnoliopsida; eudicotyledons; Gunneridae; Pentapetalae; rosids; fabids; Cucurbitales; Cucurbitaceae; Benincaseae; Cucumis.	ROS	R2	XM_011658707.1	1	1	1	MAKLACLVSFFFLVLSLLGLSQAISSCREPCQTLKNCKGQLICINGQCNDDPDVGTRICSTDSDNGADGEKFRCEAFGRLHCKGKSFPQFKCSPRVTSSTRAILTNNDFSKGGDGGDPSECDGKFHHNSQPIVALSTGWYNGGSRCGKKIRITARNGRSVLAKVVDECDTINGCDKAHAHQPPCRNNIVDGSNGVWHALGLDINVGEEPVVWSDA	215	192	ISSCREPCQTLKNCKGQLICINGQCNDDPDVGTRICSTDSDNGADGEKFRCEAFGRLHCKGKSFPQFKCSPRVTSSTRAILTNNDFSKGGDGGDPSECDGKFHHNSQPIVALSTGWYNGGSRCGKKIRITARNGRSVLAKVVDECDTINGCDKAHAHQPPCRNNIVDGSNGVWHALGLDINVGEEPVVWSDA	----------AAA-----BBB--BBB--------AAAA----------------BBBBB--BBBBB----------BBBBBBB-------------------------BBBBBAAAA--------BBBBBB----BBBBBBBBBB-------------------BBBB-AAAAAAA---AAA--BBBBBBB-	14	9.53463560019113e-07	437	677	905	69	Solanum_tuberosum-10-clamp	0.000190086116362109	199	166	Citrus_sinensis-4-Kissper	7.22165771519814e-06	153	365	Zea_mays-8-barrel	1.14843310189529e-06	ATGGCAAAATTGGCTTGCTTGGTCTCTTTTTTCTTTTTGGTTCTTTCTCTTTTGGGCCTTTCTCAAGCAATCTCTTCTTGCAGGGAGCCATGTCAAACCTTGAAAAATTGTAAAGGTCAATTGATTTGTATAAATGGCCAATGTAATGATGATCCCGATGTTGGAACTCGCATTTGTTCAACCGACAGTGATAACGGAGCAGATGGAGAAAAATTTCGTTGTGAGGCATTTGGAAGATTACATTGCAAAGGCAAATCGTTCCCCCAATTCAAATGCTCGCCTCGAGTGACTTCCTCAACTCGAGCTATCCTAACAAATAATGACTTTAGTAAAGGTGGGGATGGAGGAGACCCGTCTGAGTGTGATGGAAAGTTCCATCATAACTCTCAACCAATAGTG…	1.3e-88	12.4	1.933272	2.719845
A0A0A0KGH1	Kissper	tr|A0A0A0KGH1|A0A0A0KGH1_CUCSA Uncharacterized protein OS=Cucumis sativus OX=3659 GN=Csa_6G147495 PE=3 SV=1 LinsiMatch=ros_CUCSA_Cucsa.385960.1/1-204	Cucumis_sativus-2	kwl1	5	c	yes	ros_CUCSA_Cucsa.385960.1/1-204	Cucumis sativus	3659	Eukaryota; Viridiplantae; Streptophyta; Embryophyta; Tracheophyta; Spermatophyta; Magnoliopsida; eudicotyledons; Gunneridae; Pentapetalae; rosids; fabids; Cucurbitales; Cucurbitaceae; Benincaseae; Cucumis.	ROS	R1,R2	XM_011658708.2	1	1	1	MAKLGWLIVSFSVFVLVTNLGEAISSCNGPCKTLNDCDGQLICIKGKCNDDPDVGSHVCSNGGGGGGSSPPSDSSCQPFGHKICNGRSHPQYKCSPRVTSSTRATLTNNDFSEGGDGGAPSECDNKFHSNSELIVALSTGWYNGGSRCGKKIKITTSNGKSVLAKVVDECDSINGCDAEHAGQPPCRNNIVDASNAVWKALGLNTDIGTVPVTWSDA	217	194	ISSCNGPCKTLNDCDGQLICIKGKCNDDPDVGSHVCSNGGGGGGSSPPSDSSCQPFGHKICNGRSHPQYKCSPRVTSSTRATLTNNDFSEGGDGGAPSECDNKFHSNSELIVALSTGWYNGGSRCGKKIKITTSNGKSVLAKVVDECDSINGCDAEHAGQPPCRNNIVDASNAVWKALGLNTDIGTVPVTWSDA	----------AAA-----BBB--BBB------------------------------BBBBB--BBBBB----------BBBBBBB-------------------------BBBBBAAAA--------BBBBBB----BBBBBBBBBB-------------------BBBB-AAAAAAA---AAA--BBBBBBB-	14	1.05493100325004e-06	495	685	238	40	Triticum_urartu-16-clamp	0.00014875	157	168	Citrus_sinensis-4-Kissper	5.56264172335601e-06	166	380	Solanum_tuberosum-1-barrel	1.14958448753463e-06	ATGGCTAAGTTGGGATGGTTGATTGTTTCTTTTTCTGTTTTTGTACTTGTTACCAATCTTGGTGAAGCAATCTCTTCTTGTAATGGCCCGTGTAAGACCCTAAATGACTGCGATGGACAATTGATTTGTATCAAAGGTAAATGTAACGATGATCCTGATGTGGGTAGTCATGTGTGTTCGAACGGAGGCGGTGGAGGGGGGTCTTCCCCACCATCAGACAGTAGTTGTCAACCTTTTGGTCATAAAATTTGTAACGGAAGATCACATCCACAATATAAGTGCTCGCCTCGAGTGACTTCCTCAACTAGAGCTACCCTTACAAACAACGACTTCAGCGAAGGTGGTGACGGCGGAGCCCCGTCAGAGTGTGACAATAAATTCCATAGTAACTCTGAATTA…	7e-95	15.7	1.933272	2.617496
A0A0B2NV89	Kwl	Putative ripening-related protein 2 OS=Glycine soja OX=3848 GN=D0Y65_049459 PE=3 SV=1	Glycine_soja-1	kwl3	5	c	yes	-	Glycine soja	3848	Eukaryota; Viridiplantae; Streptophyta; Embryophyta; Tracheophyta; Spermatophyta; Magnoliopsida; eudicotyledons; Gunneridae; Pentapetalae; rosids; fabids; Fabales; Fabaceae; Papilionoideae; 50 kb inversion clade; NPAAA clade; indigoferoid/millettioid clade; Phaseoleae; Glycine; Glycine subgen. Soja.	ROS	R2	XM_028356549.1	3	1	0.333333333333333	MKRFIPNASFILLATLILTSCFYSEAQKCRPSGRIRGKKAPPGQCNQENDSDCCKEGKMYTTYECSPPMSSNTKAYLTLNSFQKGGDGGGPSECDNQYHSDDTPVVALSTGWFNHKSRCLHNITISGNGRSVVAMVVDQCDSRKGCDAEHDYQPPCPNNIVDASKAVWKALGVPLNEWGGLDITWSDA	188	162	QKCRPSGRIRGKKAPPGQCNQENDSDCCKEGKMYTTYECSPPMSSNTKAYLTLNSFQKGGDGGGPSECDNQYHSDDTPVVALSTGWFNHKSRCLHNITISGNGRSVVAMVVDQCDSRKGCDAEHDYQPPCPNNIVDASKAVWKALGVPLNEWGGLDITWSDA	------BBBB-----------AAA--------BBBB----------BBBBBBB-------------------------BBBBBAAAA--------BBBBBB--BBBBBBBBBBB-------AAA---------BBBB-AAAAAA----AAA---BBBBBBB-	10	9.7388973979531e-07	564	761	135	280	Actinidia_chinensis-1-clamp	1.7219387755102e-06	1808	82	Citrus_sinensis-4-Kissper	0.00026888756692445	160	409	Solanum_tuberosum-1-barrel	9.56474435231736e-07	ATGAAGAGGTTTATCCCAAATGCATCCTTCATTTTATTAGCCACTCTCATCTTGACAAGTTGTTTTTACTCTGAAGCTCAAAAGTGCCGCCCAAGTGGAAGAATTAGAGGAAAGAAGGCCCCTCCAGGACAATGCAACCAAGAGAATGATTCTGACTGTTGCAAAGAAGGCAAAATGTACACAACATATGAATGTTCACCACCAATGTCAAGCAACACCAAGGCCTATCTCACTCTCAACAGTTTTCAGAAGGGTGGAGATGGTGGTGGCCCTTCAGAATGTGATAACCAGTACCATTCTGACGACACACCGGTCGTGGCACTGTCCACGGGATGGTTCAACCACAAGAGCAGGTGCCTCCACAACATCACCATTAGCGGCAATGGTAGAAGTGTGGTG…	2.2e-85	4.4	1.86713	2.193957
A0A0B2Q1T5	Kwl	Putative ripening-related protein 2 OS=Glycine soja OX=3848 GN=D0Y65_005725 PE=3 SV=1	Glycine_soja-2	kwl3	5	b	yes	-	Glycine soja	3848	Eukaryota; Viridiplantae; Streptophyta; Embryophyta; Tracheophyta; Spermatophyta; Magnoliopsida; eudicotyledons; Gunneridae; Pentapetalae; rosids; fabids; Fabales; Fabaceae; Papilionoideae; 50 kb inversion clade; NPAAA clade; indigoferoid/millettioid clade; Phaseoleae; Glycine; Glycine subgen. Soja.	ROS	R2	XM_028367931.1,XM_028367932.1,XM_028368231.1,XM_028368232.1	2	4	2	MSNSIASFVLLLILISTNCLCSAQQCRPSGRIMGKKPPPGECNKENDSDCCVQGKAYTTYKCSPAVSRHTKAELTLNSFEKGGDGGGPSECDNQYHSDDTPVVALSTGWFNDRSRCLHNITISGNGKSVVAMVVDECDSTMGCDEDHDYQPPCSNNIVDASKAVWKALGVPHNQWGGLEITWSDA	185	162	QQCRPSGRIMGKKPPPGECNKENDSDCCVQGKAYTTYKCSPAVSRHTKAELTLNSFEKGGDGGGPSECDNQYHSDDTPVVALSTGWFNDRSRCLHNITISGNGKSVVAMVVDECDSTMGCDEDHDYQPPCSNNIVDASKAVWKALGVPHNQWGGLEITWSDA	------BBBB-----------AAA--------BBBB----------BBBBBBB-------------------------BBBBBAAAA--------BBBBBB--BBBBBBBBBBB-------AAA---------BBBB-AAAAAA----AAA---BBBBBBB-	10	9.74822510347852e-07	569	764	138	289	Actinidia_chinensis-1-clamp	1.6522790675399e-06	1523	77	Citrus_sinensis-4-Kissper	0.000256872997132737	136	403	Solanum_tuberosum-1-barrel	8.3739201645229e-07	ATGTCTAACTCAATAGCATCCTTTGTTCTGCTGCTCATTCTCATTTCAACAAATTGTTTGTGTTCAGCACAACAGTGTCGTCCAAGTGGGAGAATCATGGGAAAGAAGCCTCCTCCTGGAGAATGCAACAAAGAGAATGATTCAGATTGTTGTGTGCAAGGCAAGGCGTACACAACATACAAATGTTCGCCAGCAGTTTCAAGGCACACAAAGGCTGAACTCACTCTGAATAGTTTTGAAAAGGGTGGAGATGGAGGTGGCCCTTCAGAATGTGACAACCAGTACCATTCCGATGACACACCGGTAGTCGCACTCTCCACCGGATGGTTCAACGACAGGAGTAGGTGCCTCCACAACATCACCATCAGTGGAAATGGCAAAAGCGTGGTGGCTATGGTG…	2.9e-84	7.7	1.86713	2.132799
A0A0D2QRP9	Kwl	Uncharacterized protein OS=Gossypium raimondii OX=29730 GN=B456_009G320600 PE=3 SV=1	Gossypium_raimondii-2	kwl3	9	d	yes	-	Gossypium raimondii	29730	Eukaryota; Viridiplantae; Streptophyta; Embryophyta; Tracheophyta; Spermatophyta; Magnoliopsida; eudicotyledons; Gunneridae; Pentapetalae; rosids; malvids; Malvales; Malvaceae; Malvoideae; Gossypium.	ROS	R2	XM_012585254.1,XM_012585331.1,XM_012585176.1,XM_012585256.1	4	4	1	MKKQVICSTVFPLLCILLLFLSVEAQTCSPSGKIKGKTPPPGQCNQENDSDCCKDGKWYTTDKCSPPVSSQTKATLTLNSFEPDGDGGAPSECDNQYHSDDDPVVALSTGWYNNGKRCLNYINIHGNGRSVRARVVDECDSTMGCDSDHDYQPPCPNNIVDASKAVWKALGVPESDWGGMDIYWSDTD	188	163	QTCSPSGKIKGKTPPPGQCNQENDSDCCKDGKWYTTDKCSPPVSSQTKATLTLNSFEPDGDGGAPSECDNQYHSDDDPVVALSTGWYNNGKRCLNYINIHGNGRSVRARVVDECDSTMGCDSDHDYQPPCPNNIVDASKAVWKALGVPESDWGGMDIYWSDTD	------BBBB-----------AAA--------BBBB----------BBBBBBB-------------------------BBBBBAAAA--------BBBBBB--BBBBBBBBBBB-------AAA---------BBBB-AAAAAA----AAA--BBBBBBBB--	10	9.40096952908587e-07	543	760	203	266	Actinidia_chinensis-1-clamp	2.86901464186783e-06	1780	81	Citrus_sinensis-4-Kissper	0.000271300106691053	143	414	Solanum_tuberosum-1-barrel	8.34325188452473e-07	ATGAAGAAGCAAGTAATTTGTTCGACTGTCTTTCCTCTCCTTTGCATTCTTCTTCTTTTTCTTAGTGTTGAAGCACAGACGTGCAGCCCTAGTGGCAAGATCAAAGGGAAAACCCCTCCACCAGGGCAATGCAACCAGGAAAATGATTCTGATTGTTGCAAGGATGGCAAGTGGTACACGACAGACAAATGTTCACCCCCTGTATCAAGCCAAACGAAAGCAACACTGACGCTTAACAGCTTTGAGCCAGATGGAGATGGTGGTGCACCATCTGAATGTGACAACCAGTACCACTCCGATGATGACCCTGTGGTGGCACTTTCTACAGGGTGGTATAACAACGGAAAGAGGTGTTTGAATTATATCAACATCCATGGCAATGGAAGATCTGTGAGGGCT…	1.3e-81	6.8	1.995594	2.341177
A0A0D2RDY2	Kwl	Uncharacterized protein OS=Gossypium raimondii OX=29730 GN=B456_008G119100 PE=3 SV=1	Gossypium_raimondii-3	kwl3	9	g	yes	-	Gossypium raimondii	29730	Eukaryota; Viridiplantae; Streptophyta; Embryophyta; Tracheophyta; Spermatophyta; Magnoliopsida; eudicotyledons; Gunneridae; Pentapetalae; rosids; malvids; Malvales; Malvaceae; Malvoideae; Gossypium.	ROS	R2	XM_012582225.1,XR_001124436.1,XR_001124437.1	1	3	3	MNIFKGFPTIFLFICFVLIITDCFMVEADTCKPSGKLRGKKPPPGQCDSNCCEDGKFYTTYKCSPPVSSHTKGKLTINSFAAGGEGGGPSECDNRYHSDDEPVVALSTGWFSNKKRCSKYITIHGNGKSVKAKVVDECDSAKGCDSEHGYQPPCPNNIVDASKAVWKALGVPENDWGLMDIYWSDAN	187	159	DTCKPSGKLRGKKPPPGQCDSNCCEDGKFYTTYKCSPPVSSHTKGKLTINSFAAGGEGGGPSECDNRYHSDDEPVVALSTGWFSNKKRCSKYITIHGNGKSVKAKVVDECDSAKGCDSEHGYQPPCPNNIVDASKAVWKALGVPENDWGLMDIYWSDAN	------BBBB------------------BBBB----------BBBBBBB-------------------------BBBBBAAAA--------BBBBBB--BBBBBBBBBBB-------------------BBBB-AAAAAA----AAA--BBBBBBBB--	10	1.04098181021258e-06	513	702	259	208	Actinidia_chinensis-1-clamp	5.98650147928994e-06	428	32	ref_A0A251NR03-Kissper	0.00041796875	182	387	Glycine_max-7-barrel	1.21520474864625e-06	ATGAATATTTTCAAGGGATTTCCCACTATTTTCCTTTTCATTTGCTTTGTTTTAATTATTACAGATTGTTTCATGGTTGAAGCAGATACTTGCAAACCCAGTGGCAAGCTGAGAGGGAAAAAGCCTCCGCCAGGGCAATGCGATTCTAATTGTTGTGAAGACGGAAAGTTTTATACAACGTATAAATGTTCACCGCCTGTGTCGAGCCATACAAAAGGAAAATTGACAATTAACAGCTTTGCAGCTGGTGGGGAAGGTGGAGGACCGTCGGAATGCGACAACCGTTACCACTCGGATGATGAACCTGTGGTGGCACTTTCGACCGGGTGGTTTAGCAATAAAAAGAGGTGTTCGAAGTATATAACAATCCATGGAAATGGAAAAAGTGTGAAGGCTAAG…	1.9e-78	4.5	1.995594	2.395037
A0A0D2RE56	Kwl	Uncharacterized protein OS=Gossypium raimondii OX=29730 GN=B456_008G122200 PE=3 SV=1	Gossypium_raimondii-4	kwl3	9	f	yes	-	Gossypium raimondii	29730	Eukaryota; Viridiplantae; Streptophyta; Embryophyta; Tracheophyta; Spermatophyta; Magnoliopsida; eudicotyledons; Gunneridae; Pentapetalae; rosids; malvids; Malvales; Malvaceae; Malvoideae; Gossypium.	ROS	R2	XM_012580056.1	1	1	1	MNIIKGFPTVFLIICFVLIIIDCLMVEADTCKPSGKLRWKKPPPGQCDDNCCEDRKFYTTYKCSPPVSSHTKAKLTINSFAAGGNGGGPSECDNHYHSDDEPVVALSTGWFKNKMRCLKYIKIHGNGKSVKAKVVDECDSEHGYQPPCPNNIVDASKAVWKALGVPENDWGLMDIYWSDTD	181	153	DTCKPSGKLRWKKPPPGQCDDNCCEDRKFYTTYKCSPPVSSHTKAKLTINSFAAGGNGGGPSECDNHYHSDDEPVVALSTGWFKNKMRCLKYIKIHGNGKSVKAKVVDECDSEHGYQPPCPNNIVDASKAVWKALGVPENDWGLMDIYWSDTD	------BBBB------------------BBBB----------BBBBBBB-------------------------BBBBBAAAA--------BBBBBB--BBBBBBBBBBB-------------BBBB-AAAAAA----AAA---BBBBBBB--	9	1.08165680473373e-06	457	650	3258	212	Selaginella_moellendorffii-13-clamp	7.24902100391598e-05	606	28	Physcomitrium_patens-1-Kissper	0.000772959183673469	146	412	Solanum_tuberosum-1-barrel	8.60118767084551e-07	ATGAATATTATCAAGGGATTTCCCACTGTTTTTCTTATCATTTGCTTTGTTTTAATTATCATAGATTGTTTGATGGTTGAAGCAGATACTTGCAAACCCAGTGGCAAGCTTAGATGGAAAAAGCCTCCGCCGGGGCAATGCGATGATAATTGTTGTGAAGACAGAAAGTTTTACACAACGTATAAATGTTCACCGCCTGTGTCGAGCCATACAAAAGCAAAGTTGACAATTAACAGCTTCGCAGCTGGTGGGAATGGAGGCGGACCATCGGAATGTGACAACCATTACCACTCGGATGATGAGCCTGTAGTGGCACTTTCGACCGGGTGGTTTAAAAACAAAATGAGGTGTTTGAAGTATATCAAAATCCATGGAAATGGAAAAAGCGTGAAGGCTAAA…	6.1e-70	2.6	1.995594	2.388366
A0A0D2SAL6	Kwl	Uncharacterized protein OS=Gossypium raimondii OX=29730 GN=B456_007G098500 PE=3 SV=1	Gossypium_raimondii-5	kwl3	2	a	yes	-	Gossypium raimondii	29730	Eukaryota; Viridiplantae; Streptophyta; Embryophyta; Tracheophyta; Spermatophyta; Magnoliopsida; eudicotyledons; Gunneridae; Pentapetalae; rosids; malvids; Malvales; Malvaceae; Malvoideae; Gossypium.	ROS	R2	XM_012634472.1	1	1	1	MKKQVLFSVFEFIIFLCFHFLFISLGIEAQTCDPSGTIPGTTPPPGQCNQDNNADCCVEGEVYTTYTCSPPVSDNTPATLTINSFQEGGDGGGASKCDNQYHSDDEPVVALSTGWFSQSSRCNKFININGNGKSARALVVDECDSQEGCNDEHAYQPPCRNNIVDASKAVWTALGVPESEQGELDITWSDA	191	162	QTCDPSGTIPGTTPPPGQCNQDNNADCCVEGEVYTTYTCSPPVSDNTPATLTINSFQEGGDGGGASKCDNQYHSDDEPVVALSTGWFSQSSRCNKFININGNGKSARALVVDECDSQEGCNDEHAYQPPCRNNIVDASKAVWTALGVPESEQGELDITWSDA	------BBBB-----------AAA--------BBBB----------BBBBBBB-------------------------BBBBBAAAA--------BBBBBB--BBBBBBBBBBB-------AAA---------BBBB-AAAAAA----AAA--BBBBBBBB-	10	9.51613706672805e-07	554	763	417	264	Actinidia_chinensis-1-clamp	5.98312672176309e-06	1579	80	Citrus_sinensis-4-Kissper	0.00024671875	155	367	Solanum_tuberosum-1-barrel	1.15079924863946e-06	ATGAAGAAGCAAGTTTTATTTAGTGTTTTTGAGTTTATCATCTTTCTTTGTTTTCATTTTCTTTTCATCAGTCTAGGTATTGAAGCTCAGACATGCGATCCTAGCGGCACCATACCGGGCACAACGCCACCACCAGGGCAATGCAACCAAGACAATAATGCTGATTGTTGTGTAGAAGGCGAAGTTTACACAACATACACGTGTTCACCGCCGGTGTCCGACAATACACCGGCAACCCTAACTATTAACAGCTTCCAGGAAGGTGGAGATGGTGGTGGCGCATCAAAATGTGACAACCAATATCACTCAGATGATGAACCCGTGGTGGCACTCTCAACAGGGTGGTTTAGCCAGAGCAGCCGTTGCAATAAATTTATTAACATCAATGGGAATGGAAAG…	7.1e-78	5.1	1.704762	2.2577249999999998
A0A0D2SZ83	Kwl	Uncharacterized protein OS=Gossypium raimondii OX=29730 GN=B456_008G118700 PE=3 SV=1	Gossypium_raimondii-7	kwl3	9	h	yes	-	Gossypium raimondii	29730	Eukaryota; Viridiplantae; Streptophyta; Embryophyta; Tracheophyta; Spermatophyta; Magnoliopsida; eudicotyledons; Gunneridae; Pentapetalae; rosids; malvids; Malvales; Malvaceae; Malvoideae; Gossypium.	ROS	R2	XM_012580238.1,XM_012585810.1,XM_012585811.1	3	3	1	MSMKGFPTIFLFSCFVLVITNCFMVEADTCKPSGKLRGKKPPPGKCNKGHDSDCCQEGKFYNTYTCSPPVSSHTKATLTLNGFGPKEDGGGPCECDNNYHKDSELIVALSTGWFNKKKRCMNYINIHGNGKTVKAKVVDECDSTMGCDDDHDYQPPCANNIVDASDAVWDALGVYGDKRGEMEIYWSDA	189	162	DTCKPSGKLRGKKPPPGKCNKGHDSDCCQEGKFYNTYTCSPPVSSHTKATLTLNGFGPKEDGGGPCECDNNYHKDSELIVALSTGWFNKKKRCMNYINIHGNGKTVKAKVVDECDSTMGCDDDHDYQPPCANNIVDASDAVWDALGVYGDKRGEMEIYWSDA	------BBBB-----------AAA--------BBBB----------BBBBBBB-------------------------BBBBBAAAA--------BBBBBB--BBBBBBBBBBB-------------------BBBB-AAAAAA----AAA--BBBBBBBB-	11	9.71194374842181e-07	600	786	241	281	Actinidia_chinensis-1-clamp	3.0521396638847e-06	2106	50	Physcomitrium_patens-1-Kissper	0.0008424	162	398	Solanum_tuberosum-1-barrel	1.02270144693316e-06	ATGAGTATGAAGGGTTTTCCCACTATTTTTCTTTTTAGTTGCTTTGTTTTGGTTATTACAAATTGTTTCATGGTGGAAGCAGATACATGCAAACCCAGCGGTAAGCTTAGAGGGAAAAAGCCTCCTCCAGGTAAATGTAACAAAGGCCATGATTCTGATTGTTGCCAAGAAGGCAAGTTTTATAACACGTATACATGTTCCCCGCCGGTTTCAAGTCATACCAAGGCAACCCTAACTCTCAACGGATTCGGTCCGAAGGAGGATGGTGGCGGTCCATGTGAATGCGACAACAACTATCATAAAGATTCAGAATTGATCGTGGCGCTTTCGACGGGGTGGTTCAACAAGAAAAAACGGTGTATGAATTATATTAACATTCACGGAAATGGAAAAACTGTT…	1.8e-77	5.7	1.995594	2.751815
A0A0D2T4K6	Kwl	Uncharacterized protein OS=Gossypium raimondii OX=29730 GN=B456_008G118900 PE=3 SV=1	Gossypium_raimondii-8	kwl3	9	c	yes	-	Gossypium raimondii	29730	Eukaryota; Viridiplantae; Streptophyta; Embryophyta; Tracheophyta; Spermatophyta; Magnoliopsida; eudicotyledons; Gunneridae; Pentapetalae; rosids; malvids; Malvales; Malvaceae; Malvoideae; Gossypium.	ROS	R2	XM_012580239.1	1	1	1	MNLIKGFSTVFLFICFVLIITDCFAVEADTCKPSGKLKGKKPPPGKCNQENDSDCCIEGKFYTTYKCSPPVSSHTKAKLTINSFEPGGDGGGRSECDNHYHSDDDPVVALSTGWFNHKKRCLKYINIHGNGKSVKAKVVDECDSTMGCDSVHDYQPPCPNNIVDASKAVWKALGVPKDDWGEMDIYWSDTD	191	166	VEADTCKPSGKLKGKKPPPGKCNQENDSDCCIEGKFYTTYKCSPPVSSHTKAKLTINSFEPGGDGGGRSECDNHYHSDDDPVVALSTGWFNHKKRCLKYINIHGNGKSVKAKVVDECDSTMGCDSVHDYQPPCPNNIVDASKAVWKALGVPKDDWGEMDIYWSDTD	---------BBBB-----------AAA--------BBBB----------BBBBBBB-------------------------BBBBBAAAA--------BBBBBB--BBBBBBBBBBB-------------------BBBB-AAAAAA----AAA--BBBBBBBB--	10	9.43779665337109e-07	548	762	127	277	Actinidia_chinensis-1-clamp	1.65517600907089e-06	1824	81	Citrus_sinensis-4-Kissper	0.000278006401463192	152	400	Solanum_tuberosum-1-barrel	9.5e-07	ATGAATCTTATCAAGGGATTCTCCACTGTTTTTCTTTTCATTTGCTTTGTTTTAATTATTACAGATTGTTTCGCTGTTGAAGCAGATACGTGCAAACCCAGTGGCAAGCTTAAAGGGAAAAAGCCTCCGCCGGGGAAATGCAACCAAGAAAATGACTCTGATTGTTGTATAGAAGGAAAGTTTTACACAACGTATAAATGTTCGCCACCTGTGTCGAGCCATACAAAAGCAAAGTTGACAATTAACAGCTTTGAGCCTGGCGGGGATGGTGGCGGACGGTCGGAATGTGACAACCATTACCACTCAGATGATGACCCTGTGGTGGCACTTTCGACCGGGTGGTTTAACCACAAAAAGAGGTGTTTGAAGTATATCAACATCCATGGCAATGGAAAAAGC…	7.8e-84	5.9	1.995594	2.338232
A0A0D2TN74	Kissper	Uncharacterized protein OS=Gossypium raimondii OX=29730 GN=B456_009G109500 PE=3 SV=1	Gossypium_raimondii-9	kwl1	2	b	no	-	Gossypium raimondii	29730	Eukaryota; Viridiplantae; Streptophyta; Embryophyta; Tracheophyta; Spermatophyta; Magnoliopsida; eudicotyledons; Gunneridae; Pentapetalae; rosids; malvids; Malvales; Malvaceae; Malvoideae; Gossypium.	ROS	R2	0		0		MANLFSLTSSQNLNDCSSQLICTNSKCNDDPDVGTHIRRRSSPAPLRGNCQPSCPLRCEIKTYTTYKCSPPVISSTKAKLTISDFNQGGDGGDRSKCDEQSHDNFERIVALSIGWYDGGSRCGKMIRIMVSNGKSVTAKVVDECDSMHGCDEAHAYQRPCNNKIIDGSNAVWSALELNKEKGIEDVTWSMA	191	191	MANLFSLTSSQNLNDCSSQLICTNSKCNDDPDVGTHIRRRSSPAPLRGNCQPSCPLRCEIKTYTTYKCSPPVISSTKAKLTISDFNQGGDGGDRSKCDEQSHDNFERIVALSIGWYDGGSRCGKMIRIMVSNGKSVTAKVVDECDSMHGCDEAHAYQRPCNNKIIDGSNAVWSALELNKEKGIEDVTWSMA	------------AAA----BBBB--BBBB--------------------------BBB--BBB------------BBBBBBB-------------------------BBBBBAAAA--------BBBBBB----BBBBBBBBBB-------AAA---------BBBB-AAAAAA----AAA-BBBBBBBB-	12	1.3098093675041e-06	664	712	8662	248	Actinidia_chinensis-1-clamp	0.000140836368366285	1163	190	Citrus_sinensis-4-Kissper	3.22160664819945e-05	276	378	Solanum_tuberosum-1-barrel	1.93163685227177e-06	ATGGCCAATTTGTTTTCTCTAACAAGCAGTCAAAACCTGAATGATTGCTCTAGTCAGCTCATTTGCACCAATAGCAAGTGCAATGATGATCCCGATGTGGGGACTCATATCCGCCGAAGAAGTAGCCCTGCACCTCTACGAGGAAACTGCCAGCCCTCATGCCCTCTTCGGTGCGAAATCAAAACTTATACCACTTACAAATGCTCACCCCCAGTCATATCCTCAACGAAAGCTAAATTAACAATCAGTGATTTCAACCAAGGTGGCGATGGAGGAGATCGATCTAAATGTGATGAGCAATCCCATGACAACTTTGAGCGTATAGTGGCACTTTCCATTGGGTGGTATGATGGCGGGTCAAGGTGTGGAAAGATGATAAGGATAATGGTGAGCAATGGG…	3.9e-77	11.0	1.223097	2.630196
A0A0D2TVD6	Kwl	Uncharacterized protein OS=Gossypium raimondii OX=29730 GN=B456_009G320300 PE=3 SV=1	Gossypium_raimondii-10	kwl3	9	b	yes	-	Gossypium raimondii	29730	Eukaryota; Viridiplantae; Streptophyta; Embryophyta; Tracheophyta; Spermatophyta; Magnoliopsida; eudicotyledons; Gunneridae; Pentapetalae; rosids; malvids; Malvales; Malvaceae; Malvoideae; Gossypium.	ROS	R2	XM_012585254.1,XM_012585331.1,XM_012585176.1,XM_012585256.1	4	4	1	MKKQVICSTVFPLLCILLLFLSVEAQTCSPSGKIKGKTPPPGQCNQENDSDCCKDGKWYTTYKCSPPVSSQTKATLTLNSFEPDGDGGAPSECDNQYHSDDDPVVALSTGWYNNGKRCLNYINIHGNGRSVRAKVVDECDSTMGCDSDHDYQPPCPNNIVDASKAVWKALGVPESDWGGMDIYWSDTD	188	163	QTCSPSGKIKGKTPPPGQCNQENDSDCCKDGKWYTTYKCSPPVSSQTKATLTLNSFEPDGDGGAPSECDNQYHSDDDPVVALSTGWYNNGKRCLNYINIHGNGRSVRAKVVDECDSTMGCDSDHDYQPPCPNNIVDASKAVWKALGVPESDWGGMDIYWSDTD	------BBBB-----------AAA--------BBBB----------BBBBBBB-------------------------BBBBBAAAA--------BBBBBB--BBBBBBBBBBB-------AAA---------BBBB-AAAAAA----AAA---BBBBBBB--	10	9.43887242292843e-07	564	773	243	289	Actinidia_chinensis-1-clamp	2.90944792327678e-06	1736	82	Citrus_sinensis-4-Kissper	0.000258179654967281	144	419	Solanum_tuberosum-1-barrel	8.20227727114792e-07	ATGAAGAAGCAAGTAATTTGTTCGACTGTCTTTCCTCTCCTTTGCATTCTTCTTCTTTTTCTTAGTGTTGAAGCACAGACGTGCAGCCCTAGTGGCAAGATCAAAGGGAAAACCCCTCCACCAGGGCAATGCAACCAGGAAAATGATTCTGATTGTTGCAAGGATGGCAAGTGGTACACGACATACAAATGTTCACCCCCTGTATCAAGCCAAACGAAAGCAACACTGACGCTTAACAGCTTTGAGCCAGATGGAGACGGTGGTGCACCATCTGAATGTGACAACCAGTACCACTCCGATGATGACCCTGTGGTGGCACTTTCTACAGGGTGGTATAACAACGGAAAGAGGTGTTTGAATTATATCAACATCCATGGCAATGGAAGATCTGTGAGGGCT…	8.6e-84	7.0	1.995594	2.320022
A0A0D2TYG7	Kwl	Uncharacterized protein OS=Gossypium raimondii OX=29730 GN=B456_009G320500 PE=3 SV=1	Gossypium_raimondii-11	kwl3	9	a	yes	-	Gossypium raimondii	29730	Eukaryota; Viridiplantae; Streptophyta; Embryophyta; Tracheophyta; Spermatophyta; Magnoliopsida; eudicotyledons; Gunneridae; Pentapetalae; rosids; malvids; Malvales; Malvaceae; Malvoideae; Gossypium.	ROS	R2	XM_012585254.1,XM_012585331.1,XM_012585176.1,XM_012585256.1	4	4	1	MKKQVICSTVFPLLCILLLFLSVEAQTCSPSGKIKGKTPPPGQCNQENDSDCCKDGKWYTTYKCSPPVSSQTKATLTLNSFEPDGDGGAPSECDNQYHSDDDPVVALSTGWYNNGKRCLNYINIHGNGKSVRAKVVDECDSTMGCDSDHDYQPPCPNNIVDASKAVWKALGVPESDWGGMDIYWSDTD	188	163	QTCSPSGKIKGKTPPPGQCNQENDSDCCKDGKWYTTYKCSPPVSSQTKATLTLNSFEPDGDGGAPSECDNQYHSDDDPVVALSTGWYNNGKRCLNYINIHGNGKSVRAKVVDECDSTMGCDSDHDYQPPCPNNIVDASKAVWKALGVPESDWGGMDIYWSDTD	------BBBB-----------AAA--------BBBB----------BBBBBBB-------------------------BBBBBAAAA--------BBBBBB--BBBBBBBBBBB-------AAA---------BBBB-AAAAAA----AAA---BBBBBBB--	10	9.50922296762786e-07	583	783	214	268	Actinidia_chinensis-1-clamp	2.9795054577857e-06	1773	81	Citrus_sinensis-4-Kissper	0.000270233196159122	136	403	Solanum_tuberosum-1-barrel	8.3739201645229e-07	ATGAAGAAGCAAGTAATTTGTTCGACTGTCTTCCCTCTCCTTTGCATTCTTCTTCTTTTTCTTAGTGTTGAAGCACAGACGTGCAGCCCTAGTGGCAAGATCAAAGGGAAAACCCCTCCACCAGGGCAATGCAACCAGGAAAATGATTCTGATTGTTGCAAGGATGGCAAGTGGTACACGACATACAAATGTTCACCCCCTGTATCAAGCCAAACGAAAGCAACACTGACGCTTAACAGCTTTGAGCCAGATGGAGACGGTGGTGCACCATCTGAATGTGACAACCAGTACCACTCCGATGATGACCCTGTGGTGGCACTTTCTACAGGGTGGTATAACAACGGAAAGAGGTGTTTGAATTATATCAACATCCATGGCAATGGAAAATCTGTGAGGGCT…	1.7e-83	7.3	1.995594	2.309506
A0A0D2UJZ5	Kissper	Uncharacterized protein OS=Gossypium raimondii OX=29730 GN=B456_009G109400 PE=3 SV=1	Gossypium_raimondii-13	kwl1	2	a	yes	-	Gossypium raimondii	29730	Eukaryota; Viridiplantae; Streptophyta; Embryophyta; Tracheophyta; Spermatophyta; Magnoliopsida; eudicotyledons; Gunneridae; Pentapetalae; rosids; malvids; Malvales; Malvaceae; Malvoideae; Gossypium.	ROS	R2	XM_012591599.1	1	1	1	MANILRLASLSVFFFFIIYSPLFSNALSDCNGPCRDLNDCSGQLICIDGKCNDDPDVGTHICRGSSPSPPTGNCQPSGSLQCQGQIYPTYKCSPPVTSSTKAKLTNNDFSQGGAGGGPSECDEQYHSNSERIVALSTGWYNGGSSCEKMIRIKASNGKNVTAKVVDECDSMRGCDEEHAYQPPCKNNIVDASDAVWSALELNKDVGIVDVTWSMA	215	189	LSDCNGPCRDLNDCSGQLICIDGKCNDDPDVGTHICRGSSPSPPTGNCQPSGSLQCQGQIYPTYKCSPPVTSSTKAKLTNNDFSQGGAGGGPSECDEQYHSNSERIVALSTGWYNGGSSCEKMIRIKASNGKNVTAKVVDECDSMRGCDEEHAYQPPCKNNIVDASDAVWSALELNKDVGIVDVTWSMA	----------AAA-----BBB--BBB---------AAA-------------BBBBB--BBBBB----------BBBBBBB-------------------------BBBBBAAAA--------BBBBBB----BBBBBBBBBB-------------------BBBB-AAAAAA----AAA--BBBBBBB-	14	1.08796296296296e-06	564	720	803	72	Solanum_tuberosum-10-clamp	0.000154899691358025	189	178	Citrus_sinensis-4-Kissper	5.96515591465724e-06	197	377	Solanum_tuberosum-1-barrel	1.38606477214362e-06	ATGGCAAACATTTTACGTTTAGCCTCTCTTTCTGTTTTCTTCTTTTTTATAATTTATTCTCCCTTATTTTCTAATGCTCTCTCCGATTGCAATGGTCCATGTCGAGACTTGAACGATTGCTCTGGTCAGCTCATTTGCATCGACGGCAAATGCAATGATGACCCTGATGTGGGGACTCATATCTGTCGAGGAAGTAGCCCCTCACCTCCGACTGGGAACTGCCAGCCCTCTGGTTCTCTTCAATGCCAAGGCCAAATTTATCCTACTTATAAATGCTCACCTCCAGTTACATCCTCCACCAAAGCTAAATTAACAAACAATGATTTTAGTCAAGGTGGTGCTGGAGGGGGTCCGTCTGAATGTGATGAGCAATACCATAGCAACTCCGAGCGTATAGTG…	3.6e-93	16.0	1.223097	2.2394950000000002
A0A0D2UX20	Kwl	Uncharacterized protein OS=Gossypium raimondii OX=29730 GN=B456_009G320400 PE=3 SV=1	Gossypium_raimondii-14	kwl3	9	e	yes	-	Gossypium raimondii	29730	Eukaryota; Viridiplantae; Streptophyta; Embryophyta; Tracheophyta; Spermatophyta; Magnoliopsida; eudicotyledons; Gunneridae; Pentapetalae; rosids; malvids; Malvales; Malvaceae; Malvoideae; Gossypium.	ROS	R2	XM_012585254.1,XM_012585331.1,XM_012585176.1,XM_012585256.1	4	4	1	MKKQVICSTIFPLLCILLLFLSVEAQTCSPSGKIKGKTPPPGQCNQENDSDCCKDGKWYTTYKCSPPVSSQTKATLTLNSFEPDGDGGAPSECDNQYHSDDDPVVALSTGWYNNGKRCLNYINIHGNGESVRAKVVDECDSTMGCDSDHDYQPPCPNNIVDASKAVWKDLGVPESDWGVMDIYCSGTD	188	163	QTCSPSGKIKGKTPPPGQCNQENDSDCCKDGKWYTTYKCSPPVSSQTKATLTLNSFEPDGDGGAPSECDNQYHSDDDPVVALSTGWYNNGKRCLNYINIHGNGESVRAKVVDECDSTMGCDSDHDYQPPCPNNIVDASKAVWKDLGVPESDWGVMDIYCSGTD	------BBBB-----------AAA--------BBBB----------BBBBBBB-------------------------BBBBBAAAA--------BBBBBB--BBBBBBBBBBB-------AAA---------BBBB-AAAAAA----AAA--BBBBBBBB--	11	1.12940100594422e-06	741	810	261	277	Actinidia_chinensis-1-clamp	3.40158219187009e-06	1663	80	Citrus_sinensis-4-Kissper	0.00025984375	244	387	Solanum_tuberosum-1-barrel	1.62917559708618e-06	ATGAAGAAGCAAGTAATTTGTTCGACTATCTTCCCTCTCCTTTGCATTCTTCTTCTTTTTCTTAGTGTTGAAGCACAGACGTGCAGCCCTAGTGGCAAGATCAAAGGGAAAACCCCTCCACCAGGGCAATGCAACCAGGAAAATGATTCTGATTGTTGCAAGGATGGCAAGTGGTACACGACATACAAATGTTCACCCCCTGTATCAAGCCAAACGAAAGCAACACTGACGCTTAACAGCTTTGAGCCAGATGGAGACGGTGGTGCACCATCTGAATGTGACAACCAGTACCACTCCGATGATGACCCTGTGGTGGCACTTTCTACAGGGTGGTATAACAACGGGAAGAGGTGTTTGAATTATATCAACATCCATGGCAATGGAGAATCTGTGAGGGCT…	1.3e-79	7.6	1.995594	2.363171
A0A0D2UZ66	Kwl	Uncharacterized protein OS=Gossypium raimondii OX=29730 GN=B456_009G370600 PE=3 SV=1	Gossypium_raimondii-15	kwl3	9	j	yes	-	Gossypium raimondii	29730	Eukaryota; Viridiplantae; Streptophyta; Embryophyta; Tracheophyta; Spermatophyta; Magnoliopsida; eudicotyledons; Gunneridae; Pentapetalae; rosids; malvids; Malvales; Malvaceae; Malvoideae; Gossypium.	ROS	R2	XM_012580238.1,XM_012585810.1,XM_012585811.1	3	3	1	MNMKGFPTIFLFICFVLVFTNCFMVEADTCKPSGKLRGKKPPPGKCNKGHDSDCCQEGKFYNTYTCSPPVSSHTKATLTLNGFGPKEDGGGPCECDNNYHKDSELIVALLTGWFNKKKRCMNYINIHGNRKTVKAKVVDECDSTVGCDDEHVYQPPCANNIVDASDAVWDALGVYGDKRGEMEIYWSDA	189	162	DTCKPSGKLRGKKPPPGKCNKGHDSDCCQEGKFYNTYTCSPPVSSHTKATLTLNGFGPKEDGGGPCECDNNYHKDSELIVALLTGWFNKKKRCMNYINIHGNRKTVKAKVVDECDSTVGCDDEHVYQPPCANNIVDASDAVWDALGVYGDKRGEMEIYWSDA	------BBBB-----------AAA--------BBBB----------BBBBBBB-------------------------BBBBBAAAA--------BBBBBB--BBBBBBBBBBB-------------------BBBB-AAAAAAA---AAA--BBBBBBBB-	11	1.07671407099087e-06	596	744	327	274	Actinidia_chinensis-1-clamp	4.3555863391763e-06	2095	50	Physcomitrium_patens-1-Kissper	0.000838	194	395	Solanum_tuberosum-1-barrel	1.2433904822945e-06	ATGAATATGAAGGGTTTTCCCACTATTTTTCTTTTTATTTGCTTCGTTTTAGTTTTTACAAATTGTTTCATGGTGGAAGCAGATACATGCAAACCTAGCGGTAAGCTTAGAGGGAAAAAGCCTCCTCCAGGTAAATGTAACAAAGGCCATGATTCTGATTGTTGCCAAGAAGGCAAGTTTTATAACACGTATACATGTTCGCCGCCGGTTTCAAGTCATACCAAGGCAACCCTAACTCTAAACGGATTCGGTCCGAAGGAGGACGGTGGCGGTCCATGTGAATGCGACAACAACTATCATAAAGATTCAGAATTGATCGTGGCACTTTTGACGGGATGGTTCAACAAGAAAAAACGGTGTATGAATTATATTAACATTCACGGTAATAGAAAAACTGTT…	3.5e-74	4.8	1.995594	2.8050100000000002
A0A0D2UZ69	Kwl	Uncharacterized protein OS=Gossypium raimondii OX=29730 GN=B456_009G371000 PE=3 SV=1	Gossypium_raimondii-16	kwl3	9	i	yes	-	Gossypium raimondii	29730	Eukaryota; Viridiplantae; Streptophyta; Embryophyta; Tracheophyta; Spermatophyta; Magnoliopsida; eudicotyledons; Gunneridae; Pentapetalae; rosids; malvids; Malvales; Malvaceae; Malvoideae; Gossypium.	ROS	R2	XM_012580238.1,XM_012585810.1,XM_012585811.1	3	3	1	MNMKGFPTIFLFICFVLVITNCFMVEADTCKPSGKLRGKKPPLGKCNKGHDSDCCQEGKFYNTYTCSPPVSSHTTATLTLNGFGPKEDGGGPCECDNNYHKDSELIVALSTGWFNKKKRCMNYINIHGNGKTVKAKVVDECDSTVGCDDEHDYQPPCANNIVDASDAVWDALGVYGDKRGEMEIYWSDA	189	162	DTCKPSGKLRGKKPPLGKCNKGHDSDCCQEGKFYNTYTCSPPVSSHTTATLTLNGFGPKEDGGGPCECDNNYHKDSELIVALSTGWFNKKKRCMNYINIHGNGKTVKAKVVDECDSTVGCDDEHDYQPPCANNIVDASDAVWDALGVYGDKRGEMEIYWSDA	------BBBB-----------AAA--------BBBB----------BBBBBBB-------------------------BBBBBAAAA--------BBBBBB--BBBBBBBBBBB-------------------BBBB-AAAAAAA---AAA--BBBBBBBB-	11	1.03125996386439e-06	621	776	228	258	Actinidia_chinensis-1-clamp	3.42527492338201e-06	2046	48	Physcomitrium_patens-1-Kissper	0.000888020833333333	177	398	Solanum_tuberosum-1-barrel	1.1173960253529e-06	ATGAATATGAAGGGTTTTCCCACTATTTTTCTTTTTATTTGCTTTGTTTTAGTTATTACAAATTGTTTCATGGTGGAAGCAGATACATGCAAACCCAGCGGTAAGCTTAGAGGCAAAAAGCCTCCTCTAGGTAAATGTAACAAAGGCCATGATTCTGATTGTTGCCAAGAAGGCAAGTTTTATAACACGTATACATGTTCGCCGCCGGTTTCAAGTCATACCACGGCAACCCTAACTCTCAACGGATTCGGTCCGAAGGAGGACGGTGGCGGTCCATGTGAATGCGACAACAACTATCATAAAGATTCAGAATTGATCGTGGCACTTTCGACGGGGTGGTTCAACAAGAAAAAACGGTGTATGAATTATATTAACATTCACGGTAATGGAAAAACTGTT…	2.7e-76	5.7	1.995594	2.793867
A0A0D3F808	Kwl	Uncharacterized protein OS=Oryza barthii OX=65489 PE=3 SV=1	Oryza_barthii-1	kwl1	1	a	yes	-	Oryza barthii	65489	Eukaryota; Viridiplantae; Streptophyta; Embryophyta; Tracheophyta; Spermatophyta; Magnoliopsida; Liliopsida; Poales; Poaceae; BOP clade; Oryzoideae; Oryzeae; Oryzinae; Oryza.	LIL	R2	OBART02G25320.1	1	1	1	MATTNCLLALAIAGLVLVSLPGLSRGDVDARRGRELAGGCNPSGTLRPSRSHSCQDCCKAGRSYPTYACSPATTGSTKAVMTLNDFEAGGDGGDPSECDGKFHKNTERVVALSTGWYDNGRRCNKNIRINANGRSVLAKVVDECDSLHGCDKEHAYQPPCRPNVVDASQAVWDALRITGEDVGEYDITWSDA	192	166	DVDARRGRELAGGCNPSGTLRPSRSHSCQDCCKAGRSYPTYACSPATTGSTKAVMTLNDFEAGGDGGDPSECDGKFHKNTERVVALSTGWYDNGRRCNKNIRINANGRSVLAKVVDECDSLHGCDKEHAYQPPCRPNVVDASQAVWDALRITGEDVGEYDITWSDA	-AAAAAAAAA-------BBB-----------------BBB----------BBBBBBB-------------------------BBBBBAAAA--------BBBBBB--BBBBBBBBBBB-------------------BBBB-AAAAAAA---AAA--BBBBBBBB-	10	9.80931700903332e-07	426	659	968	197	Selaginella_moellendorffii-13-clamp	2.49426679378495e-05	4013	84	Citrus_sinensis-4-Kissper	0.000568735827664399	123	405	Solanum_tuberosum-1-barrel	7.49885688157293e-07	ATGGCGACGACGAATTGCCTCCTCGCGCTCGCAATCGCGGGCCTCGTGCTTGTCTCCCTCCCAGGACTCTCGCGCGGCGACGTCGACGCTCGCCGCGGCCGCGAGCTGGCGGGCGGGTGCAACCCGAGCGGCACGCTCCGCCCGAGCAGGAGCCACTCGTGCCAGGACTGCTGCAAGGCCGGCCGGTCCTACCCGACGTACGCTTGCTCCCCGGCGACCACCGGGAGCACCAAGGCGGTGATGACGCTGAACGACTTCGAAGCCGGCGGCGACGGCGGCGACCCGTCGGAGTGCGACGGCAAGTTCCACAAGAACACGGAGCGCGTGGTGGCGCTGTCCACGGGGTGGTACGACAACGGCAGGCGCTGCAACAAGAACATCCGGATCAACGCCAACGGC…	4.8e-72	3.4	1.167274	1.9234369999999998
A0A0D3FUN4	Kwl	Uncharacterized protein OS=Oryza barthii OX=65489 PE=3 SV=1	Oryza_barthii-2	kwl1	1	b	yes	-	Oryza barthii	65489	Eukaryota; Viridiplantae; Streptophyta; Embryophyta; Tracheophyta; Spermatophyta; Magnoliopsida; Liliopsida; Poales; Poaceae; BOP clade; Oryzoideae; Oryzeae; Oryzinae; Oryza.	LIL	R2	OBART04G08980.1	1	1	1	MAAMTNCHLELAIAGLVLVSLPGLSRGDGECNPSGAIRSSTTHRCQDCCKAGQSYPTYPCSPPTTGSSTDAVMTLNDFAEGGDPSECDEMYHKNTELVVALSTGWYAGGSRCGKSVRINANGRSVVAKVVDECDSQRGCDAEHAYQPPCRPNIVDASQAVWDALGITGEDVGEYDITWSDA	181	154	DGECNPSGAIRSSTTHRCQDCCKAGQSYPTYPCSPPTTGSSTDAVMTLNDFAEGGDPSECDEMYHKNTELVVALSTGWYAGGSRCGKSVRINANGRSVVAKVVDECDSQRGCDAEHAYQPPCRPNIVDASQAVWDALGITGEDVGEYDITWSDA	-------BBBB---------------BBBB-----------BBBBBBB----------------------BBBBBAAAA--------BBBBBB--BBBBBBBBBBB-------------------BBBB-AAAAAAA---AAA--BBBBBBBB-	10	9.67024853742507e-07	482	706	802	191	Selaginella_moellendorffii-13-clamp	2.19840464899537e-05	407	26	Physcomitrium_patens-1-Kissper	0.00060207100591716	172	413	Solanum_tuberosum-1-barrel	1.00838956668562e-06		3.1e-66	3.9	1.167274	2.113021
A0A0D3HF14	Kwl	Uncharacterized protein OS=Oryza barthii OX=65489 PE=3 SV=1	Oryza_barthii-4	kwl3	1	a	yes	-	Oryza barthii	65489	Eukaryota; Viridiplantae; Streptophyta; Embryophyta; Tracheophyta; Spermatophyta; Magnoliopsida; Liliopsida; Poales; Poaceae; BOP clade; Oryzoideae; Oryzeae; Oryzinae; Oryza.	LIL	R2	OBART10G14120.1	1	1	1	MAGAMTMSRRRLSHALLLVLAILPNLAALAVAAGGGSGGGGFFPHRSLLQSSSCQPSGAITGTSGDCNADNGSECCQDGVQYTTYACSPPVAAGGTGTAALLTLNSFADGGDGGSAPSCTGRFYDDGQLVVALSTGWFDGRSRCEKDVVIRSSGGASVTAMVVDECDSQRGCDSDHNFEPPCRNNIVDGSPAVWDALGLNKDDGEAQITWSDA	213	183	VAAGGGSGGGGFFPHRSLLQSSSCQPSGAITGTSGDCNADNGSECCQDGVQYTTYACSPPVAAGGTGTAALLTLNSFADGGDGGSAPSCTGRFYDDGQLVVALSTGWFDGRSRCEKDVVIRSSGGASVTAMVVDECDSQRGCDSDHNFEPPCRNNIVDGSPAVWDALGLNKDDGEAQITWSDA	---------------------------BBBB--------AAA--------BBBB-------------BBBBBBB-------------------------BBBBBAAAA--------BBBBBB----BBBBBBBBBB-------AAA---------BBBB-AAAAAA----AAA-BBBBBBBB-	10	7.98134962766076e-07	430	734	399	204	Actinidia_chinensis-1-clamp	9.58765859284891e-06	1055	67	Physcomitrium_patens-1-Kissper	0.000235018935174872	217	382	Zea_mays-8-barrel	1.48707546394013e-06		8.9e-68	3.6	1.5967799999999999	2.24095
A0A0D9VIQ6	Kwl	Uncharacterized protein OS=Leersia perrieri OX=77586 PE=3 SV=1	Leersia_perrieri-1	kwl1	1	a	yes	-	Leersia perrieri	77586	Eukaryota; Viridiplantae; Streptophyta; Embryophyta; Tracheophyta; Spermatophyta; Magnoliopsida; Liliopsida; Poales; Poaceae; BOP clade; Oryzoideae; Oryzeae; Oryzinae; Leersia.	LIL	R2	LPERR02G20670.1	1	1	1	MTTTTTNRLLAALAITGLVLVSFPRLSRGDGRELAEECRPSGTLTPTRSYSCQDCCEKGQAYPTYTCSPPTTARTKAVMTLNDFEPGGDGGGPSECDDDYHQNTELVVALSTGWYANGERCGKNIQISANGKQTVAKVVDECDSQRGCDEEHAFQPPCRNNIVDASQAVWDSLGITGEEVGEIDITWSDA	190	161	DGRELAEECRPSGTLTPTRSYSCQDCCEKGQAYPTYTCSPPTTARTKAVMTLNDFEPGGDGGGPSECDDDYHQNTELVVALSTGWYANGERCGKNIQISANGKQTVAKVVDECDSQRGCDEEHAFQPPCRNNIVDASQAVWDSLGITGEEVGEIDITWSDA	------------BBB-----------------BBB----------BBBBBBB-------------------------BBBBBAAAA--------BBBBBB--BBBBBBBBBBB-------------------BBBB-AAAAAA----AAA--BBBBBBBB-	10	1.06382733759939e-06	462	659	860	192	Selaginella_moellendorffii-13-clamp	2.33289930555556e-05	375	27	Physcomitrium_patens-1-Kissper	0.00051440329218107	151	380	Solanum_tuberosum-1-barrel	1.04570637119114e-06	ATGACGACGACGACGACGAATCGCCTCCTCGCGGCGCTCGCGATCACGGGCCTCGTGCTCGTCTCCTTCCCTCGTCTCTCGCGCGGCGACGGGCGCGAGCTGGCGGAGGAGTGCAGGCCGAGCGGCACGCTGACGCCGACGAGGAGCTACTCGTGCCAGGACTGCTGCGAGAAGGGGCAGGCCTACCCAACATACACCTGCTCTCCCCCAACCACAGCAAGAACCAAGGCGGTGATGACGCTGAACGACTTCGAACCCGGAGGCGACGGCGGCGGCCCGTCGGAGTGCGACGACGATTACCACCAGAACACGGAGCTCGTGGTGGCGCTGTCCACGGGGTGGTACGCGAATGGGGAGCGCTGCGGCAAGAACATCCAGATCAGCGCCAACGGCAAGCAA…	5.5e-71	3.7	1.167274	2.160174
A0A0D9X2U8	Kwl	Uncharacterized protein OS=Leersia perrieri OX=77586 PE=3 SV=1	Leersia_perrieri-2	kwl2	2	b	yes	-	Leersia perrieri	77586	Eukaryota; Viridiplantae; Streptophyta; Embryophyta; Tracheophyta; Spermatophyta; Magnoliopsida; Liliopsida; Poales; Poaceae; BOP clade; Oryzoideae; Oryzeae; Oryzinae; Leersia.	LIL	R2	LPERR07G22890.1	1	1	1	MASNARAAAAMSIFLLIALSTTHLASSLRLGAVLDTCRASGYLPGKSGNCEKSNDPDCCEDGKSYPQYRCSPPVTSATSAVLTLNSFEKGKDGGGPSECDNAYHSDSEMIAGVSRCGHRVRITANGKSVYAKVVDECDSVHGCDDEHNYEPPCDNNIVDASPAVWDALGLDKSVGMEHITWSDGE	185	158	LRLGAVLDTCRASGYLPGKSGNCEKSNDPDCCEDGKSYPQYRCSPPVTSATSAVLTLNSFEKGKDGGGPSECDNAYHSDSEMIAGVSRCGHRVRITANGKSVYAKVVDECDSVHGCDDEHNYEPPCDNNIVDASPAVWDALGLDKSVGMEHITWSDGE	-------------BBBB-------------------BBBB----------BBBBBBB-------------------------BBB------BBBBBB--BBBBBBBBB---------------------BBBB-AAAAAAA---AAA-BBBBBBBB--	10	1.72364263142775e-06	864	708	467	283	Sorghum_bicolor-1-clamp	5.83101299803968e-06	1414	69	Physcomitrium_patens-1-Kissper	0.000296996429321571	311	373	Solanum_tuberosum-1-barrel	2.23533555189788e-06		2.1e-69	4.8	1.4061370000000002	2.858276
A0A0D9XKY0	Kwl	Uncharacterized protein OS=Leersia perrieri OX=77586 PE=3 SV=1	Leersia_perrieri-3	kwl2	2	a	yes	-	Leersia perrieri	77586	Eukaryota; Viridiplantae; Streptophyta; Embryophyta; Tracheophyta; Spermatophyta; Magnoliopsida; Liliopsida; Poales; Poaceae; BOP clade; Oryzoideae; Oryzeae; Oryzinae; Leersia.	LIL	R2	LPERR10G10540.1	1	1	1	MAIFLLIALSTTHLASSLRPGAVLATCRASGYLPGKSGNCEKSNDPDCCEDGKSYPQYHCSPPVTSATSAVLTLNSFEKGKDGGGPSECDNAYHSDSEMVVALSTGWFAGMARCGHRVRITANGKSVYAKVVDECDSVNGCDDEHNYEPPCDNNIVDASPAVWDALGLDKSVGMVHITWSDGD	183	166	LRPGAVLATCRASGYLPGKSGNCEKSNDPDCCEDGKSYPQYHCSPPVTSATSAVLTLNSFEKGKDGGGPSECDNAYHSDSEMVVALSTGWFAGMARCGHRVRITANGKSVYAKVVDECDSVNGCDDEHNYEPPCDNNIVDASPAVWDALGLDKSVGMVHITWSDGD	-------------BBBB-------------------BBBB----------BBBBBBB-------------------------BBBBBAAAA--------BBBBBB--BBBBBBBBBBB-------------------BBBB-AAAAAAA---AAA-BBBBBBBB--	10	9.02022280543765e-07	608	821	181	251	Sorghum_bicolor-1-clamp	2.87297027031317e-06	1189	59	Physcomitrium_patens-1-Kissper	0.000341568514794599	190	402	Solanum_tuberosum-1-barrel	1.1757134724388e-06	ATGGCGATCTTCCTCTTGATCGCCCTCTCCACTACCCACCTCGCCTCCTCCCTCCGCCCCGGCGCCGTCCTCGCCACATGCCGTGCCAGCGGCTACCTTCCAGGCAAATCCGGCAACTGCGAGAAGAGCAACGACCCAGACTGCTGCGAGGACGGCAAGAGCTACCCACAGTACCATTGCTCGCCGCCGGTGACCTCCGCCACCAGCGCCGTGCTGACACTCAACAGTTTCGAGAAGGGCAAGGACGGCGGTGGCCCATCGGAATGTGACAATGCGTACCACTCTGACTCCGAGATGGTGGTGGCGCTCTCCACCGGCTGGTTCGCCGGAATGGCACGTTGTGGCCACCGTGTCAGGATCACGGCGAATGGCAAGTCGGTGTATGCCAAGGTGGTGGAT…	1.9e-81	5.2	1.4061370000000002	2.831621
A0A0D9YVF7	Kwl	Uncharacterized protein OS=Oryza glumipatula OX=40148 PE=3 SV=1	Oryza_glumipatula-1	kwl1	1	a	yes	-	Oryza glumipatula	40148	Eukaryota; Viridiplantae; Streptophyta; Embryophyta; Tracheophyta; Spermatophyta; Magnoliopsida; Liliopsida; Poales; Poaceae; BOP clade; Oryzoideae; Oryzeae; Oryzinae; Oryza.	LIL	R2	OGLUM02G25770.1	1	1	1	MATTNCLLALAIAGLVLVSLPGLSRGDVDARRGRELAGGCNPSGTLRPSRSHSCQDCCKAGRSYPTYACSPATTGSTKAVMTLNDFEAGGDGGDPSECDGKFHKNTERVVALSTGWYANGRRCNKNIRINANGRSVLAKVVDECDSLHGCDKEHAYQPPCRPNVVDASQAVWDALRITGEDVGEYDITWSDA	192	166	DVDARRGRELAGGCNPSGTLRPSRSHSCQDCCKAGRSYPTYACSPATTGSTKAVMTLNDFEAGGDGGDPSECDGKFHKNTERVVALSTGWYANGRRCNKNIRINANGRSVLAKVVDECDSLHGCDKEHAYQPPCRPNVVDASQAVWDALRITGEDVGEYDITWSDA	-AAAAAAAAA-------BBB-----------------BBB----------BBBBBBB-------------------------BBBBBAAAA--------BBBBBB--BBBBBBBBBBB-------------------BBBB-AAAAAAA---AAA--BBBBBBBB-	10	9.61891643709825e-07	419	660	999	205	Selaginella_moellendorffii-13-clamp	2.37715645449137e-05	4033	84	Citrus_sinensis-4-Kissper	0.000571570294784581	136	405	Solanum_tuberosum-1-barrel	8.29141899100747e-07		8.9e-72	3.3	1.167274	1.914095
A0A0D9ZJJ0	Kwl	Uncharacterized protein OS=Oryza glumipatula OX=40148 PE=3 SV=1	Oryza_glumipatula-2	kwl1	1	b	yes	-	Oryza glumipatula	40148	Eukaryota; Viridiplantae; Streptophyta; Embryophyta; Tracheophyta; Spermatophyta; Magnoliopsida; Liliopsida; Poales; Poaceae; BOP clade; Oryzoideae; Oryzeae; Oryzinae; Oryza.	LIL	R2	OGLUM04G08950.1	1	1	1	MAAMTNCLLELAIAGLVLVSLPGLSRGDGECNPSGVIRSSTTHRCQDCCKAGQSYPTYPCSPPTTGSSTDAVMTLNDFAEGGDPSECDEMYHKNTELVVALSTGWYAGGSRCGKSVRINANGRSVVAKVVDECDSQRGCDAEHAYQPPCRPNIVDASQAVWDALGITCEDVGEYDITWSDA	181	154	DGECNPSGVIRSSTTHRCQDCCKAGQSYPTYPCSPPTTGSSTDAVMTLNDFAEGGDPSECDEMYHKNTELVVALSTGWYAGGSRCGKSVRINANGRSVVAKVVDECDSQRGCDAEHAYQPPCRPNIVDASQAVWDALGITCEDVGEYDITWSDA	-------BBBB---------------BBBB-----------BBBBBBB----------------------BBBBBAAAA--------BBBBBB--BBBBBBBBBBB-------------------BBBB-AAAAAAA---AAA--BBBBBBBB-	11	1.05091647968405e-06	496	687	723	187	Selaginella_moellendorffii-13-clamp	2.06754554033573e-05	293	24	Physcomitrium_patens-1-Kissper	0.000508680555555556	174	389	Solanum_tuberosum-1-barrel	1.14987344783606e-06	ATGGCGGCGATGACCAATTGCCTCCTCGAGCTCGCCATCGCGGGCCTCGTGCTCGTCTCCCTCCCTGGACTCTCGCGCGGCGACGGCGAGTGCAACCCGAGCGGCGTGATCCGGTCGAGCACGACCCACCGGTGCCAGGACTGCTGCAAGGCCGGCCAATCCTACCCGACGTACCCTTGCTCGCCGCCGACCACCGGGAGCAGCACCGACGCGGTGATGACGCTGAACGACTTTGCGGAAGGCGGCGACCCGTCGGAGTGCGACGAGATGTACCACAAGAACACGGAGCTCGTGGTGGCGCTGTCCACGGGGTGGTACGCCGGCGGCAGCCGCTGCGGCAAGAGCGTCCGGATCAACGCCAACGGCAGGTCCGTGGTCGCCAAGGTGGTCGACGAGTGC…	1.3e-65	5.2	1.167274	2.135892
A0A0E0BBH7	Kwl	Uncharacterized protein OS=Oryza glumipatula OX=40148 PE=3 SV=1	Oryza_glumipatula-3	kwl2	2	b	yes	-	Oryza glumipatula	40148	Eukaryota; Viridiplantae; Streptophyta; Embryophyta; Tracheophyta; Spermatophyta; Magnoliopsida; Liliopsida; Poales; Poaceae; BOP clade; Oryzoideae; Oryzeae; Oryzinae; Oryza.	LIL	R2	OGLUM10G12530.1	1	1	1	MAASARAVAAMAIFLLAALSTTHLASSLRPVAGGACRPSGYLPGKSGNCEKSNDPDCCEDGKAYPQYRCSPPVTSATGAVLTLNSFEKGKDGGGPSECDNAYHSDGELVVALSTGWFAGMARCGHRVRITANGSGRSVVAKVVDECDSVHGCDDEHNYEPPCDNNIVDASPAVWDALGLDKSVGMEHITWSDGDE	195	168	LRPVAGGACRPSGYLPGKSGNCEKSNDPDCCEDGKAYPQYRCSPPVTSATGAVLTLNSFEKGKDGGGPSECDNAYHSDGELVVALSTGWFAGMARCGHRVRITANGSGRSVVAKVVDECDSVHGCDDEHNYEPPCDNNIVDASPAVWDALGLDKSVGMEHITWSDGDE	------------BBBB-------------------BBBB----------BBBBBBB-------------------------BBBBBAAAA--------BBBBBB-----BBBBBBBBBB-------------------BBBB-AAAAAAA-------BBBBBBBB---	10	9.01376247636635e-07	574	798	345	274	Sorghum_bicolor-1-clamp	4.59534338536949e-06	1370	82	Physcomitrium_patens-1-Kissper	0.000203747769185009	194	396	Solanum_tuberosum-1-barrel	1.23711866136109e-06	ATGGCGGCGAGTGCCAGAGCAGTGGCCGCCATGGCGATCTTCCTCCTGGCCGCGCTCTCCACCACCCACCTCGCCTCCTCCCTCCGCCCCGTCGCCGGCGGCGCGTGCCGTCCCAGCGGCTACCTGCCGGGGAAGTCCGGCAACTGCGAGAAGAGCAACGACCCGGACTGCTGCGAGGACGGCAAGGCGTACCCGCAGTACCGGTGCTCGCCGCCGGTGACGTCGGCCACCGGCGCCGTGCTGACGCTGAACAGCTTCGAGAAGGGGAAGGACGGCGGCGGGCCGTCGGAGTGCGACAACGCGTACCACTCCGACGGCGAGCTGGTGGTGGCGCTGTCGACGGGGTGGTTCGCCGGCATGGCGCGGTGCGGGCACCGCGTGAGGATCACGGCGAACGGC…	1.5e-79	2.1	1.4061370000000002	2.968987
A0A0E0BC19	Kwl	Uncharacterized protein OS=Oryza glumipatula OX=40148 PE=3 SV=1	Oryza_glumipatula-5	kwl2	2	a	yes	-	Oryza glumipatula	40148	Eukaryota; Viridiplantae; Streptophyta; Embryophyta; Tracheophyta; Spermatophyta; Magnoliopsida; Liliopsida; Poales; Poaceae; BOP clade; Oryzoideae; Oryzeae; Oryzinae; Oryza.	LIL	R2	OGLUM10G13910.1	1	1	1	MASARAMAAMAIFLLAALSATHLASSLRPGAGAVAGGACRPSGYLPGKSGNCEKSNDPDCCEDGKAYPQYRCSPPVTAATGAVLTLNSFEKGKDGGGPSECDNAYHSDGELVVALSTGWFAGMARCGHRVRITASGGSGRSVVAKVVDECDSVHGCDGEHNYEPPCDNNIVDASPAVWDALGLDKSVGMEHITWSDTDE	199	173	LRPGAGAVAGGACRPSGYLPGKSGNCEKSNDPDCCEDGKAYPQYRCSPPVTAATGAVLTLNSFEKGKDGGGPSECDNAYHSDGELVVALSTGWFAGMARCGHRVRITASGGSGRSVVAKVVDECDSVHGCDGEHNYEPPCDNNIVDASPAVWDALGLDKSVGMEHITWSDTDE	----------------BBBB-------------------BBBB----------BBBBBBB-------------------------BBBBBAAAA--------BBBBBB------BBBBBBBBBB-------------------BBBB-AAAAAAA---AAA-BBBBBBBBB--	10	7.99654620416266e-07	539	821	491	288	Sorghum_bicolor-1-clamp	5.91965663580247e-06	1507	84	Physcomitrium_patens-1-Kissper	0.000213577097505669	193	382	Solanum_tuberosum-1-barrel	1.32260628820482e-06	ATGGCGAGTGCCAGAGCAATGGCCGCCATGGCGATCTTCCTCCTGGCCGCGCTCTCCGCCACCCACCTCGCCTCCTCCCTCCGCCCCGGCGCCGGCGCCGTCGCCGGCGGCGCGTGCCGTCCCAGCGGCTACCTCCCGGGGAAGTCCGGCAACTGCGAGAAGAGCAACGACCCGGACTGCTGCGAGGACGGCAAGGCGTACCCGCAGTACCGGTGCTCGCCGCCGGTGACGGCGGCCACCGGCGCCGTGCTGACGCTGAACAGCTTCGAGAAGGGGAAGGACGGCGGCGGGCCGTCGGAGTGCGACAACGCGTACCACTCGGACGGCGAGCTGGTGGTGGCGCTGTCGACGGGGTGGTTCGCCGGCATGGCGCGGTGCGGGCACCGGGTGAGGATCACG…	3.1e-78	2.4	1.4061370000000002	2.904904
A0A0E0BC26	Kwl	Uncharacterized protein OS=Oryza glumipatula OX=40148 PE=3 SV=1	Oryza_glumipatula-6	kwl3	1	a	yes	-	Oryza glumipatula	40148	Eukaryota; Viridiplantae; Streptophyta; Embryophyta; Tracheophyta; Spermatophyta; Magnoliopsida; Liliopsida; Poales; Poaceae; BOP clade; Oryzoideae; Oryzeae; Oryzinae; Oryza.	LIL	R2	OGLUM10G13970.1	1	1	1	MAGAMTMSRRRLSHALLLVLAILPNLAALAVAAAGGSGGGGFFPHRSLLQSSSCQPSGAITGTSGDCNADNGSECCQDGVQYTTYACSPPVAAGGTGTAALLTLNSFADGGDGGGAPSCTGRFYDDGQLVVALSTGWFDGRSRCEKDVVIRASGGASVTAMVVDECDSQRGCDSDHNFEPPCRNNIVDGSPAVWDALGLNKDDGEAQITWSDA	213	183	VAAAGGSGGGGFFPHRSLLQSSSCQPSGAITGTSGDCNADNGSECCQDGVQYTTYACSPPVAAGGTGTAALLTLNSFADGGDGGGAPSCTGRFYDDGQLVVALSTGWFDGRSRCEKDVVIRASGGASVTAMVVDECDSQRGCDSDHNFEPPCRNNIVDGSPAVWDALGLNKDDGEAQITWSDA	---------------------------BBBB--------AAA--------BBBB-------------BBBBBBB-------------------------BBBBBAAAA--------BBBBBB----BBBBBBBBBB-------AAA---------BBBB-AAAAAAA---AAA-BBBBBBBB-	10	7.68436917639896e-07	414	734	406	212	Actinidia_chinensis-1-clamp	9.03346386614454e-06	980	66	Physcomitrium_patens-1-Kissper	0.000224977043158861	226	385	Zea_mays-8-barrel	1.52470905717659e-06	ATGGCGGGTGCCATGACCATGAGTCGCCGCCGTCTCTCCCACGCGCTCCTCCTCGTGCTCGCGATCCTCCCCAACCTGGCCGCTCTCGCCGTCGCCGCCGCCGGCGGCAGCGGAGGCGGTGGCTTCTTCCCGCACCGGTCCCTCCTCCAGTCCTCCAGCTGCCAGCCGAGCGGCGCCATCACCGGAACGTCCGGCGACTGCAACGCGGACAACGGCTCCGAGTGCTGCCAGGACGGCGTCCAGTACACGACGTACGCCTGCTCGCCGCCCGTCGCCGCCGGCGGCACCGGCACCGCGGCCCTCCTCACGCTCAATAGCTTCGCCGACGGCGGGGACGGCGGCGGCGCGCCGTCCTGCACGGGGAGGTTCTACGACGACGGCCAGCTGGTGGTGGCGCTG…	1.5e-68	3.1	1.5967799999999999	2.248881
A0A0E0CNW1	Kwl	Uncharacterized protein OS=Oryza meridionalis OX=40149 PE=3 SV=1	Oryza_meridionalis-1	kwl1	1	a	yes	-	Oryza meridionalis	40149	Eukaryota; Viridiplantae; Streptophyta; Embryophyta; Tracheophyta; Spermatophyta; Magnoliopsida; Liliopsida; Poales; Poaceae; BOP clade; Oryzoideae; Oryzeae; Oryzinae; Oryza.	LIL	R2	OMERI02G24800.1	1	1	1	MATTNCLLALAIAGLVLVSLPGLSRGDGDARRGRELAGECNPSGTLRPSRSHSCQDCCKAGRSYPTYACSPATTGSTKAVRTLNDFDAGGDGGDPSECDGKFHKNTERVVALSTGWYANGSRCKKNIRINANGRSVLAKVVDECDSLHGCDKEHAYQPPCRPNVVDASQAVWDALRITGEDVGEYDITWSDA	192	166	DGDARRGRELAGECNPSGTLRPSRSHSCQDCCKAGRSYPTYACSPATTGSTKAVRTLNDFDAGGDGGDPSECDGKFHKNTERVVALSTGWYANGSRCKKNIRINANGRSVLAKVVDECDSLHGCDKEHAYQPPCRPNVVDASQAVWDALRITGEDVGEYDITWSDA	--AAAAAAAAAAA----BBB-----------------BBB----------BBBBBBB-------------------------BBBBBAAAA--------BBBBBB--BBBBBBBBBBB-------------------BBBB-AAAAAAA---AAA--BBBBBBBB-	10	9.66483011937557e-07	421	660	1021	202	Selaginella_moellendorffii-13-clamp	2.50220566611117e-05	3989	84	Citrus_sinensis-4-Kissper	0.000565334467120181	139	406	Solanum_tuberosum-1-barrel	8.43262394137203e-07	ATGGCAACGACGAATTGCCTCCTCGCGCTCGCAATCGCGGGCCTCGTGCTTGTCTCCCTCCCAGGACTCTCGCGCGGCGACGGCGACGCTCGCCGCGGCCGCGAGCTCGCGGGCGAGTGCAACCCGAGCGGCACTCTCCGGCCGAGCAGGAGCCACTCGTGCCAGGACTGCTGCAAGGCCGGCCGGTCCTACCCGACGTACGCTTGCTCGCCGGCGACCACCGGCAGCACCAAGGCGGTGAGGACGCTGAACGACTTCGACGCCGGCGGCGACGGCGGCGACCCGTCGGAGTGCGACGGCAAGTTCCACAAGAACACGGAGCGCGTGGTGGCGCTGTCCACGGGGTGGTACGCCAACGGCAGCCGCTGCAAGAAGAACATCCGGATCAACGCCAACGGC…	2e-70	4.0	1.167274	1.919899
A0A0E0EZ90	Kwl	Uncharacterized protein OS=Oryza meridionalis OX=40149 PE=3 SV=1	Oryza_meridionalis-4	kwl2	2	a	yes	-	Oryza meridionalis	40149	Eukaryota; Viridiplantae; Streptophyta; Embryophyta; Tracheophyta; Spermatophyta; Magnoliopsida; Liliopsida; Poales; Poaceae; BOP clade; Oryzoideae; Oryzeae; Oryzinae; Oryza.	LIL	R2	OMERI10G10780.1	1	1	1	MASARAVAATAMIFLLAALSATHVASALRPVADAVAGGACRPSGYLPGKSGNCEKSNDPDCCEDGKAYPQYRCSPPVTAATGAVLTLNSFEKGKDGGGPSECDNAYHSDGELVVALSTGWFAGMARFEKGKDGGGPSECDNAYHSDGELVVALSTGWFAGMARCGHRVRITASGGSGRSVVAKVVDECDSVHGCDGEHNYEAPCDNNIVDASPAVWDALGLDKSVGMEHITWSDSDGDE	239	212	LRPVADAVAGGACRPSGYLPGKSGNCEKSNDPDCCEDGKAYPQYRCSPPVTAATGAVLTLNSFEKGKDGGGPSECDNAYHSDGELVVALSTGWFAGMARFEKGKDGGGPSECDNAYHSDGELVVALSTGWFAGMARCGHRVRITASGGSGRSVVAKVVDECDSVHGCDGEHNYEAPCDNNIVDASPAVWDALGLDKSVGMEHITWSDSDGDE	----------------BBBB-------------------BBBB----------BBBBBBB--------------------------------------------------------------BBBBBAAAA--------BBBBBB------BBBBBBBBBB-------------------BBBB-AAAAAAA-------BBBBBBBBB----	11	8.17762618935715e-07	562	829	468	240	Sorghum_bicolor-1-clamp	0.008125	6261	156	Citrus_sinensis-4-Kissper	0.000257273175542406	181	303	Solanum_tuberosum-1-barrel	1.97148427714059e-06	ATGGCGAGTGCCAGAGCAGTGGCCGCAACGGCGATGATCTTCCTCCTGGCCGCGCTCTCCGCCACCCACGTCGCCTCCGCCCTCCGCCCCGTCGCCGACGCCGTCGCCGGCGGCGCGTGCCGTCCCAGCGGCTACCTCCCGGGGAAATCGGGCAACTGCGAGAAGAGCAACGACCCGGACTGCTGCGAGGACGGCAAGGCGTACCCGCAGTACCGGTGCTCGCCGCCGGTGACGGCGGCCACCGGCGCGGTGCTGACGCTGAACAGCTTCGAGAAGGGGAAGGACGGCGGCGGGCCGTCGGAGTGCGACAACGCGTACCACTCGGACGGCGAGCTGGTGGTGGCGCTGTCGACGGGGTGGTTCGCCGGCATGGCGCGCTTCGAGAAGGGGAAGGACGGC…	1.8e-92	7.5	1.4061370000000002	2.9426860000000006
A0A0E0EZ91	Kwl	Uncharacterized protein OS=Oryza meridionalis OX=40149 PE=3 SV=1	Oryza_meridionalis-5	kwl3	1	a	yes	-	Oryza meridionalis	40149	Eukaryota; Viridiplantae; Streptophyta; Embryophyta; Tracheophyta; Spermatophyta; Magnoliopsida; Liliopsida; Poales; Poaceae; BOP clade; Oryzoideae; Oryzeae; Oryzinae; Oryza.	LIL	R2	OMERI10G10790.1	1	1	1	MAGAMSRRRLSHALLLVLAILPNLAALAAAAAAAAAAGGFFPHRSLLQSSSCQPSGAITGTSGDCNADNGSECCQDGVRYTTYACSPPVAGGGTAALLTLNSFADGGDGGGAPSCTGRFYGDGQLVVALSTGWFDGRKRCEKDVVIRASGGASVTAMVVDECDSQRGCDGEHNFEPPCRNNIVDGSPAVWDSLGLNKDDGEAQITWSDA	209	181	AAAAAAAAAGGFFPHRSLLQSSSCQPSGAITGTSGDCNADNGSECCQDGVRYTTYACSPPVAGGGTAALLTLNSFADGGDGGGAPSCTGRFYGDGQLVVALSTGWFDGRKRCEKDVVIRASGGASVTAMVVDECDSQRGCDGEHNFEPPCRNNIVDGSPAVWDSLGLNKDDGEAQITWSDA	---------------------------BBBB--------AAA--------BBBB-----------BBBBBBB-------------------------BBBBBAAAA--------BBBBBB----BBBBBBBBBB-------AAA---------BBBB-AAAAAAA---AAA-BBBBBBBB-	10	7.95332576049075e-07	432	737	416	217	Actinidia_chinensis-1-clamp	8.83433498269235e-06	905	66	Physcomitrium_patens-1-Kissper	0.000207759412304867	220	396	Zea_mays-8-barrel	1.40291806958474e-06	ATGGCGGGTGCCATGAGTCGCCGCCGTCTCTCCCACGCGCTCCTCCTCGTGCTCGCCATCCTCCCCAACCTGGCCGCTCTCGCCGCCGCCGCCGCCGCCGCCGCCGCCGCCGGCGGCTTCTTCCCGCACCGGTCCCTCCTCCAGTCCTCCAGCTGCCAGCCGAGCGGCGCCATCACCGGAACGTCCGGCGACTGCAACGCGGACAACGGCTCCGAGTGCTGCCAGGACGGCGTACGGTACACGACGTACGCCTGCTCGCCGCCCGTCGCCGGCGGCGGCACCGCGGCCCTCCTCACGCTCAACAGCTTCGCCGACGGCGGGGACGGCGGCGGCGCGCCGTCCTGCACGGGGAGGTTCTACGGCGACGGGCAGCTGGTGGTGGCGCTGTCCACGGGGTGG…	4.8e-68	1.9	1.5967799999999999	2.24026
A0A0E0GA69	Kwl	Uncharacterized protein OS=Oryza nivara OX=4536 PE=3 SV=1	Oryza_nivara-1	kwl1	1	a	yes	-	Oryza nivara	4536	Eukaryota; Viridiplantae; Streptophyta; Embryophyta; Tracheophyta; Spermatophyta; Magnoliopsida; Liliopsida; Poales; Poaceae; BOP clade; Oryzoideae; Oryzeae; Oryzinae; Oryza.	LIL	R2	-1		-1		MATTNCLLALAIAGLVLVSLPGLSRGDVDARRGRELAGGCNPSGTLRPSRSHSCQDCCKAGRSYPTYACSPATTGSTKAVMTLNDFEAGGDGGDPSECDGKFHKNTERVVALSTGWYANGRRCNKNIRINANGRSVLAKVVDECDSLHGCDKEHAYQPPCRPNVVDASQAVWDALRITGEDVGEYDITWSDA	192	166	DVDARRGRELAGGCNPSGTLRPSRSHSCQDCCKAGRSYPTYACSPATTGSTKAVMTLNDFEAGGDGGDPSECDGKFHKNTERVVALSTGWYANGRRCNKNIRINANGRSVLAKVVDECDSLHGCDKEHAYQPPCRPNVVDASQAVWDALRITGEDVGEYDITWSDA	-AAAAAAAAA-------BBB-----------------BBB----------BBBBBBB-------------------------BBBBBAAAA--------BBBBBB--BBBBBBBBBBB-------------------BBBB-AAAAAAA---AAA--BBBBBBBB-	10	9.68778696051423e-07	422	660	992	204	Selaginella_moellendorffii-13-clamp	2.3836985774702e-05	4022	84	Citrus_sinensis-4-Kissper	0.000570011337868481	136	407	Solanum_tuberosum-1-barrel	8.21013106025391e-07	ATGGCGACGACGAATTGCCTCCTCGCGCTCGCAATCGCGGGCCTCGTGCTTGTCTCCCTCCCAGGACTCTCGCGCGGCGACGTCGACGCTCGCCGCGGTCGCGAGCTGGCGGGCGGGTGCAACCCGAGCGGCACGCTACGCCCGAGCAGGAGCCACTCGTGCCAGGACTGCTGCAAGGCCGGCCGGTCCTACCCGACGTACGCTTGCTCCCCGGCGACCACCGGGAGCACCAAGGCGGTGATGACGCTGAACGACTTCGAAGCCGGCGGCGACGGCGGCGACCCGTCGGAGTGCGACGGCAAGTTCCACAAGAACACGGAGCGCGTGGTGGCGCTGTCCACGGGGTGGTACGCCAACGGCAGGCGCTGCAACAAGAACATCCGGATCAACGCCAACGGC…	8.9e-72	3.3	1.167274	1.914095
A0A0E0IUB4	Kwl	Uncharacterized protein OS=Oryza nivara OX=4536 PE=3 SV=1	Oryza_nivara-2	kwl2	2	b	yes	-	Oryza nivara	4536	Eukaryota; Viridiplantae; Streptophyta; Embryophyta; Tracheophyta; Spermatophyta; Magnoliopsida; Liliopsida; Poales; Poaceae; BOP clade; Oryzoideae; Oryzeae; Oryzinae; Oryza.	LIL	R2	-1		-1		MASARAMAAMAMIFLLAALSTTHLASSLRPGAGAIAGGACRPSGYLPGKSGNCEKSNDPDCCEDGKAYPQYRCSPPVTAATGAVLTLNSFEKGKDGGGPSECDNAYHSDGELVVALSTGWFAGTARCGHRVRITASGGGGRSVVAKVVDECDSVHGCDGEHNYEAPCGNNIVDASPAVWDALGLDKNVGMEHITWSDTDE	200	173	LRPGAGAIAGGACRPSGYLPGKSGNCEKSNDPDCCEDGKAYPQYRCSPPVTAATGAVLTLNSFEKGKDGGGPSECDNAYHSDGELVVALSTGWFAGTARCGHRVRITASGGGGRSVVAKVVDECDSVHGCDGEHNYEAPCGNNIVDASPAVWDALGLDKNVGMEHITWSDTDE	----------------BBBB-------------------BBBB----------BBBBBBB-------------------------BBBBBAAAA--------BBBBBB-----BBBBBBBBBBB-------------------BBBB-AAAAAAA---AAA-BBBBBBBB---	10	9.24184016002481e-07	590	799	261	251	Sorghum_bicolor-1-clamp	4.14279138426374e-06	2454	96	Citrus_sinensis-4-Kissper	0.000266276041666667	190	384	Solanum_tuberosum-1-barrel	1.28851996527778e-06		4.5e-77	2.2	1.4061370000000002	2.96208
A0A0E0IUB9	Kwl	Uncharacterized protein OS=Oryza nivara OX=4536 PE=3 SV=1	Oryza_nivara-3	kwl3	1	a	yes	-	Oryza nivara	4536	Eukaryota; Viridiplantae; Streptophyta; Embryophyta; Tracheophyta; Spermatophyta; Magnoliopsida; Liliopsida; Poales; Poaceae; BOP clade; Oryzoideae; Oryzeae; Oryzinae; Oryza.	LIL	R2	-1		-1		MAGAMTMSRRRLSHALLLVLAILPNLAALAVAAGGGSGGGGFFPHRSLLQSSSCQPSGAITGTSGDCNADNGSECCQDGVQYTTYACSPPVAAGGTGTAALLTLNSFADGGDGGSAPSCTGRFYDDGQLVVALSTGWFDGRSRCEKDVVIRASGGASVTAMVVDECDSQRGCDSDHNFEPPCRNNIVDGSPAVWDALGLNKDDGEAQITWSDA	213	183	VAAGGGSGGGGFFPHRSLLQSSSCQPSGAITGTSGDCNADNGSECCQDGVQYTTYACSPPVAAGGTGTAALLTLNSFADGGDGGSAPSCTGRFYDDGQLVVALSTGWFDGRSRCEKDVVIRASGGASVTAMVVDECDSQRGCDSDHNFEPPCRNNIVDGSPAVWDALGLNKDDGEAQITWSDA	---------------------------BBBB--------AAA--------BBBB-------------BBBBBBB-------------------------BBBBBAAAA--------BBBBBB----BBBBBBBBBB-------AAA---------BBBB-AAAAAAA---AAA-BBBBBBBB-	10	8.16326530612245e-07	441	735	446	209	Actinidia_chinensis-1-clamp	1.02103889562968e-05	935	66	Physcomitrium_patens-1-Kissper	0.000214646464646465	229	389	Zea_mays-8-barrel	1.51333919284171e-06	ATGGCGGGTGCCATGACCATGAGTCGCCGCCGTCTCTCCCACGCGCTCCTCCTCGTGCTCGCGATCCTCCCCAACCTGGCCGCTCTCGCCGTCGCCGCCGGCGGCGGCAGCGGAGGCGGTGGCTTCTTCCCGCACCGGTCCCTCCTCCAGTCCTCCAGCTGCCAGCCGAGCGGCGCCATCACCGGAACGTCCGGCGACTGCAACGCGGACAACGGCTCCGAGTGCTGCCAGGACGGCGTCCAGTACACGACGTACGCCTGCTCGCCGCCCGTCGCCGCCGGCGGCACCGGCACCGCGGCCCTCCTCACGCTCAACAGCTTCGCCGACGGCGGGGACGGCGGCAGCGCGCCGTCCTGCACGGGGAGGTTCTACGACGACGGCCAGCTGGTGGTGGCGCTG…	5.9e-68	3.5	1.5967799999999999	2.233112
A0A0E0IUC0	Kwl	Uncharacterized protein OS=Oryza nivara OX=4536 PE=3 SV=1	Oryza_nivara-4	kwl2	2	a	yes	-	Oryza nivara	4536	Eukaryota; Viridiplantae; Streptophyta; Embryophyta; Tracheophyta; Spermatophyta; Magnoliopsida; Liliopsida; Poales; Poaceae; BOP clade; Oryzoideae; Oryzeae; Oryzinae; Oryza.	LIL	R2	-1		-1		MASARAVAAMAMIFLLAALSTTHLASSLRPGAGAIAGGACRPSGYLPGKSGNCEKSNDPDCCEDGKAYPQYRCSPPVTAATGAVLTLNSFEKGKDGGGPSECDNAYHSDGELVVALSTGWFAGMARCGHRVRITASGGSGRSVVAKVVDECDSVHGCDGEHNYEPPCDNNIVDASPAVWDALGLDKSVGMEHITWSDDGDE	201	174	LRPGAGAIAGGACRPSGYLPGKSGNCEKSNDPDCCEDGKAYPQYRCSPPVTAATGAVLTLNSFEKGKDGGGPSECDNAYHSDGELVVALSTGWFAGMARCGHRVRITASGGSGRSVVAKVVDECDSVHGCDGEHNYEPPCDNNIVDASPAVWDALGLDKSVGMEHITWSDDGDE	----------------BBBB-------------------BBBB----------BBBBBBB-------------------------BBBBBAAAA--------BBBBBB------BBBBBBBBBB-------------------BBBB-AAAAAAA---AAA-BBBBBBBB----	10	8.99805905741798e-07	573	798	374	268	Sorghum_bicolor-1-clamp	5.20717308977501e-06	1152	66	Physcomitrium_patens-1-Kissper	0.000264462809917355	186	395	Solanum_tuberosum-1-barrel	1.19211664797308e-06		3e-78	2.2	1.4061370000000002	2.923796
A0A0E0K2T2	Kwl	Uncharacterized protein OS=Oryza punctata OX=4537 PE=3 SV=1	Oryza_punctata-1	kwl1	1	a	yes	-	Oryza punctata	4537	Eukaryota; Viridiplantae; Streptophyta; Embryophyta; Tracheophyta; Spermatophyta; Magnoliopsida; Liliopsida; Poales; Poaceae; BOP clade; Oryzoideae; Oryzeae; Oryzinae; Oryza.	LIL	R2	OPUNC02G23110.1	1	1	1	MTTTNCLLALAIAGLVLVSFPGLSRGDADARRGRELAGECNPSGTLRPSRSHSCEDCCKAGRSYPTYACSPATTGSTKAVMTLNDFDAGGDGGDPSECDGKFHKNTERVVALSTGWYANGRRCNKNIRINANGRSVLAKVVDECDSLHGCDREHAYQPPCRPNVVDASQAVWDALGITGEDVGEYNITWSDA	192	166	DADARRGRELAGECNPSGTLRPSRSHSCEDCCKAGRSYPTYACSPATTGSTKAVMTLNDFDAGGDGGDPSECDGKFHKNTERVVALSTGWYANGRRCNKNIRINANGRSVLAKVVDECDSLHGCDREHAYQPPCRPNVVDASQAVWDALGITGEDVGEYNITWSDA	--AAAAAAAAA------BBB-----------------BBB----------BBBBBBB-------------------------BBBBBAAAA--------BBBBBB--BBBBBBBBBBB-------------------BBBB-AAAAAAA---AAA--BBBBBBBB-	10	9.83234357478223e-07	427	659	950	203	Selaginella_moellendorffii-13-clamp	2.30532165303696e-05	4101	85	Citrus_sinensis-4-Kissper	0.000567612456747405	135	419	Solanum_tuberosum-1-barrel	7.68963494170118e-07	ATGACGACGACGAATTGCCTCCTCGCGCTCGCAATCGCAGGCCTCGTGCTTGTCTCCTTCCCAGGACTCTCGCGCGGCGACGCAGACGCTCGCCGCGGCCGTGAGCTGGCGGGCGAGTGCAACCCAAGCGGCACGCTCCGGCCGAGCAGGAGCCACTCGTGCGAGGACTGCTGCAAGGCCGGCCGGTCCTACCCGACGTACGCTTGCTCGCCGGCGACCACCGGGAGCACCAAGGCGGTGATGACACTGAACGACTTCGACGCCGGCGGCGATGGCGGCGACCCGTCGGAGTGCGACGGCAAGTTCCACAAGAACACGGAGCGCGTGGTGGCGCTATCCACGGGGTGGTACGCCAACGGCAGGCGCTGCAACAAGAACATCCGGATCAACGCCAATGGC…	1.3e-71	3.3	1.167274	1.8527710000000002
A0A0E0M926	Kwl	Uncharacterized protein OS=Oryza punctata OX=4537 PE=3 SV=1	Oryza_punctata-2	kwl2	2	a	yes	-	Oryza punctata	4537	Eukaryota; Viridiplantae; Streptophyta; Embryophyta; Tracheophyta; Spermatophyta; Magnoliopsida; Liliopsida; Poales; Poaceae; BOP clade; Oryzoideae; Oryzeae; Oryzinae; Oryza.	LIL	R2	OPUNC10G12500.1,OPUNC10G12570.1	1	2	2	MATFLMAALSTTHLASSLRPGAAIVGVCRPSGYLPGKSGNCEKSNDPDCCEDGKTYPQYRCSPPVTATTSAVLTLNSFEKGKDGGGPSECDNAYHSDGELVVALSTGWFAGMARCGHRVRITAANGNGRSVVAKVVDECDSVHGCDGEHNYEPPCDNNIVDASPAVWDALGLDKSVGMEDITWSDADE	188	171	LRPGAAIVGVCRPSGYLPGKSGNCEKSNDPDCCEDGKTYPQYRCSPPVTATTSAVLTLNSFEKGKDGGGPSECDNAYHSDGELVVALSTGWFAGMARCGHRVRITAANGNGRSVVAKVVDECDSVHGCDGEHNYEPPCDNNIVDASPAVWDALGLDKSVGMEDITWSDADE	--------------BBBB-------------------BBBB----------BBBBBBB-------------------------BBBBBAAAA--------BBBBBB-----BBBBBBBBBBB-------------------BBBB-AAAAAAA-------BBBBBBBB---	10	7.92109603641098e-07	547	831	546	286	Sorghum_bicolor-1-clamp	6.6751430387794e-06	1390	82	Physcomitrium_patens-1-Kissper	0.000206722189173111	188	392	Solanum_tuberosum-1-barrel	1.22344856309871e-06	ATGGCGACCTTCCTCATGGCCGCGCTCTCCACCACCCACCTCGCCTCCTCCCTCCGCCCCGGCGCCGCCATCGTCGGCGTGTGCCGTCCCAGCGGCTACCTCCCGGGGAAGTCCGGCAACTGCGAGAAGAGCAACGACCCGGACTGCTGCGAGGACGGCAAGACGTACCCGCAGTACCGGTGCTCGCCGCCGGTGACGGCGACCACCAGCGCCGTGCTGACGCTCAACAGCTTCGAGAAGGGGAAGGACGGCGGCGGGCCATCGGAGTGCGACAACGCGTACCACTCCGACGGCGAGCTGGTGGTGGCGCTCTCGACGGGGTGGTTCGCCGGCATGGCGCGGTGCGGCCACCGCGTCAGGATCACCGCCGCCAACGGCAACGGCAGGTCGGTGGTGGCC…	7.8e-80	3.1	1.4061370000000002	2.873004
A0A0E0M927	Kwl	Uncharacterized protein OS=Oryza punctata OX=4537 PE=3 SV=1	Oryza_punctata-3	kwl3	1	a	yes	-	Oryza punctata	4537	Eukaryota; Viridiplantae; Streptophyta; Embryophyta; Tracheophyta; Spermatophyta; Magnoliopsida; Liliopsida; Poales; Poaceae; BOP clade; Oryzoideae; Oryzeae; Oryzinae; Oryza.	LIL	R2	OPUNC10G12510.1	1	1	1	MAGAMNRRLPHALLLVLSILPHMAAVAADVGGGGFFPHRSLLQSSSCQPSGTITGTSGDCNTDNGSDCCQDGVQYTTYACSPPVTGGGGGTAALLTLNSFADGGDGGGASSCTGRFYDDGQLVVALSTGWFDGRRRCEKEVVIRAGGGNGASVTAMVVDECDSQRGCDGEHNFEPPCRNNIVDGSPAVWDALGLNKDDGEAQITWSDA	208	181	ADVGGGGFFPHRSLLQSSSCQPSGTITGTSGDCNTDNGSDCCQDGVQYTTYACSPPVTGGGGGTAALLTLNSFADGGDGGGASSCTGRFYDDGQLVVALSTGWFDGRRRCEKEVVIRAGGGNGASVTAMVVDECDSQRGCDGEHNFEPPCRNNIVDGSPAVWDALGLNKDDGEAQITWSDA	-----------------------BBBB--------AAA--------BBBB-------------BBBBBBB-------------------------BBBBBAAAA--------BBBBBB------BBBBBBBBBB-------AAA---------BBBB-AAAAAAA---AAA-BBBBBBBB-	10	8.23781212841855e-07	433	725	369	202	Actinidia_chinensis-1-clamp	9.04323105577885e-06	954	65	Physcomitrium_patens-1-Kissper	0.000225798816568047	202	397	Zea_mays-8-barrel	1.28165269749824e-06	ATGGCGGGTGCCATGAATCGCCGTCTCCCCCACGCGCTCCTCCTCGTGCTCTCGATCCTCCCCCACATGGCCGCTGTCGCCGCCGACGTCGGCGGCGGCGGCTTCTTCCCGCACCGCTCCCTCCTCCAGTCCTCCAGCTGCCAGCCGAGCGGCACCATCACCGGCACGTCCGGCGACTGCAACACGGACAACGGCTCCGATTGCTGCCAGGACGGCGTCCAGTACACGACGTACGCATGCTCGCCGCCCGTCACCGGCGGCGGCGGCGGCACCGCGGCCCTCCTGACGCTGAACAGCTTCGCCGACGGCGGGGACGGCGGCGGCGCGTCGTCCTGCACGGGGAGGTTCTACGACGACGGGCAGCTGGTGGTGGCGCTGTCCACGGGGTGGTTCGACGGG…	2.2e-70	2.3	1.5967799999999999	2.163896
A0A0E0M935	Kwl	Uncharacterized protein OS=Oryza punctata OX=4537 PE=3 SV=1	Oryza_punctata-4	kwl2	2	b	yes	-	Oryza punctata	4537	Eukaryota; Viridiplantae; Streptophyta; Embryophyta; Tracheophyta; Spermatophyta; Magnoliopsida; Liliopsida; Poales; Poaceae; BOP clade; Oryzoideae; Oryzeae; Oryzinae; Oryza.	LIL	R2	OPUNC10G12500.1,OPUNC10G12570.1	1	2	2	MASGRAVAAMAIFLLAALSTTHLASSLRPGAAIVGVCRPSGYLPGKSGNCEKSNDPDCCEDGKTYPQYRCSPPVTATTSAVLTLNSFEKGKDGGGPSECDNAYHSDGELVVALSTGWFAGMARCGHRVRITAANGNGRSVVAKVVDECDSVHGCDGEHNYEPPCDNNIVDASPAVWDALGLDKSVGMEDITWSDADE	197	171	LRPGAAIVGVCRPSGYLPGKSGNCEKSNDPDCCEDGKTYPQYRCSPPVTATTSAVLTLNSFEKGKDGGGPSECDNAYHSDGELVVALSTGWFAGMARCGHRVRITAANGNGRSVVAKVVDECDSVHGCDGEHNYEPPCDNNIVDASPAVWDALGLDKSVGMEDITWSDADE	--------------BBBB-------AAA---------BBBB----------BBBBBBB-------------------------BBBBBAAAA--------BBBBBB-----BBBBBBBBBBB-------------------BBBB-AAAAAAA---AAA-BBBBBBBB---	10	8.64495619888859e-07	570	812	417	261	Sorghum_bicolor-1-clamp	6.12146034262562e-06	1871	85	Physcomitrium_patens-1-Kissper	0.000258961937716263	194	403	Solanum_tuberosum-1-barrel	1.19451508229224e-06	ATGGCGAGTGGCAGAGCAGTGGCCGCCATGGCGATCTTCCTCCTGGCCGCGCTCTCCACCACCCACCTCGCCTCCTCCCTCCGCCCCGGCGCCGCCATCGTCGGCGTGTGCCGTCCCAGCGGCTACCTCCCGGGGAAGTCCGGCAACTGCGAGAAGAGCAACGACCCGGACTGCTGCGAGGACGGCAAGACGTACCCGCAGTACCGGTGCTCGCCGCCGGTGACGGCGACCACCAGCGCCGTGCTGACGCTCAACAGCTTCGAGAAGGGGAAGGACGGCGGCGGGCCATCGGAGTGCGACAACGCGTACCACTCCGACGGCGAGCTGGTGGTGGCGCTCTCGACGGGGTGGTTCGCCGGCATGGCGCGGTGCGGCCACCGCGTCAGGATCACCGCCGCC…	8.9e-80	3.1	1.4061370000000002	2.873004
A0A0E0NI81	Kwl	Uncharacterized protein OS=Oryza rufipogon OX=4529 PE=3 SV=1	Oryza_rufipogon-1	kwl1	1	a	yes	-	Oryza rufipogon	4529	Eukaryota; Viridiplantae; Streptophyta; Embryophyta; Tracheophyta; Spermatophyta; Magnoliopsida; Liliopsida; Poales; Poaceae; BOP clade; Oryzoideae; Oryzeae; Oryzinae; Oryza.	LIL	R2	ORUFI02G26660.1	1	1	1	MATTNCLLALAIAGLVLVSLPGLSRGDVDARRGRELAGGCNPSGTLRPSRSHSCQDCCKAGRSYPTYACSPATTGSTKAVMTLNDFEAGGDGGDPSECDGKFHKNTERVVALSTGWYANGRRCNKNIRINANGRSVLAKVVDECDSLHGCDKEHAYQPPCRPNVVDASQAVWDALRITGEDVGEYDITWSDA	192	166	DVDARRGRELAGGCNPSGTLRPSRSHSCQDCCKAGRSYPTYACSPATTGSTKAVMTLNDFEAGGDGGDPSECDGKFHKNTERVVALSTGWYANGRRCNKNIRINANGRSVLAKVVDECDSLHGCDKEHAYQPPCRPNVVDASQAVWDALRITGEDVGEYDITWSDA	-AAAAAAAAA-------BBB-----------------BBB----------BBBBBBB-------------------------BBBBBAAAA--------BBBBBB--BBBBBBBBBBB-------------------BBBB-AAAAAAA---AAA--BBBBBBBB-	10	9.54479218068384e-07	412	657	1025	205	Selaginella_moellendorffii-13-clamp	2.4390243902439e-05	3732	80	Citrus_sinensis-4-Kissper	0.000583125	137	414	Solanum_tuberosum-1-barrel	7.99318537188733e-07	ATGGCGACGACGAATTGCCTCCTCGCGCTCGCAATCGCGGGCCTCGTGCTTGTCTCCCTCCCAGGACTCTCGCGCGGCGACGTCGACGCTCGCCGCGGCCGCGAGCTGGCGGGCGGGTGCAACCCGAGCGGCACGCTCCGCCCGAGCAGGAGCCACTCGTGCCAGGACTGCTGCAAGGCCGGCCGGTCCTACCCGACGTACGCTTGCTCCCCGGCGACCACCGGGAGCACCAAGGCGGTGATGACGCTGAACGACTTCGAAGCCGGCGGCGACGGCGGCGACCCGTCGGAGTGCGACGGCAAGTTCCACAAGAACACGGAGCGCGTGGTGGCGCTGTCCACGGGGTGGTACGCCAACGGCAGGCGCTGCAACAAGAACATCCGGATCAACGCCAACGGC…	8.9e-72	3.3	1.167274	1.914094
A0A0E0P7U6	Kwl	Uncharacterized protein OS=Oryza rufipogon OX=4529 PE=3 SV=1	Oryza_rufipogon-2	kwl1	1	b	yes	-	Oryza rufipogon	4529	Eukaryota; Viridiplantae; Streptophyta; Embryophyta; Tracheophyta; Spermatophyta; Magnoliopsida; Liliopsida; Poales; Poaceae; BOP clade; Oryzoideae; Oryzeae; Oryzinae; Oryza.	LIL	R2	ORUFI04G10170.1	1	1	1	MAMTNCLLALAIAGVVLVSLPGLSRGDGECNPSGAIRSSTTHRCQDCCKAGQSYPTYTCSPPTTGSSTDAVMTLNDFDAGGDGGGPSECDEMYHSNTELVVALSTGWYAGGSRCGKSVRINANGRAVLALAKVVDECDSQRGCDEEHAYQPPCRPNVVDASQAVWDALGITGEDVGEYDITWSDA	185	159	DGECNPSGAIRSSTTHRCQDCCKAGQSYPTYTCSPPTTGSSTDAVMTLNDFDAGGDGGGPSECDEMYHSNTELVVALSTGWYAGGSRCGKSVRINANGRAVLALAKVVDECDSQRGCDEEHAYQPPCRPNVVDASQAVWDALGITGEDVGEYDITWSDA	-------BBBB---------------BBBB-----------BBBBBBB-------------------------BBBBBAAAA--------BBBBBB-----BBBBBBBBBB-------------------BBBB-AAAAAA----AAA--BBBBBBBB-	10	1.09072549916171e-06	458	648	734	200	Selaginella_moellendorffii-13-clamp	0.01835	172	21	Physcomitrium_patens-1-Kissper	0.000390022675736961	192	376	Solanum_tuberosum-1-barrel	1.35808057944771e-06	ATGGCGATGACCAATTGCCTCCTCGCGCTCGCCATCGCGGGCGTCGTGCTCGTCTCCCTCCCTGGACTCTCGCGCGGCGACGGCGAGTGCAACCCGAGCGGCGCGATCCGGTCGAGCACGACCCACCGGTGCCAGGACTGCTGCAAGGCCGGCCAATCCTACCCGACGTACACTTGCTCGCCGCCGACCACCGGGAGCAGCACCGACGCGGTGATGACGCTGAACGACTTCGACGCCGGCGGCGACGGCGGCGGCCCGTCGGAGTGCGACGAGATGTACCACAGCAACACGGAGCTGGTGGTGGCGCTGTCCACGGGGTGGTACGCCGGCGGCAGCCGCTGCGGCAAGAGCGTCCGGATCAACGCCAACGGCAGGGCCGTGCTCGCCCTCGCCAAGGTG…	1.7e-68	3.8	1.167274	2.071881
A0A0E0R0Q6	Kwl	Uncharacterized protein OS=Oryza rufipogon OX=4529 PE=3 SV=1	Oryza_rufipogon-3	kwl3	1	a	yes	-	Oryza rufipogon	4529	Eukaryota; Viridiplantae; Streptophyta; Embryophyta; Tracheophyta; Spermatophyta; Magnoliopsida; Liliopsida; Poales; Poaceae; BOP clade; Oryzoideae; Oryzeae; Oryzinae; Oryza.	LIL	R2	ORUFI10G14950.1	1	1	1	MAGAMTMSRRRLSHALLLVLAILPNLAALAVAAGGGSGGGGFFPHRSLLQSSSCQPSGAITGTSGDCNADNGSECCQDGVQYMTYACSPPVAAGGTGTAALLTLNSFADGGDGGGAPSCTGRFYDDGQLVVALSTGWFDGRSRCEKDVVIRASGGASVTAMVVDECDSQRGCDSDHNFEPPCRNNIVDGSPAVWDALGLNKDDGEAQITWSDA	213	183	VAAGGGSGGGGFFPHRSLLQSSSCQPSGAITGTSGDCNADNGSECCQDGVQYMTYACSPPVAAGGTGTAALLTLNSFADGGDGGGAPSCTGRFYDDGQLVVALSTGWFDGRSRCEKDVVIRASGGASVTAMVVDECDSQRGCDSDHNFEPPCRNNIVDGSPAVWDALGLNKDDGEAQITWSDA	---------------------------BBBB--------AAA--------BBBB-------------BBBBBBB-------------------------BBBBBAAAA--------BBBBBB----BBBBBBBBBB-------AAA---------BBBB-AAAAAAA---AAA-BBBBBBBB-	10	7.99666805497709e-07	432	735	383	215	Actinidia_chinensis-1-clamp	8.28555976203353e-06	1079	68	Physcomitrium_patens-1-Kissper	0.000233347750865052	240	393	Zea_mays-8-barrel	1.55391099974749e-06	ATGGCGGGTGCCATGACCATGAGTCGCCGCCGTCTCTCCCACGCGCTCCTCCTCGTGCTCGCGATCCTCCCCAACCTGGCCGCTCTCGCCGTCGCCGCCGGCGGCGGCAGCGGAGGCGGTGGCTTCTTCCCGCACCGGTCCCTCCTCCAGTCCTCCAGCTGCCAGCCGAGCGGCGCCATCACCGGAACGTCCGGCGACTGCAACGCGGACAACGGCTCCGAGTGCTGCCAGGACGGCGTCCAGTACATGACGTACGCCTGCTCGCCGCCCGTCGCCGCCGGCGGCACCGGCACCGCGGCCCTCCTCACGCTCAACAGCTTCGCCGACGGCGGGGACGGCGGCGGCGCGCCGTCCTGCACGGGGAGGTTCTACGACGACGGCCAGCTGGTGGTGGCGCTG…	2.7e-68	2.8	1.5967799999999999	2.233153
A0A0K9Q9J2	Kwl	Uncharacterized protein OS=Spinacia oleracea OX=3562 GN=SOVF_204230 PE=3 SV=1	Spinacia_oleracea-1	kwl3	2	b	yes	-	Spinacia oleracea	3562	Eukaryota; Viridiplantae; Streptophyta; Embryophyta; Tracheophyta; Spermatophyta; Magnoliopsida; eudicotyledons; Gunneridae; Pentapetalae; Caryophyllales; Chenopodiaceae; Chenopodioideae; Anserineae; Spinacia.	CAR	R2	XM_021983742.1,XM_021994022.1	1	2	2	MSTMLNNYFSIWCSFVVLLIIYRSVQVEGQNCRTTGYFRATAPPAGQCTSNCCVQNTVYFSFQCSPSVTSQTPGTLSLRSFKNSHSKCDNTYHTDNSPVVALSTGWYSSGARCGKMIAISGNGKTVMAKVVDECDSTKGCDAGEGYHPPCGYNIVAASKGVWKALGVPQSQWGQLSVTWADA	182	153	QNCRTTGYFRATAPPAGQCTSNCCVQNTVYFSFQCSPSVTSQTPGTLSLRSFKNSHSKCDNTYHTDNSPVVALSTGWYSSGARCGKMIAISGNGKTVMAKVVDECDSTKGCDAGEGYHPPCGYNIVAASKGVWKALGVPQSQWGQLSVTWADA	------BBBB------------------BBBB----------BBBBBBB--------------------BBBBBAAAA--------BBBBBB--BBBBBBBBBBB-------AAA---------BBBB-AAAAAA----AAA--BBBBBBBB-	10	1.21026228508606e-06	524	658	644	187	Actinidia_chinensis-1-clamp	1.84163115902657e-05	1928	57	Physcomitrium_patens-1-Kissper	0.000593413357956294	241	386	Solanum_tuberosum-1-barrel	1.61749308706274e-06	ATGTCTACAATGTTGAATAATTATTTTAGCATATGGTGTTCATTTGTAGTGTTACTCATAATTTATAGAAGTGTACAAGTTGAAGGCCAAAATTGCAGAACAACAGGCTACTTCAGAGCCACAGCCCCTCCAGCAGGGCAATGCACTTCTAACTGTTGTGTCCAAAACACTGTCTACTTCAGCTTCCAATGCTCCCCTTCAGTAACCTCCCAAACACCGGGAACGCTCAGCCTTAGGAGCTTTAAGAACAGCCACTCAAAGTGTGATAACACTTACCACACCGACAACTCACCGGTGGTTGCACTGTCAACAGGGTGGTACAGTAGTGGGGCCCGGTGTGGGAAGATGATCGCGATAAGTGGAAATGGGAAGACTGTGATGGCTAAGGTGGTTGATGAG…	2.6e-55	6.6	1.704762	2.759786
A0A0K9QMG9	Kwl	Uncharacterized protein OS=Spinacia oleracea OX=3562 GN=SOVF_167720 PE=3 SV=1	Spinacia_oleracea-2	kwl3	2	a	yes	-	Spinacia oleracea	3562	Eukaryota; Viridiplantae; Streptophyta; Embryophyta; Tracheophyta; Spermatophyta; Magnoliopsida; eudicotyledons; Gunneridae; Pentapetalae; Caryophyllales; Chenopodiaceae; Chenopodioideae; Anserineae; Spinacia.	CAR	R2	XM_021994035.1	1	1	1	MRKLITSPTSLYYYAFVVVLLAISTNFLHTTNAQACKPGKPLPGIKPPPGQCDPKGADCCKAGKSYTTYKCSPPVTSHTKATLTLNSFAKGGDEGGASACDNRYHSDNTPVVALSTGWYNKGSRCLKEIIINGNGRTTRAKVVDECDSRKGCDEEHGYQIPCRFNVVDASKAVWRSLGVSPDSDHYGEMPITWSPSTDLLVESI	204	171	QACKPGKPLPGIKPPPGQCDPKGADCCKAGKSYTTYKCSPPVTSHTKATLTLNSFAKGGDEGGASACDNRYHSDNTPVVALSTGWYNKGSRCLKEIIINGNGRTTRAKVVDECDSRKGCDEEHGYQIPCRFNVVDASKAVWRSLGVSPDSDHYGEMPITWSPSTDLLVESI	--------BB---------------------BB------------BBBBBBB-------------------------BBBBBAAAA--------BBBBBB--BBBBBBBBBBB-------------------BBBB-AAAAAA-----------BBBBBBBB---------	10	1.09648933469862e-06	635	761	764	229	Actinidia_chinensis-1-clamp	1.45687534562651e-05	213	21	ref_A0A251NR03-Kissper	0.000482993197278912	197	412	Solanum_tuberosum-1-barrel	1.16057121312094e-06	ATGAGAAAACTTATTACTAGCCCAACAAGCTTGTACTACTATGCTTTCGTAGTTGTGCTCCTCGCCATTTCCACCAACTTCCTGCACACCACCAATGCCCAGGCTTGCAAACCAGGCAAACCCCTACCCGGAATCAAACCCCCACCGGGCCAATGTGACCCAAAAGGTGCTGACTGCTGCAAAGCTGGGAAAAGCTACACAACCTACAAGTGCTCACCCCCGGTTACTAGCCACACCAAAGCAACACTGACCTTAAACAGCTTTGCTAAAGGCGGGGACGAGGGTGGGGCCTCGGCGTGTGACAATCGCTACCACTCAGATAATACCCCTGTGGTGGCGCTGTCAACGGGATGGTACAACAAGGGTTCTCGCTGCCTGAAAGAGATCATTATCAACGGC…	4.3e-69	2.3	1.704762	2.418225
A0A0L9TBJ0	Kwl	Uncharacterized protein OS=Phaseolus angularis OX=3914 GN=LR48_Vigan412s000600 PE=3 SV=1	Phaseolus_angularis-1	kwl3	5	d	yes	-	Phaseolus angularis	3914	Eukaryota; Viridiplantae; Streptophyta; Embryophyta; Tracheophyta; Spermatophyta; Magnoliopsida; eudicotyledons; Gunneridae; Pentapetalae; rosids; fabids; Fabales; Fabaceae; Papilionoideae; 50 kb inversion clade; NPAAA clade; indigoferoid/millettioid clade; Phaseoleae; Vigna.	ROS	R2	XM_017552221.1	1	1	1	MKINFFTRATFPFLVFLFLSNGLNIEAEKCQPSGRVKGGKMPSGHCNEEDDLCCVPGKTYPTYTCSPTVSSHTKAYLTLNSFEKGGDGDSPSKCDNQYHSDDTSVVALSTGWFDHKSICLHNITIRGNGRSVVAMVVDECDSSQGCDKHHGYQPPCANNIVAASMAVWKALGIPMNQWGWMDITWSHA	188	161	EKCQPSGRVKGGKMPSGHCNEEDDLCCVPGKTYPTYTCSPTVSSHTKAYLTLNSFEKGGDGDSPSKCDNQYHSDDTSVVALSTGWFDHKSICLHNITIRGNGRSVVAMVVDECDSSQGCDKHHGYQPPCANNIVAASMAVWKALGIPMNQWGWMDITWSHA	------BBBB----------AAA--------BBBB----------BBBBBBB-------------------------BBBBBAAAAAAA-----BBBBBB--BBBBBBBBBBB-------AAA---------BBBB-AAAAAA----AAA--BBBBBBBB-	10	9.69914487688988e-07	534	742	1410	281	Actinidia_chinensis-1-clamp	1.78569167057155e-05	679	31	Physcomitrium_patens-1-Kissper	0.000706555671175859	230	409	Solanum_tuberosum-1-barrel	1.37493200064562e-06	ATGAAGATTAATTTTTTCACAAGAGCAACCTTTCCTTTTTTGGTCTTTCTCTTCCTGTCAAATGGTTTGAACATTGAAGCTGAAAAATGCCAACCTAGTGGCAGAGTTAAAGGAGGAAAGATGCCTTCAGGGCATTGCAATGAAGAGGATGATTTGTGCTGTGTGCCAGGAAAAACATATCCCACATACACATGTTCACCAACAGTGTCTAGTCACACCAAAGCATATCTCACTCTTAATAGCTTTGAGAAGGGTGGAGATGGCGACAGCCCTTCAAAATGTGACAACCAATATCATTCTGATGACACATCTGTGGTGGCACTTTCCACTGGATGGTTCGACCACAAGAGCATTTGCCTCCATAACATCACCATTAGAGGCAATGGCAGAAGTGTGGTG…	4.3e-75	5.9	1.86713	2.549692
A0A0L9TBM2	Kwl	Uncharacterized protein OS=Phaseolus angularis OX=3914 GN=LR48_Vigan470s000100 PE=3 SV=1	Phaseolus_angularis-2	kwl3	5	b	yes	-	Phaseolus angularis	3914	Eukaryota; Viridiplantae; Streptophyta; Embryophyta; Tracheophyta; Spermatophyta; Magnoliopsida; eudicotyledons; Gunneridae; Pentapetalae; rosids; fabids; Fabales; Fabaceae; Papilionoideae; 50 kb inversion clade; NPAAA clade; indigoferoid/millettioid clade; Phaseoleae; Vigna.	ROS	R2	XM_017552838.1,XM_017562647.1	2	2	1	MKRFFSNASFILLATLILASCIESEAQKCRPSGRIRGRKAPPGQCNQENDSDCCIEGKLYTTYECSPPMSSHTKAYLTLNSFQKGGDGGGPSECDNQYHSDDTPVVALSTGWFNHRSRCLHNITISANGRSVVAMVVDECDSTEGCDADHDYQPPCPNNIVDASRAVWKALGVPPNEWGGLDITWSDA	188	162	QKCRPSGRIRGRKAPPGQCNQENDSDCCIEGKLYTTYECSPPMSSHTKAYLTLNSFQKGGDGGGPSECDNQYHSDDTPVVALSTGWFNHRSRCLHNITISANGRSVVAMVVDECDSTEGCDADHDYQPPCPNNIVDASRAVWKALGVPPNEWGGLDITWSDA	------BBBB-----------AAA--------BBBB----------BBBBBBB-------------------------BBBBBAAAA--------BBBBBB--BBBBBBBBBBB-------------------BBBB-AAAAAA----AAA---BBBBBBB-	10	1.01064156139861e-06	593	766	119	296	Actinidia_chinensis-1-clamp	1.35819941563185e-06	1764	82	Citrus_sinensis-4-Kissper	0.000262343842950625	145	417	Solanum_tuberosum-1-barrel	8.33865281875219e-07	ATGAAGAGGTTTTTCTCAAACGCATCCTTCATTTTATTAGCTACTCTCATCTTAGCAAGTTGTATTGAGTCTGAGGCTCAAAAGTGTCGGCCAAGTGGGAGAATCAGAGGAAGGAAAGCACCTCCAGGACAATGCAACCAAGAGAATGATTCAGACTGCTGCATAGAAGGCAAACTTTACACGACATATGAATGTTCACCACCTATGTCCAGCCACACCAAGGCCTACCTCACTCTCAACAGTTTTCAGAAGGGTGGAGATGGTGGTGGCCCTTCAGAATGTGACAACCAATACCATTCTGATGACACACCTGTGGTCGCACTGTCTACAGGCTGGTTCAACCACAGAAGCAGGTGTCTCCACAACATCACCATCAGTGCGAATGGAAGAAGTGTGGTG…	2.5e-85	2.9	1.86713	2.225808
A0A0L9U3Z3	Kwl	Uncharacterized protein OS=Phaseolus angularis OX=3914 GN=LR48_Vigan03g051000 PE=3 SV=1	Phaseolus_angularis-3	kwl3	5	a	yes	-	Phaseolus angularis	3914	Eukaryota; Viridiplantae; Streptophyta; Embryophyta; Tracheophyta; Spermatophyta; Magnoliopsida; eudicotyledons; Gunneridae; Pentapetalae; rosids; fabids; Fabales; Fabaceae; Papilionoideae; 50 kb inversion clade; NPAAA clade; indigoferoid/millettioid clade; Phaseoleae; Vigna.	ROS	R2	XM_017552838.1,XM_017562647.1	2	2	1	MKRFFSNASFILLATLILASCIESEAQKCRPSGRIRGRKAPPGQCNQENDSDCCIEGKLYTTYECSPPMSSHTKAYLTLNSFQKGGDGGGPSECDNQYHSDDTPVVALSTGWFNHRSRCLHNITISANGKSVVAMVVDECDSTEGCDADHDYQPPCPNNIVDASKAVWKALGVPQNQWGGLDITWSDA	188	162	QKCRPSGRIRGRKAPPGQCNQENDSDCCIEGKLYTTYECSPPMSSHTKAYLTLNSFQKGGDGGGPSECDNQYHSDDTPVVALSTGWFNHRSRCLHNITISANGKSVVAMVVDECDSTEGCDADHDYQPPCPNNIVDASKAVWKALGVPQNQWGGLDITWSDA	------BBBB-----------AAA--------BBBB----------BBBBBBB-------------------------BBBBBAAAA--------BBBBBB--BBBBBBBBBBB-------------------BBBB-AAAAAA----AAA---BBBBBBB-	10	9.79929161747343e-07	581	770	112	286	Actinidia_chinensis-1-clamp	1.36926011051885e-06	1737	82	Citrus_sinensis-4-Kissper	0.000258328375966686	137	433	Solanum_tuberosum-1-barrel	7.30709534959384e-07	ATGAAGAGGTTTTTCTCAAACGCATCCTTCATTTTATTAGCTACTCTCATCTTAGCAAGTTGTATTGAGTCTGAGGCTCAAAAGTGTCGGCCAAGTGGGAGAATCAGAGGAAGGAAAGCACCTCCAGGACAATGCAACCAAGAGAATGATTCAGACTGCTGCATAGAAGGCAAACTTTACACGACATATGAATGTTCACCACCTATGTCCAGCCACACCAAGGCCTACCTCACTCTCAACAGTTTTCAGAAGGGTGGAGATGGTGGTGGCCCTTCAGAATGTGACAACCAATACCATTCTGATGACACACCTGTGGTCGCACTGTCTACAGGCTGGTTCAACCACAGAAGCAGGTGTCTCCACAACATCACCATCAGTGCGAATGGAAAAAGTGTGGTG…	1.1e-85	4.5	1.86713	2.2255949999999998
A0A0L9VQS5	Kwl	Uncharacterized protein OS=Phaseolus angularis OX=3914 GN=LR48_Vigan11g033600 PE=3 SV=1	Phaseolus_angularis-6	kwl3	5	c	yes	-	Phaseolus angularis	3914	Eukaryota; Viridiplantae; Streptophyta; Embryophyta; Tracheophyta; Spermatophyta; Magnoliopsida; eudicotyledons; Gunneridae; Pentapetalae; rosids; fabids; Fabales; Fabaceae; Papilionoideae; 50 kb inversion clade; NPAAA clade; indigoferoid/millettioid clade; Phaseoleae; Vigna.	ROS	R2	XM_017586620.1	1	1	1	MNACISTASLVVLLIMISANRLCCEAQQCRPSGRIIGKKPPAGECNQENDSECCVEGKTYTTYKCSPAVSSNTKAELTLNSFEKGGDGGGPSACDNKYHSDDTPVVALSTGWFNNMSRCLHNVTITANGKSVVAMVVDECDSTMGCDQDHDFQPPCPNNIVDASKAVWKALGVPHSQWGGLQITWADA	188	162	QQCRPSGRIIGKKPPAGECNQENDSECCVEGKTYTTYKCSPAVSSNTKAELTLNSFEKGGDGGGPSACDNKYHSDDTPVVALSTGWFNNMSRCLHNVTITANGKSVVAMVVDECDSTMGCDQDHDFQPPCPNNIVDASKAVWKALGVPHSQWGGLQITWADA	------BBBB-----------AAA--------BBBB----------BBBBBBB-------------------------BBBBBAAAA--------BBBBBB--BBBBBBBBBBB-------AAA---------BBBB-AAAAAA----AAA---BBBBBBB-	10	9.62999131944444e-07	568	768	169	271	Actinidia_chinensis-1-clamp	2.30116692310835e-06	1731	81	Citrus_sinensis-4-Kissper	0.000263831732967535	116	395	Solanum_tuberosum-1-barrel	7.43470597660631e-07	ATGAATGCTTGTATCTCAACAGCATCCTTGGTTGTGCTGCTGATTATGATTTCAGCAAACAGATTGTGTTGTGAAGCACAACAGTGTCGTCCAAGTGGGAGAATCATAGGGAAGAAACCACCAGCAGGAGAATGCAACCAAGAGAATGATTCAGAGTGTTGTGTGGAAGGGAAGACGTACACAACATACAAATGTTCTCCAGCAGTGTCGAGCAACACCAAGGCAGAACTCACTCTCAACAGTTTTGAAAAGGGTGGAGATGGAGGAGGGCCTTCAGCATGTGACAACAAGTACCATTCTGATGATACACCAGTGGTTGCACTTTCCACCGGATGGTTTAACAACATGAGTAGGTGCCTCCACAATGTTACCATCACTGCAAATGGCAAAAGTGTTGTG…	1.1e-82	7.9	1.86713	2.256061
A0A0P0VMC4	Kwl	Isoform of Q6H5X0, Os02g0637000 protein (Fragment) OS=Oryza sativa subsp. japonica OX=39947 GN=Os02g0637000 PE=3 SV=1	Oryza_sativa-21	kwl1	1	b	no	-	Oryza sativa	39947	Eukaryota; Viridiplantae; Streptophyta; Embryophyta; Tracheophyta; Spermatophyta; Magnoliopsida; Liliopsida; Poales; Poaceae; BOP clade; Oryzoideae; Oryzeae; Oryzinae; Oryza; Oryza sativa.	LIL	R2	XM_015767480.2	2	1	0.5	RELAGGCNPSGTLRPSRSHSCQDCCKAGRSYPTYACSPATTGSTKAVMTLNDFEAGGDGGDPSECDGKFHKNTERVVALSTGWYANGRRCNKNIRINANGRSVLAKVVDECDSLHGCDKEHAYQPPCRPNVVDASQAVWDALRITGEDVGEYDITWSDA	159	159	RELAGGCNPSGTLRPSRSHSCQDCCKAGRSYPTYACSPATTGSTKAVMTLNDFEAGGDGGDPSECDGKFHKNTERVVALSTGWYANGRRCNKNIRINANGRSVLAKVVDECDSLHGCDKEHAYQPPCRPNVVDASQAVWDALRITGEDVGEYDITWSDA	----------BBB-----------------BBB----------BBBBBBB-------------------------BBBBBAAAA--------BBBBBB--BBBBBBBBBBB-------------------BBBB-AAAAAAA---AAA--BBBBBBBB-	10	9.76326387753551e-07	424	659	996	195	Selaginella_moellendorffii-13-clamp	2.61932938856016e-05	3723	80	Citrus_sinensis-4-Kissper	0.00058171875	125	428	Solanum_tuberosum-1-barrel	6.82374006463447e-07		1e-72	3.5	1.167274	1.914095
A0A0Q3IAC9	Kwl	Uncharacterized protein OS=Brachypodium distachyon OX=15368 GN=BRADI_3g29638v3 PE=3 SV=1	Brachypodium_distachyon-17	kwl2	2	g	yes	-	Brachypodium distachyon	15368	Eukaryota; Viridiplantae; Streptophyta; Embryophyta; Tracheophyta; Spermatophyta; Magnoliopsida; Liliopsida; Poales; Poaceae; BOP clade; Pooideae; Stipodae; Brachypodieae; Brachypodium.	LIL	R2	XM_024461645.1	1	1	1	MAPASIAATMALLVLVMLSASHIASSFRPSLGVCHASGYLPGKAGHCEKSNDPDCCKDGKRYPQYRCSPPVTAATKAVLTLNSFEKGKDGGGPSECDNAYHSDKEMVVALSTGWFENMHRCGHRIKISANGKSVYAKVVDECDSVYGCDEDHNYEPPCDNNIVDASPAVWNALGLDQNVGMEGITWSDE	189	163	FRPSLGVCHASGYLPGKAGHCEKSNDPDCCKDGKRYPQYRCSPPVTAATKAVLTLNSFEKGKDGGGPSECDNAYHSDKEMVVALSTGWFENMHRCGHRIKISANGKSVYAKVVDECDSVYGCDEDHNYEPPCDNNIVDASPAVWNALGLDQNVGMEGITWSDE	-----------BBBB-------------------BBBB----------BBBBBBB-------------------------BBBBBAAAA--------BBBBBB--BBBBBBBBBBB-------------------BBBB-AAAAAAA-------BBBBBBBB-	10	9.14520786361299e-07	578	795	162	259	Sorghum_bicolor-1-clamp	2.41499083197925e-06	1221	59	Physcomitrium_patens-1-Kissper	0.000350761275495547	140	404	Solanum_tuberosum-1-barrel	8.57759043231056e-07	ATGGCCCCGGCTTCGATCGCAGCCACCATGGCGCTCCTCGTCTTGGTCATGCTCTCCGCCTCTCATATTGCTTCCTCATTTCGTCCTAGTCTTGGTGTGTGCCACGCCAGTGGCTACCTTCCTGGGAAAGCTGGACACTGCGAGAAGAGCAATGACCCAGACTGCTGCAAGGATGGCAAACGGTATCCACAGTACCGCTGCTCGCCTCCGGTCACTGCTGCCACCAAAGCTGTCTTAACGCTCAACAGCTTTGAGAAGGGTAAGGACGGTGGCGGTCCGTCTGAGTGTGACAACGCCTACCACAGCGACAAGGAGATGGTCGTCGCACTGTCCACAGGTTGGTTTGAGAATATGCACAGGTGCGGCCACCGCATCAAGATCAGCGCCAACGGCAAGTCC…	5.9e-83	3.5	1.4061370000000002	2.819644
A0A0Q3JG25	Kwl	tr|A0A0Q3JG25|A0A0Q3JG25_BRADI Uncharacterized protein OS=Brachypodium distachyon OX=15368 GN=BRADI_3g29670v3 PE=3 SV=1 LinsiMatch=mon_BRADI_Bradi1g63760.1/1-180,mon_TRIAE_Bradi1g63760.1/1-180,mon_BRADI_Bradi1g08250.1/1-180,mon_BRADI_Bradi3g29670.1/1-180	Brachypodium_distachyon-3	kwl2	2	c	yes	mon_BRADI_Bradi1g63760.1/1-180,mon_TRIAE_Bradi1g63760.1/1-180,mon_BRADI_Bradi1g08250.1/1-180,mon_BRADI_Bradi3g29670.1/1-180	Brachypodium distachyon	15368	Eukaryota; Viridiplantae; Streptophyta; Embryophyta; Tracheophyta; Spermatophyta; Magnoliopsida; Liliopsida; Poales; Poaceae; BOP clade; Pooideae; Stipodae; Brachypodieae; Brachypodium.	LIL	R1,R2	XM_003571885.3	3	1	0.333333333333333	MATTRAVGTTMALLVLVALSICHAASSLRPSLGVCRASGYLPGKAGHCEKSNDPDCCEDGKRYPQYHCSPPVTSSTKAVLTLNSFEKGKDGGGPSECDNSYHSDKEMVVALSTGWFKNMARCGHRIKITANGNSVYAKVVDECDSVYGCDDDHNYEPPCANNIVDASPAVWNALGLDQNVGMEDITWSEE	190	166	ASSLRPSLGVCRASGYLPGKAGHCEKSNDPDCCEDGKRYPQYHCSPPVTSSTKAVLTLNSFEKGKDGGGPSECDNSYHSDKEMVVALSTGWFKNMARCGHRIKITANGNSVYAKVVDECDSVYGCDDDHNYEPPCANNIVDASPAVWNALGLDQNVGMEDITWSEE	--------------BBBB-------------------BBBB----------BBBBBBB-------------------------BBBBBAAAA--------BBBBBB--BBBBBBBBBBB-------------------BBBB-AAAAAAA---AAA-BBBBBBBB-	10	9.61509111443485e-07	504	724	298	266	Sorghum_bicolor-1-clamp	4.21165696195376e-06	1357	71	Physcomitrium_patens-1-Kissper	0.000269192620511803	154	385	Solanum_tuberosum-1-barrel	1.03896103896104e-06		1.3e-78	5.3	1.4061370000000002	2.781423
A0A0Q3N8V6	Kwl	tr|A0A0Q3N8V6|A0A0Q3N8V6_BRADI Uncharacterized protein OS=Brachypodium distachyon OX=15368 GN=100826909 PE=3 SV=1 LinsiMatch=mon_BRADI_Bradi1g63760.1/1-180,mon_TRIAE_Bradi1g63760.1/1-180,mon_BRADI_Bradi1g08250.1/1-180,mon_BRADI_Bradi3g29670.1/1-180	Brachypodium_distachyon-2	kwl2	2	f	yes	mon_BRADI_Bradi1g63760.1/1-180,mon_TRIAE_Bradi1g63760.1/1-180,mon_BRADI_Bradi1g08250.1/1-180,mon_BRADI_Bradi3g29670.1/1-180	Brachypodium distachyon	15368	Eukaryota; Viridiplantae; Streptophyta; Embryophyta; Tracheophyta; Spermatophyta; Magnoliopsida; Liliopsida; Poales; Poaceae; BOP clade; Pooideae; Stipodae; Brachypodieae; Brachypodium.	LIL	R1,R2	XM_003557963.4,XM_003559307.3	3	2	0.666666666666667	MATIRAVATMALFLLVTLSASHIASSLRPSLGVCRASGYLPGKAGHCEKSNDPDCCEDGKRYPQYHCSPPVTSSTKAVLTLNSFEKGKDGGGPSECDNSYHSDKELVVALSTGWFENMARCGHRIKITANGNSVYAKVVDECDSVYGCDNEHNYEPPCANNIVDASPAVWNALGLDQNVGMEDITWSEA	189	163	LRPSLGVCRASGYLPGKAGHCEKSNDPDCCEDGKRYPQYHCSPPVTSSTKAVLTLNSFEKGKDGGGPSECDNSYHSDKELVVALSTGWFENMARCGHRIKITANGNSVYAKVVDECDSVYGCDNEHNYEPPCANNIVDASPAVWNALGLDQNVGMEDITWSEA	-----------BBBB-------------------BBBB----------BBBBBBB-------------------------BBBBBAAAA--------BBBBBB--BBBBBBBBBBB-------------------BBBB-AAAAAAA-------BBBBBBBB-	10	8.20008200082001e-07	542	813	262	246	Sorghum_bicolor-1-clamp	4.32943353823782e-06	6929	150	Citrus_sinensis-4-Kissper	0.000307955555555556	146	395	Solanum_tuberosum-1-barrel	9.35747476365967e-07		1.6e-78	4.7	1.4061370000000002	2.8002730000000002
A0A0Q3SAD1	Kwl	tr|A0A0Q3SAD1|A0A0Q3SAD1_BRADI Uncharacterized protein OS=Brachypodium distachyon OX=15368 GN=BRADI_1g63760v3 PE=3 SV=1 LinsiMatch=mon_BRADI_Bradi1g63760.1/1-180,mon_TRIAE_Bradi1g63760.1/1-180,mon_BRADI_Bradi1g08250.1/1-180,mon_BRADI_Bradi3g29670.1/1-180	Brachypodium_distachyon-1	kwl2	2	d	yes	mon_BRADI_Bradi1g63760.1/1-180,mon_TRIAE_Bradi1g63760.1/1-180,mon_BRADI_Bradi1g08250.1/1-180,mon_BRADI_Bradi3g29670.1/1-180	Brachypodium distachyon	15368	Eukaryota; Viridiplantae; Streptophyta; Embryophyta; Tracheophyta; Spermatophyta; Magnoliopsida; Liliopsida; Poales; Poaceae; BOP clade; Pooideae; Stipodae; Brachypodieae; Brachypodium.	LIL	R1,R2	XM_003557963.4,XM_003559307.3	3	2	0.666666666666667	MSTSTAVATMALFVLVALSLSHVASSLRPSLGVCRASGYLPGKAGHCEKSNDPDCCEDDKRYPQYHCSPPVTSSTKAVLTLNSFEKGKDGGGPSECDNSYHSDKELVVALSTGWFKNMARCGHRIKITSNGNSVYAKVVDECDSVYGCDDEHNYEPPCANNIVDASPAVWNALGLDQNVGMEDITWSEE	189	163	LRPSLGVCRASGYLPGKAGHCEKSNDPDCCEDDKRYPQYHCSPPVTSSTKAVLTLNSFEKGKDGGGPSECDNSYHSDKELVVALSTGWFKNMARCGHRIKITSNGNSVYAKVVDECDSVYGCDDEHNYEPPCANNIVDASPAVWNALGLDQNVGMEDITWSEE	-----------BBBB-------------------BBBB----------BBBBBBB-------------------------BBBBBAAAA--------BBBBBB--BBBBBBBBBBB-------------------BBBB-AAAAAAA-------BBBBBBBB-	10	8.59758334836226e-07	553	802	184	285	Sorghum_bicolor-1-clamp	2.26531240381656e-06	1178	59	Physcomitrium_patens-1-Kissper	0.000338408503303648	163	398	Solanum_tuberosum-1-barrel	1.02901441882781e-06		1.3e-77	5.3	1.4061370000000002	2.789738
A0A0R0KPS2	Kwl	tr|A0A0R0KPS2|A0A0R0KPS2_SOYBN Uncharacterized protein OS=Glycine max OX=3847 GN=GLYMA_03G010300 PE=3 SV=1 LinsiMatch=ros_GLYMA_Glyma.03G010300.1.p/1-192	Glycine_max-7	kwl3	6	a	yes	ros_GLYMA_Glyma.03G010300.1.p/1-192	Glycine max	3847	Eukaryota; Viridiplantae; Streptophyta; Embryophyta; Tracheophyta; Spermatophyta; Magnoliopsida; eudicotyledons; Gunneridae; Pentapetalae; rosids; fabids; Fabales; Fabaceae; Papilionoideae; 50 kb inversion clade; NPAAA clade; indigoferoid/millettioid clade; Phaseoleae; Glycine; Glycine subgen. Soja.	ROS	R1,R2	XM_003521846.3,XM_003521844.4,XM_003521853.4,XM_003521855.4	4	4	1	MKFKICTTSFQTILFLLILVASFWLISIAGANCRPSGRLRGKKPPSGKCNRENESECCKKGKVYHTFKCSPPISHHTKAILTLNSFEKGGDGGGPSECDNKFYSDNTPVVALSTGWFNDKKRCHHNITIFGKGRRVHAMVVDECDSKRGCDAEHDFLPPCPNNVVDASKAVWKALGVPKRDWGESDIHWSDA	192	161	NCRPSGRLRGKKPPSGKCNRENESECCKKGKVYHTFKCSPPISHHTKAILTLNSFEKGGDGGGPSECDNKFYSDNTPVVALSTGWFNDKKRCHHNITIFGKGRRVHAMVVDECDSKRGCDAEHDFLPPCPNNVVDASKAVWKALGVPKRDWGESDIHWSDA	-----BBBB-----------AAA--------BBBB----------BBBBBBB-------------------------BBBBBAAAA--------BBBBBB--BBBBBBBBBBB-------------------BBBB-AAAAAA----AAA--BBBBBBBB-	10	9.35130994434872e-07	553	769	280	278	Actinidia_chinensis-1-clamp	3.62300087987164e-06	1851	81	Citrus_sinensis-4-Kissper	0.00028212162780064	0	629	Glycine_max-7-barrel	0		1.9e-84	2.6	1.874736	2.58271
A0A0S3RT18	Kwl	Uncharacterized protein OS=Vigna angularis var. angularis OX=157739 GN=Vigan.04G088800 PE=3 SV=1	Vigna_angularis-1	kwl3	5	a	yes	-	Vigna angularis	157739	Eukaryota; Viridiplantae; Streptophyta; Embryophyta; Tracheophyta; Spermatophyta; Magnoliopsida; eudicotyledons; Gunneridae; Pentapetalae; rosids; fabids; Fabales; Fabaceae; Papilionoideae; 50 kb inversion clade; NPAAA clade; indigoferoid/millettioid clade; Phaseoleae; Vigna.	ROS	R2	XM_017552838.1,XM_017562647.1	2	2	1	MKRFFSNASFILLATLILASCIESEAQKCRPSGRIRGRKAPPGQCNQENDSDCCIEGKLYTTYECSPPMSSHTKAYLTLNSFQKGGDGGGPSECDNQYHSDDTPVVALSTGWFNHRSRCLHNITISANGKSVVAMVVDECDSTEGCDADHDYQPPCPNNIVDASKAVWKALGVPQNQWGGLDITWSDA	188	162	QKCRPSGRIRGRKAPPGQCNQENDSDCCIEGKLYTTYECSPPMSSHTKAYLTLNSFQKGGDGGGPSECDNQYHSDDTPVVALSTGWFNHRSRCLHNITISANGKSVVAMVVDECDSTEGCDADHDYQPPCPNNIVDASKAVWKALGVPQNQWGGLDITWSDA	------BBBB-----------AAA--------BBBB----------BBBBBBB-------------------------BBBBBAAAA--------BBBBBB--BBBBBBBBBBB-------------------BBBB-AAAAAA----AAA---BBBBBBB-	10	1.00566048079822e-06	587	764	159	301	Actinidia_chinensis-1-clamp	1.75494751713557e-06	1602	80	Citrus_sinensis-4-Kissper	0.0002503125	134	412	Solanum_tuberosum-1-barrel	7.89424073899519e-07	ATGAAGAGGTTTTTCTCAAACGCATCCTTCATTTTATTAGCTACTCTCATCTTAGCAAGTTGTATTGAGTCTGAGGCTCAAAAGTGTCGGCCAAGTGGGAGAATCAGAGGAAGGAAAGCACCTCCAGGACAATGCAACCAAGAGAATGATTCAGACTGCTGCATAGAAGGCAAACTTTACACGACATATGAATGTTCACCACCTATGTCCAGCCACACCAAGGCCTACCTCACTCTCAACAGTTTTCAGAAGGGTGGAGATGGTGGTGGCCCTTCAGAATGTGACAACCAATACCATTCTGATGACACACCTGTGGTCGCACTGTCTACAGGCTGGTTCAACCACAGAAGCAGGTGTCTCCACAACATCACCATCAGTGCGAATGGAAAAAGTGTGGTG…	1.1e-85	4.5	1.86713	2.2255949999999998
A0A0S3RT68	Kwl	Uncharacterized protein OS=Vigna angularis var. angularis OX=157739 GN=Vigan.04G083200 PE=3 SV=1	Vigna_angularis-2	kwl3	5	b	yes	-	Vigna angularis	157739	Eukaryota; Viridiplantae; Streptophyta; Embryophyta; Tracheophyta; Spermatophyta; Magnoliopsida; eudicotyledons; Gunneridae; Pentapetalae; rosids; fabids; Fabales; Fabaceae; Papilionoideae; 50 kb inversion clade; NPAAA clade; indigoferoid/millettioid clade; Phaseoleae; Vigna.	ROS	R2	XM_017552838.1,XM_017562647.1	2	2	1	MKRFFSNASFILLATLILASCIESEAQKCRPSGRIRGRKAPPGQCNQENDSDCCIEGKLYTTYECSPPMSSHTKAYLTLNSFQKGGDGGGPSECDNQYHSDDTPVVALSTGWFNHRSRCLHNITISANGRSVVAMVVDECDSTEGCDADHDYQPPCPNNIVDASRAVWKALGVPPNEWGGLDITWSDA	188	162	QKCRPSGRIRGRKAPPGQCNQENDSDCCIEGKLYTTYECSPPMSSHTKAYLTLNSFQKGGDGGGPSECDNQYHSDDTPVVALSTGWFNHRSRCLHNITISANGRSVVAMVVDECDSTEGCDADHDYQPPCPNNIVDASRAVWKALGVPPNEWGGLDITWSDA	------BBBB-----------AAA--------BBBB----------BBBBBBB-------------------------BBBBBAAAA--------BBBBBB--BBBBBBBBBBB-------------------BBBB-AAAAAA----AAA---BBBBBBB-	10	1.00486284910395e-06	585	763	116	285	Actinidia_chinensis-1-clamp	1.42813173284087e-06	1762	82	Citrus_sinensis-4-Kissper	0.000262046400951814	130	424	Solanum_tuberosum-1-barrel	7.2312210751157e-07	ATGAAGAGGTTTTTCTCAAACGCATCCTTCATTTTATTAGCTACTCTCATCTTAGCAAGTTGTATTGAGTCTGAGGCTCAAAAGTGTCGGCCAAGTGGGAGAATCAGAGGAAGGAAAGCACCTCCAGGACAATGCAACCAAGAGAATGATTCAGACTGCTGCATAGAAGGCAAACTCTACACGACATATGAATGTTCACCACCTATGTCCAGCCACACCAAGGCCTACCTCACTCTCAACAGTTTTCAGAAGGGTGGAGATGGTGGTGGCCCTTCAGAATGTGACAACCAATACCATTCTGATGACACACCTGTGGTCGCACTGTCTACAGGCTGGTTCAACCACAGAAGCAGGTGTCTCCACAACATCACCATCAGTGCGAATGGAAGAAGTGTGGTG…	2.5e-85	2.9	1.86713	2.225808
A0A0S3SYM7	Kwl	Uncharacterized protein OS=Vigna angularis var. angularis OX=157739 GN=Vigan.09G152000 PE=3 SV=1	Vigna_angularis-4	kwl3	5	c	yes	-	Vigna angularis	157739	Eukaryota; Viridiplantae; Streptophyta; Embryophyta; Tracheophyta; Spermatophyta; Magnoliopsida; eudicotyledons; Gunneridae; Pentapetalae; rosids; fabids; Fabales; Fabaceae; Papilionoideae; 50 kb inversion clade; NPAAA clade; indigoferoid/millettioid clade; Phaseoleae; Vigna.	ROS	R2	XM_017586620.1	1	1	1	MNACISTASLVVLLIMISANRLCCEAQQCRPSGRIIGKKPPAGECNQENDSECCVEGKTYTTYKCSPAVSSNTKAELTLNSFEKGGDGGGPSACDNKYHSDDTPVVALSTGWFNNMSRCLHNVTITANGKSVVAMVVDECDSTMGCDQDHDFQPPCPNNIVDASKAVWKALGVPHSQWGGLQITWADA	188	162	QQCRPSGRIIGKKPPAGECNQENDSECCVEGKTYTTYKCSPAVSSNTKAELTLNSFEKGGDGGGPSACDNKYHSDDTPVVALSTGWFNNMSRCLHNVTITANGKSVVAMVVDECDSTMGCDQDHDFQPPCPNNIVDASKAVWKALGVPHSQWGGLQITWADA	------BBBB-----------AAA--------BBBB----------BBBBBBB-------------------------BBBBBAAAA--------BBBBBB--BBBBBBBBBBB-------AAA---------BBBB-AAAAAA----AAA---BBBBBBB-	10	9.69682848606124e-07	566	764	176	270	Actinidia_chinensis-1-clamp	2.41426611796982e-06	1711	81	Citrus_sinensis-4-Kissper	0.000260783417162018	122	401	Solanum_tuberosum-1-barrel	7.5870174936723e-07	ATGAATGCTTGTATCTCAACAGCATCCTTGGTTGTGCTGCTGATTATGATTTCAGCAAACAGATTGTGTTGTGAAGCACAACAGTGTCGTCCAAGTGGGAGAATCATAGGGAAGAAACCACCAGCAGGAGAATGCAACCAAGAGAATGATTCAGAGTGTTGTGTGGAAGGGAAGACGTACACAACATACAAATGTTCTCCAGCAGTGTCGAGCAACACCAAGGCAGAACTCACTCTCAACAGTTTTGAAAAGGGTGGAGATGGAGGAGGGCCTTCAGCATGTGACAACAAGTACCATTCTGATGATACACCAGTGGTTGCACTTTCCACCGGATGGTTTAACAACATGAGTAGGTGCCTCCACAATGTTACCATCACTGCAAATGGCAAAAGTGTTGTG…	1.1e-82	7.9	1.86713	2.256061
A0A103XKW6	Kwl	Uncharacterized protein OS=Cynara cardunculus var. scolymus OX=59895 GN=Ccrd_005299 PE=3 SV=1	Cynara_cardunculus-4	kwl3	2	d	yes	-	Cynara cardunculus	59895	Eukaryota; Viridiplantae; Streptophyta; Embryophyta; Tracheophyta; Spermatophyta; Magnoliopsida; eudicotyledons; Gunneridae; Pentapetalae; asterids; campanulids; Asterales; Asteraceae; Carduoideae; Cardueae; Carduinae; Cynara.	AST	R2	XM_025122183.1	1	1	1	MKFKNTSISFLVMLLVFVACFWKTEAQRCIVGRLRGQDGTCNQENDADCCSADEEYPTNTCSPPVTGNTRAVLTLNSFEAGGDGGGESTCDNKYHSDNELIVALSTGWFNKSKRCNKFVTINGNGRRVKAKVVDECDSTMGCDEEHDFQPPCRNNIVDASRAVWNSLGVPRDRQGELDITWSDA	184	158	QRCIVGRLRGQDGTCNQENDADCCSADEEYPTNTCSPPVTGNTRAVLTLNSFEAGGDGGGESTCDNKYHSDNELIVALSTGWFNKSKRCNKFVTINGNGRRVKAKVVDECDSTMGCDEEHDFQPPCRNNIVDASRAVWNSLGVPRDRQGELDITWSDA	---BBBBBB--------AAA--------BBBBB---------BBBBBBB-------------------------BBBBBAAAA--------BBBBBB--BBBBBBBBBBB-------AAA---------BBBB-AAAAAA----AAA--BBBBBBBB-	10	9.95406827851069e-07	529	729	395	221	Actinidia_chinensis-1-clamp	8.08746749657051e-06	1119	60	Physcomitrium_patens-1-Kissper	0.000310833333333333	163	415	Solanum_tuberosum-1-barrel	9.46436347800842e-07	ATGAAGTTCAAAAATACATCAATATCTTTTCTTGTTATGCTTCTTGTATTCGTTGCGTGTTTTTGGAAGACAGAAGCTCAACGTTGCATAGTTGGTCGGCTTAGGGGACAGGATGGAACATGCAACCAAGAAAACGACGCAGATTGTTGTTCTGCTGACGAGGAGTACCCCACAAATACCTGTTCGCCTCCAGTAACAGGTAATACTCGTGCAGTTTTAACATTAAACAGCTTTGAAGCAGGTGGCGATGGTGGCGGTGAATCAACTTGTGACAACAAATACCACTCTGATAACGAACTTATTGTTGCACTATCGACTGGATGGTTCAATAAAAGCAAAAGGTGCAACAAGTTTGTTACCATCAATGGTAACGGGAGGAGAGTGAAGGCAAAAGTTGTG…	1.2e-75	6.1	1.704762	2.4585399999999997
A0A103Y1J1	Kwl	Barwin-like endoglucanase OS=Cynara cardunculus var. scolymus OX=59895 GN=Ccrd_020933 PE=3 SV=1	Cynara_cardunculus-5	kwl3	2	b	yes	-	Cynara cardunculus	59895	Eukaryota; Viridiplantae; Streptophyta; Embryophyta; Tracheophyta; Spermatophyta; Magnoliopsida; eudicotyledons; Gunneridae; Pentapetalae; asterids; campanulids; Asterales; Asteraceae; Carduoideae; Cardueae; Carduinae; Cynara.	AST	R2	XM_025127413.1	1	1	1	MKNLCIDACILAFLVILVAFPLKIDAQTCNPSGGIRGRKPPPGQCNTENDSDCCVQGKFYTTYTCSPPVTSDTKATLTINSFQKGGDGGGPSECDHKYHSDDTPVVALSTGWYKGGARCHNFIKINGNGRSVKAMVVDECDSTMGCDEEHDYQPPCPNDIVDASKAVWKALGVSEDNWGDLDISWSDA	188	162	QTCNPSGGIRGRKPPPGQCNTENDSDCCVQGKFYTTYTCSPPVTSDTKATLTINSFQKGGDGGGPSECDHKYHSDDTPVVALSTGWYKGGARCHNFIKINGNGRSVKAMVVDECDSTMGCDEEHDYQPPCPNDIVDASKAVWKALGVSEDNWGDLDISWSDA	------BBBB-----------AAA--------BBBB----------BBBBBBB-------------------------BBBBBAAAA--------BBBBBB--BBBBBBBBBBB-------------------BBBB-AAAAAA----AAA---BBBBBBB-	10	9.97277935965358e-07	573	758	207	290	Actinidia_chinensis-1-clamp	2.46135552913199e-06	1635	80	Citrus_sinensis-4-Kissper	0.00025546875	129	394	Solanum_tuberosum-1-barrel	8.30992810945915e-07	ATGAAGAACTTATGCATTGATGCATGCATTCTTGCATTTCTTGTTATCCTGGTTGCCTTTCCACTGAAGATTGATGCTCAAACATGCAATCCAAGTGGTGGTATAAGGGGAAGAAAACCACCTCCTGGACAATGCAACACAGAAAACGACTCAGATTGTTGTGTCCAAGGAAAGTTTTATACCACTTATACATGCTCGCCTCCCGTGACAAGTGACACAAAAGCAACACTTACAATAAACAGTTTCCAAAAGGGAGGTGATGGAGGTGGCCCATCAGAGTGTGACCACAAATACCATTCTGACGACACACCCGTTGTGGCACTGTCAACAGGTTGGTATAAGGGAGGGGCTAGGTGTCATAATTTCATCAAAATCAATGGTAACGGACGAAGTGTAAAA…	1.8e-83	5.1	1.704762	2.051216
A0A118K032	Kwl	Barwin-like endoglucanase OS=Cynara cardunculus var. scolymus OX=59895 GN=Ccrd_020932 PE=3 SV=1	Cynara_cardunculus-6	kwl3	2	a	yes	-	Cynara cardunculus	59895	Eukaryota; Viridiplantae; Streptophyta; Embryophyta; Tracheophyta; Spermatophyta; Magnoliopsida; eudicotyledons; Gunneridae; Pentapetalae; asterids; campanulids; Asterales; Asteraceae; Carduoideae; Cardueae; Carduinae; Cynara.	AST	R2	XM_025127412.1	2	1	0.5	MKNLCINACLLAFLVILVAFPPKIDAQTCKPSGGIRGRKPPPGQCNTENDSDCCVQGKFYTTYKCSPPVSSQTKATLTLNSFQKGGDGGGPSECDHKYHSDDTPVVALSTGWYKGGDRCHNFIKINGNGRSVKAMVVDECDSTMGCDEEHDYQPPCPNNIVDASKAVWKALGVSEDNWGDLDISWSDA	188	162	QTCKPSGGIRGRKPPPGQCNTENDSDCCVQGKFYTTYKCSPPVSSQTKATLTLNSFQKGGDGGGPSECDHKYHSDDTPVVALSTGWYKGGDRCHNFIKINGNGRSVKAMVVDECDSTMGCDEEHDYQPPCPNNIVDASKAVWKALGVSEDNWGDLDISWSDA	------BBBB-----------AAA--------BBBB----------BBBBBBB-------------------------BBBBBAAAA--------BBBBBB--BBBBBBBBBBB-------------------BBBB-AAAAAA----AAA---BBBBBBB-	10	9.66330127003388e-07	567	766	194	307	Actinidia_chinensis-1-clamp	2.05837727721249e-06	1754	80	Citrus_sinensis-4-Kissper	0.0002740625	117	403	Solanum_tuberosum-1-barrel	7.20403425918514e-07	ATGAAGAACTTATGCATCAATGCATGCCTTCTTGCGTTTCTTGTTATCCTGGTTGCCTTTCCGCCGAAGATTGACGCTCAAACATGCAAGCCAAGTGGTGGTATAAGGGGAAGAAAACCGCCTCCAGGACAATGCAACACAGAAAACGACTCAGATTGTTGTGTCCAAGGGAAGTTTTATACCACCTACAAATGTTCACCACCCGTTTCTAGTCAGACAAAGGCGACTCTAACGTTAAATAGTTTCCAAAAGGGAGGTGATGGAGGTGGCCCATCAGAGTGTGACCACAAATACCATTCTGATGACACACCCGTTGTGGCACTATCAACAGGTTGGTATAAGGGAGGGGATAGGTGTCATAATTTCATCAAAATCAATGGTAACGGACGAAGTGTAAAA…	8.1e-85	5.2	1.704762	2.006789
A0A118K062	Kwl	Barwin-like endoglucanase OS=Cynara cardunculus var. scolymus OX=59895 GN=Ccrd_020934 PE=3 SV=1	Cynara_cardunculus-7	kwl3	2	c	yes	-	Cynara cardunculus	59895	Eukaryota; Viridiplantae; Streptophyta; Embryophyta; Tracheophyta; Spermatophyta; Magnoliopsida; eudicotyledons; Gunneridae; Pentapetalae; asterids; campanulids; Asterales; Asteraceae; Carduoideae; Cardueae; Carduinae; Cynara.	AST	R2	XM_025127412.1	2	1	0.5	MKNFCIGTCLFVLLVVIFPSKFDAQTCTPSGGIRGQKPPPGQCNTENDSDCCVQGKFYTTYKCSPSVSSNTKATLTLNSFQKGGDGGGPSECDHKYHSDDTPVVALSTGWYKGGDRCHNFIKINGNGRSVKAMVVDECDSTMGCDEVHDYQPPCPNNIVDASKAVWKALGVLEENWGDLDISWSDA	186	162	QTCTPSGGIRGQKPPPGQCNTENDSDCCVQGKFYTTYKCSPSVSSNTKATLTLNSFQKGGDGGGPSECDHKYHSDDTPVVALSTGWYKGGDRCHNFIKINGNGRSVKAMVVDECDSTMGCDEVHDYQPPCPNNIVDASKAVWKALGVLEENWGDLDISWSDA	------BBBB-----------AAA--------BBBB----------BBBBBBB-------------------------BBBBBAAAA--------BBBBBB--BBBBBBBBBBB-------AAA---------BBBB-AAAAAA----AAA---BBBBBBB-	10	9.94094010499909e-07	594	773	246	287	Actinidia_chinensis-1-clamp	2.98656047784968e-06	1645	80	Citrus_sinensis-4-Kissper	0.00025703125	118	393	Solanum_tuberosum-1-barrel	7.64006241542516e-07	ATGAAGAACTTTTGCATTGGTACATGTCTTTTTGTCTTGCTTGTGGTTATCTTTCCATCGAAGTTTGATGCTCAAACATGCACGCCAAGTGGTGGCATAAGGGGGCAAAAACCACCTCCTGGACAATGCAACACAGAGAATGACTCGGATTGTTGTGTCCAAGGGAAGTTCTACACCACATACAAATGTTCACCAAGTGTTTCTAGCAATACAAAGGCGACTCTAACTTTAAATAGTTTCCAGAAGGGAGGTGATGGTGGTGGCCCATCAGAGTGCGACCATAAATATCATTCTGATGACACACCTGTTGTGGCACTATCAACAGGGTGGTATAAGGGTGGGGATAGATGTCATAATTTCATCAAGATCAATGGTAACGGACGAAGTGTAAAAGCCATG…	2.1e-82	6.1	1.704762	2.072104
A0A151UCK3	Kwl	tr|A0A151UCK3|A0A151UCK3_CAJCA Putative ripening-related protein 2 OS=Cajanus cajan OX=3821 GN=KK1_021317 PE=3 SV=1 LinsiMatch=ros_CAJCA_20698/1-188	Cajanus_cajan-1	kwl3	5	a	yes	ros_CAJCA_20698/1-188	Cajanus cajan	3821	Eukaryota; Viridiplantae; Streptophyta; Embryophyta; Tracheophyta; Spermatophyta; Magnoliopsida; eudicotyledons; Gunneridae; Pentapetalae; rosids; fabids; Fabales; Fabaceae; Papilionoideae; 50 kb inversion clade; NPAAA clade; indigoferoid/millettioid clade; Phaseoleae; Cajanus.	ROS	R1,R2	XM_029271970.1	1	1	1	MKVSTSIASLVLVLILLSTNCLCSEAQQCRPSGRIIGKKPPPGECNQENDSDCCVQGKMYTTYKCSPAVSSHTKAQLTLNSFEKGGDGGGPSACDNQYHSDDTPVVALSTGWFNNMSRCLHNITITANGKSVLAMVVDECDSTMGCDQDHDYQPPCSNNIVDASKAVWKALGVPQSQWGGLQITWSDA	188	162	QQCRPSGRIIGKKPPPGECNQENDSDCCVQGKMYTTYKCSPAVSSHTKAQLTLNSFEKGGDGGGPSACDNQYHSDDTPVVALSTGWFNNMSRCLHNITITANGKSVLAMVVDECDSTMGCDQDHDYQPPCSNNIVDASKAVWKALGVPQSQWGGLQITWSDA	------BBBB-----------AAA--------BBBB----------BBBBBBB-------------------------BBBBBAAAA--------BBBBBB--BBBBBBBBBBB-------AAA---------BBBB-AAAAAA----AAA---BBBBBBB-	10	9.67260269108041e-07	572	769	120	293	Actinidia_chinensis-1-clamp	1.39780311943063e-06	1660	79	Citrus_sinensis-4-Kissper	0.000265983015542381	128	409	Solanum_tuberosum-1-barrel	7.65179548185389e-07	ATGAAGGTTTCTACTTCAATAGCATCCCTTGTTCTGGTGCTGATTTTGCTTTCAACAAATTGTTTGTGTTCTGAAGCACAACAGTGTCGTCCAAGTGGCAGAATCATAGGAAAGAAGCCTCCTCCAGGAGAATGCAACCAAGAGAATGATTCAGATTGTTGTGTACAAGGCAAGATGTACACAACATACAAATGTTCTCCAGCAGTGTCAAGCCACACCAAGGCTCAACTCACACTCAATAGTTTTGAAAAGGGTGGAGATGGAGGTGGCCCTTCAGCATGTGACAACCAGTACCATTCTGATGACACACCAGTAGTTGCACTCTCCACTGGATGGTTCAACAACATGAGTAGGTGTCTCCACAACATCACCATCACTGCAAATGGGAAGAGTGTGCTG…	3.3e-89	6.4	1.86713	2.159446
A0A151UCS9	Kwl	tr|A0A151UCS9|A0A151UCS9_CAJCA Putative ripening-related protein 2 OS=Cajanus cajan OX=3821 GN=KK1_021326 PE=3 SV=1 LinsiMatch=ros_CAJCA_20706/1-191	Cajanus_cajan-2	kwl3	5	b	yes	ros_CAJCA_20706/1-191	Cajanus cajan	3821	Eukaryota; Viridiplantae; Streptophyta; Embryophyta; Tracheophyta; Spermatophyta; Magnoliopsida; eudicotyledons; Gunneridae; Pentapetalae; rosids; fabids; Fabales; Fabaceae; Papilionoideae; 50 kb inversion clade; NPAAA clade; indigoferoid/millettioid clade; Phaseoleae; Cajanus.	ROS	R1,R2	XM_029271966.1,XM_029274392.1	1	2	2	MKSMCTKAFSFVLLFFLLINCMYSEAQQCRPSGRIKGKKAPPGQCNKENDSDCCETGKMYPIYKCSPQVSSHTKAYLTLNSFEKGGDGGGPSACDNQYHSDDKPIVALSTGWFNHKSRCHKKITINGNGRSVEAMVVDECDSTMGCDADHDYQPPCANNIVDASKAVWEALGVPQDQWGGLQITWSESSDA	191	165	QQCRPSGRIKGKKAPPGQCNKENDSDCCETGKMYPIYKCSPQVSSHTKAYLTLNSFEKGGDGGGPSACDNQYHSDDKPIVALSTGWFNHKSRCHKKITINGNGRSVEAMVVDECDSTMGCDADHDYQPPCANNIVDASKAVWEALGVPQDQWGGLQITWSESSDA	------BBBB-----------AAA--------BBBB----------BBBBBBB-------------------------BBBBBAAAA--------BBBBBB--BBBBBBBBBBB-------AAA---------BBBB-AAAAAA----AAA---BBBBBBB----	10	9.87696312818467e-07	604	782	169	296	Actinidia_chinensis-1-clamp	1.92887143900657e-06	1749	82	Citrus_sinensis-4-Kissper	0.000260113027959548	187	399	Solanum_tuberosum-1-barrel	1.17461573733833e-06	ATGAAGAGTATGTGTACAAAAGCATTCTCTTTTGTACTACTTTTTTTCCTATTAATAAATTGTATGTATTCTGAAGCACAACAATGTCGTCCAAGTGGAAGAATCAAAGGAAAAAAGGCCCCTCCAGGACAATGCAACAAAGAGAATGATTCTGATTGTTGTGAAACAGGCAAAATGTACCCAATATACAAATGTTCTCCACAAGTGAGTAGTCACACAAAGGCATATCTAACCCTTAACAGCTTTGAAAAGGGTGGAGATGGAGGTGGGCCTTCAGCATGTGACAACCAGTATCATTCTGATGACAAACCAATAGTTGCACTCTCTACTGGATGGTTCAACCACAAGAGCAGGTGTCACAAGAAGATCACCATAAATGGCAATGGCAGGAGTGTGGAG…	1.6e-88	6.9	1.86713	2.262521
A0A161WXK8	Kwl	Uncharacterized protein OS=Daucus carota subsp. sativus OX=79200 GN=DCAR_012201 PE=3 SV=1	Daucus_carota-1	kwl3	3	a	yes	-	Daucus carota	79200	Eukaryota; Viridiplantae; Streptophyta; Embryophyta; Tracheophyta; Spermatophyta; Magnoliopsida; eudicotyledons; Gunneridae; Pentapetalae; asterids; campanulids; Apiales; Apiaceae; Apioideae; Scandiceae; Daucinae; Daucus; Daucus sect. Daucus.	AST	R2	XM_017384519.1,XM_017385723.1	3	2	0.666666666666667	MKNLSIVISFSVLLGFLIACSLQADALSCSPSGKIRGRKAPKGQCNRENDSDCCVQGKLYPTYTCSPRVTDNTKATLTLNSFQKGGDGGGPSECDNQYHDDDTPVVALSTGWYNGGSRCLNKITISANGRSVEAMVVDECDSTMGCDDEHDYQPPCPNNIVDASKAVWKALGVPKDNWGDLDITWSDA	188	162	LSCSPSGKIRGRKAPKGQCNRENDSDCCVQGKLYPTYTCSPRVTDNTKATLTLNSFQKGGDGGGPSECDNQYHDDDTPVVALSTGWYNGGSRCLNKITISANGRSVEAMVVDECDSTMGCDDEHDYQPPCPNNIVDASKAVWKALGVPKDNWGDLDITWSDA	------BBBB-----------AAA--------BBBB----------BBBBBBB-------------------------BBBBBAAAA--------BBBBBB--BBBBBBBBBBB-------------------BBBB-AAAAAA----AAA---BBBBBBB-	10	9.69430733564929e-07	557	758	125	298	Actinidia_chinensis-1-clamp	1.40759425251115e-06	1719	82	Citrus_sinensis-4-Kissper	0.000255651397977394	98	433	Solanum_tuberosum-1-barrel	5.22697331576786e-07	ATGAAGAACCTTAGCATAGTGATATCTTTTTCAGTATTGCTTGGTTTCCTCATTGCATGTTCTCTACAGGCTGATGCTCTTTCGTGCAGCCCAAGCGGCAAAATCAGGGGAAGAAAGGCACCAAAAGGGCAATGCAACCGCGAGAATGACTCTGATTGTTGTGTTCAAGGAAAGTTATACCCAACTTACACATGTTCACCTCGCGTAACTGATAACACCAAGGCAACCTTAACACTGAACAGTTTCCAGAAGGGCGGAGATGGTGGGGGTCCATCAGAATGTGATAACCAGTACCATGATGATGACACGCCAGTCGTGGCATTATCAACTGGATGGTATAACGGAGGGTCAAGATGCCTTAACAAGATCACTATCAGTGCTAATGGTCGAAGCGTGGAG…	7.3e-85	5.2	1.744218	1.9835129999999999
A0A161X577	Kwl	Uncharacterized protein OS=Daucus carota subsp. sativus OX=79200 GN=DCAR_006922 PE=3 SV=1	Daucus_carota-2	kwl3	9	b	yes	-	Daucus carota	79200	Eukaryota; Viridiplantae; Streptophyta; Embryophyta; Tracheophyta; Spermatophyta; Magnoliopsida; eudicotyledons; Gunneridae; Pentapetalae; asterids; campanulids; Apiales; Apiaceae; Apioideae; Scandiceae; Daucinae; Daucus; Daucus sect. Daucus.	AST	R2	XM_017378689.1	1	1	1	MKNRGSVSVHSAFLFFFVVLVATVDAQTCKPSGKIKGRKPPPGQCNTENESDCCVKGKLYTTYTCSPPVSGQTKATLTINSFEKGGDGGGPSECDGNYHSDDTPVVALSTGWFNNKKRCMKFINVHANGKSVKAMVVDECDSTMGCDSVHDYQPPCPNNIVDASKAVWKALGVPERDWGELDIKWSDA	188	162	QTCKPSGKIKGRKPPPGQCNTENESDCCVKGKLYTTYTCSPPVSGQTKATLTINSFEKGGDGGGPSECDGNYHSDDTPVVALSTGWFNNKKRCMKFINVHANGKSVKAMVVDECDSTMGCDSVHDYQPPCPNNIVDASKAVWKALGVPERDWGELDIKWSDA	------BBBB-----------AAA--------BBBB----------BBBBBBB-------------------------BBBBBAAAA--------BBBBBB--BBBBBBBBBBB-------------------BBBB-AAAAAA----AAA--BBBBBBBB-	10	9.66436161241356e-07	573	770	141	291	Actinidia_chinensis-1-clamp	1.66507244836504e-06	1777	79	Citrus_sinensis-4-Kissper	0.000284730011216151	122	390	Solanum_tuberosum-1-barrel	8.02103879026956e-07	ATGAAGAATCGAGGCTCGGTGTCAGTGCACTCTGCATTCCTTTTCTTCTTTGTTGTTCTTGTTGCAACAGTTGATGCTCAAACATGCAAGCCTAGTGGCAAGATTAAGGGCAGAAAACCGCCTCCAGGGCAATGCAACACAGAAAATGAGTCTGACTGTTGTGTGAAAGGCAAGTTGTACACAACATACACGTGTTCACCTCCGGTGTCTGGCCAGACCAAGGCGACCTTGACAATCAATAGTTTTGAGAAAGGCGGTGATGGTGGAGGTCCATCGGAGTGTGATGGTAATTACCACTCTGATGATACTCCGGTGGTGGCTCTGTCAACAGGGTGGTTTAATAACAAGAAAAGATGCATGAAGTTCATCAATGTACATGCTAATGGGAAGAGTGTGAAA…	2.8e-83	5.9	1.995594	2.256887
A0A161XWC3	Kwl	Uncharacterized protein OS=Daucus carota subsp. sativus OX=79200 GN=DCAR_009581 PE=3 SV=1	Daucus_carota-3	kwl3	3	b	yes	-	Daucus carota	79200	Eukaryota; Viridiplantae; Streptophyta; Embryophyta; Tracheophyta; Spermatophyta; Magnoliopsida; eudicotyledons; Gunneridae; Pentapetalae; asterids; campanulids; Apiales; Apiaceae; Apioideae; Scandiceae; Daucinae; Daucus; Daucus sect. Daucus.	AST	R2	XM_017385577.1	1	1	1	MKISSIVISLLVLLAFLIAGNVDAHSCSPSGKIRGKKAPAGQCNQENYSDCCVRGKLYPTYTCSPRVTGHTKATLTLNSFQKGGDGGGPSECDNHYHDDDTPVVALSTGWYNGGSRCLNKITIRANGRSVEAMVVDECDSTMGCDEEHDYQPPCPHNIVDASKAVWKALGVPENDWGDLDITWSDA	186	162	HSCSPSGKIRGKKAPAGQCNQENYSDCCVRGKLYPTYTCSPRVTGHTKATLTLNSFQKGGDGGGPSECDNHYHDDDTPVVALSTGWYNGGSRCLNKITIRANGRSVEAMVVDECDSTMGCDEEHDYQPPCPHNIVDASKAVWKALGVPENDWGDLDITWSDA	------BBBB-----------AAA--------BBBB----------BBBBBBB-------------------------BBBBBAAAA--------BBBBBB--BBBBBBBBBBB-------------------BBBB-AAAAAA----AAA---BBBBBBB-	10	9.67149386987911e-07	566	765	166	300	Actinidia_chinensis-1-clamp	1.84444444444444e-06	1675	81	Citrus_sinensis-4-Kissper	0.000255296448712087	103	427	Solanum_tuberosum-1-barrel	5.64912877271306e-07	ATGAAGATTTCTAGCATAGTCATTTCACTTTTAGTATTGTTGGCTTTCTTGATTGCAGGCAATGTCGATGCTCATTCTTGTAGCCCGAGCGGCAAAATCAGGGGAAAGAAAGCACCAGCTGGGCAATGCAACCAGGAAAACTACTCTGATTGCTGTGTTCGAGGGAAGTTGTACCCGACTTACACATGCTCGCCTCGGGTCACCGGTCATACAAAAGCAACTTTAACTCTGAATAGTTTCCAGAAAGGCGGAGATGGTGGCGGTCCATCAGAATGCGATAACCATTACCACGATGATGACACGCCGGTTGTGGCATTATCAACTGGATGGTATAACGGAGGGTCACGTTGCCTCAACAAGATTACTATAAGGGCTAATGGTCGAAGCGTGGAGGCTATG…	6.3e-84	4.9	1.744218	2.008895
A0A161Y6Y8	Kwl	Uncharacterized protein OS=Daucus carota subsp. sativus OX=79200 GN=DCAR_025184 PE=3 SV=1	Daucus_carota-4	kwl3	3	f	yes	-	Daucus carota	79200	Eukaryota; Viridiplantae; Streptophyta; Embryophyta; Tracheophyta; Spermatophyta; Magnoliopsida; eudicotyledons; Gunneridae; Pentapetalae; asterids; campanulids; Apiales; Apiaceae; Apioideae; Scandiceae; Daucinae; Daucus; Daucus sect. Daucus.	AST	R2	XM_017364125.1	1	1	1	MNNYYLAASAAFLVLFILQAEGCSPSGKIRGRKAPPGQCNQENGSDCCVKGKMYTTYKCSPPVNDNTKATLTLNSFQKNGDGGGPSACDNQYHNDDTPVVALSTGWYKGGSRCLNKIRVSANGRSVVAKVVDECDSTMGCDKEHDYQPPCSNNIVDASKAVWEALGLDQNVGEVDITWTDA	181	159	CSPSGKIRGRKAPPGQCNQENGSDCCVKGKMYTTYKCSPPVNDNTKATLTLNSFQKNGDGGGPSACDNQYHNDDTPVVALSTGWYKGGSRCLNKIRVSANGRSVVAKVVDECDSTMGCDKEHDYQPPCSNNIVDASKAVWEALGLDQNVGEVDITWTDA	----BBBB-----------AAA--------BBBB----------BBBBBBB-------------------------BBBBBAAAA--------BBBBBB--BBBBBBBBBBB-------------------BBBB-AAAAAAA---AAA--BBBBBBB-	10	9.09828952156995e-07	520	756	165	294	Actinidia_chinensis-1-clamp	1.90892683604054e-06	1669	81	Citrus_sinensis-4-Kissper	0.000254381953970431	160	392	Solanum_tuberosum-8-barrel	1.04123281965848e-06	ATGAATAACTATTACCTAGCAGCATCAGCCGCTTTTCTTGTATTGTTCATTCTGCAAGCTGAAGGATGTAGCCCAAGTGGAAAGATCAGGGGAAGAAAGGCGCCGCCAGGACAATGCAACCAAGAGAATGGCTCTGACTGCTGTGTCAAGGGTAAGATGTACACAACCTACAAATGCTCCCCTCCAGTCAATGACAACACCAAAGCGACCTTAACTCTGAATAGTTTTCAGAAGAATGGTGACGGTGGGGGTCCTTCTGCATGTGACAATCAGTATCACAACGACGACACTCCTGTTGTGGCATTGTCAACAGGTTGGTACAAAGGAGGATCGAGATGCCTAAACAAAATTAGGGTGAGTGCTAATGGAAGAAGCGTGGTTGCCAAAGTAGTCGACGAG…	1.9e-81	6.6	1.744218	2.084282
A0A162AN00	Kwl	Uncharacterized protein OS=Daucus carota subsp. sativus OX=79200 GN=DCAR_012199 PE=3 SV=1	Daucus_carota-5	kwl3	3	c	yes	-	Daucus carota	79200	Eukaryota; Viridiplantae; Streptophyta; Embryophyta; Tracheophyta; Spermatophyta; Magnoliopsida; eudicotyledons; Gunneridae; Pentapetalae; asterids; campanulids; Apiales; Apiaceae; Apioideae; Scandiceae; Daucinae; Daucus; Daucus sect. Daucus.	AST	R2	XM_017384519.1,XM_017385723.1	3	2	0.666666666666667	MKKFSIVISISLLLTLFIACSLEVDALSCSPSGKIRGRKAPQGQCNRENDSDCCVQGKLYPTYTCSPRVTDNTKATLTLNSFQKGGDGGGPSECDNQYHDDDTPVVALSTGWYSGGSRCLNKITISANGRSVEAMVVDECDSTMGCDDEHDYQPPCPNNIVDASKAVWKALGVPKDNWGELDITWSDA	188	162	LSCSPSGKIRGRKAPQGQCNRENDSDCCVQGKLYPTYTCSPRVTDNTKATLTLNSFQKGGDGGGPSECDNQYHDDDTPVVALSTGWYSGGSRCLNKITISANGRSVEAMVVDECDSTMGCDDEHDYQPPCPNNIVDASKAVWKALGVPKDNWGELDITWSDA	------BBBB-----------AAA--------BBBB----------BBBBBBB-------------------------BBBBBAAAA--------BBBBBB--BBBBBBBBBBB-------------------BBBB-AAAAAA----AAA---BBBBBBB-	10	9.90279758337294e-07	575	762	131	305	Actinidia_chinensis-1-clamp	1.40822359580758e-06	1619	81	Citrus_sinensis-4-Kissper	0.000246761164456638	97	441	Solanum_tuberosum-1-barrel	4.98763375342578e-07	ATGAAGAAATTCAGCATAGTGATATCTATTTCTTTATTGCTTACCTTGTTCATTGCATGTTCTCTTGAGGTTGATGCTCTTTCCTGTAGCCCAAGCGGCAAAATCAGGGGAAGAAAGGCACCACAGGGGCAATGCAACCGCGAGAATGACTCTGATTGTTGTGTTCAAGGAAAGTTATACCCAACTTACACATGTTCACCTCGGGTAACTGATAACACCAAGGCAACCTTAACACTGAATAGTTTCCAGAAGGGCGGAGATGGTGGGGGTCCATCAGAATGTGATAACCAGTACCATGATGATGACACGCCCGTCGTGGCATTATCAACTGGATGGTACAGCGGAGGATCACGATGCCTGAACAAGATCACTATCAGTGCTAATGGTCGAAGCGTGGAG…	7.5e-85	4.9	1.744218	2.012527
A0A164TX42	Kwl	Uncharacterized protein OS=Daucus carota subsp. sativus OX=79200 GN=DCAR_025180 PE=3 SV=1	Daucus_carota-6	kwl3	3	g	yes	-	Daucus carota	79200	Eukaryota; Viridiplantae; Streptophyta; Embryophyta; Tracheophyta; Spermatophyta; Magnoliopsida; eudicotyledons; Gunneridae; Pentapetalae; asterids; campanulids; Apiales; Apiaceae; Apioideae; Scandiceae; Daucinae; Daucus; Daucus sect. Daucus.	AST	R2	XM_017362651.1	1	1	1	MKSFILASLLASLLLILISTPAQGCSPSGKLKGKNPPPGQCNTGDGSECCKKGKTYTTYKCSPPVTQKTKATLTLNSFEKGKDGGGPSECDSKYHDDNTPVVALSTGWYNGGSRCLKKITISANGRSVNAKVVDECDSTMGCDDEHDYQPPCDNNIVDGSKAVWKALGLDENIGEVDITWTDA	183	159	CSPSGKLKGKNPPPGQCNTGDGSECCKKGKTYTTYKCSPPVTQKTKATLTLNSFEKGKDGGGPSECDSKYHDDNTPVVALSTGWYNGGSRCLKKITISANGRSVNAKVVDECDSTMGCDDEHDYQPPCDNNIVDGSKAVWKALGLDENIGEVDITWTDA	----BBBB-----------AAA--------BBBB----------BBBBBBB-------------------------BBBBBAAAA--------BBBBBB--BBBBBBBBBBB-------------------BBBB-AAAAAAA---AAA-BBBBBBBB-	10	8.79355687047995e-07	535	780	400	262	Actinidia_chinensis-1-clamp	5.82716624905309e-06	384	27	Physcomitrium_patens-1-Kissper	0.000526748971193416	130	409	Solanum_tuberosum-1-barrel	7.77135478625785e-07	ATGAAGAGCTTTATTTTAGCATCTCTTCTTGCTTCACTTCTGCTGATTCTGATCAGCACCCCTGCCCAAGGCTGCAGTCCAAGCGGAAAACTCAAAGGAAAAAACCCCCCACCCGGCCAATGCAACACAGGGGACGGCTCCGAGTGCTGTAAAAAGGGGAAAACCTACACCACTTACAAATGTTCTCCTCCTGTCACTCAAAAAACCAAGGCAACTCTAACTCTAAACAGTTTTGAGAAAGGCAAAGACGGCGGTGGTCCATCCGAATGTGACAGTAAGTATCATGATGACAATACTCCTGTCGTGGCATTGTCGACGGGTTGGTATAATGGAGGATCAAGATGCCTGAAAAAAATCACTATAAGTGCTAATGGCCGAAGTGTAAATGCTAAAGTTGTT…	4.2e-82	5.8	1.744218	2.211459
A0A166C8T4	Kwl	Uncharacterized protein OS=Daucus carota subsp. sativus OX=79200 GN=DCAR_012198 PE=3 SV=1	Daucus_carota-7	kwl3	3	d	yes	-	Daucus carota	79200	Eukaryota; Viridiplantae; Streptophyta; Embryophyta; Tracheophyta; Spermatophyta; Magnoliopsida; eudicotyledons; Gunneridae; Pentapetalae; asterids; campanulids; Apiales; Apiaceae; Apioideae; Scandiceae; Daucinae; Daucus; Daucus sect. Daucus.	AST	R2	XM_017385561.1	1	1	1	MKKFSIVISLSALLTLFIACSLEADALSCSQSGQIKGKKAPPGKCNRENDSDCCVQGKLYPTYTCSPRVTDNTKATLTLNSFQKGGDGGGPSECDHHYHDDDTPVVALSTGWYNGGSRCLNKITISANGRSVEAMVVDECDSTMGCDGEHDYQPPCPNNIVDASKAVWKALGVPKDNWGELDITWSDA	188	162	LSCSQSGQIKGKKAPPGKCNRENDSDCCVQGKLYPTYTCSPRVTDNTKATLTLNSFQKGGDGGGPSECDHHYHDDDTPVVALSTGWYNGGSRCLNKITISANGRSVEAMVVDECDSTMGCDGEHDYQPPCPNNIVDASKAVWKALGVPKDNWGELDITWSDA	------BBBB-----------AAA--------BBBB----------BBBBBBB-------------------------BBBBBAAAA--------BBBBBB--BBBBBBBBBBB-------------------BBBB-AAAAAA----AAA--BBBBBBBB-	10	1.00159526177742e-06	577	759	190	314	Actinidia_chinensis-1-clamp	1.92705586433527e-06	1683	79	Citrus_sinensis-4-Kissper	0.000269668322384233	101	437	Solanum_tuberosum-1-barrel	5.28881650948583e-07	ATGAAGAAATTCAGCATAGTGATATCTCTTTCCGCACTGCTTACCTTGTTCATTGCATGTTCTCTAGAGGCTGACGCTCTTTCTTGCAGCCAAAGCGGCCAAATCAAGGGAAAAAAGGCCCCCCCTGGAAAATGCAACCGCGAGAATGACTCTGATTGTTGTGTTCAAGGAAAGTTATACCCAACTTACACATGTTCACCTCGCGTAACTGATAACACCAAGGCAACCTTAACTCTGAATAGTTTCCAGAAGGGCGGAGATGGTGGAGGTCCATCAGAATGTGATCACCATTACCACGATGATGACACACCAGTTGTGGCACTATCTACTGGATGGTATAACGGAGGGTCACGATGCCTTAACAAGATCACTATCAGTGCTAATGGTCGAAGTGTGGAA…	1.5e-83	5.1	1.744218	2.023111
A0A166C8U8	Kwl	Uncharacterized protein OS=Daucus carota subsp. sativus OX=79200 GN=DCAR_012200 PE=3 SV=1	Daucus_carota-8	kwl3	3	e	yes	-	Daucus carota	79200	Eukaryota; Viridiplantae; Streptophyta; Embryophyta; Tracheophyta; Spermatophyta; Magnoliopsida; eudicotyledons; Gunneridae; Pentapetalae; asterids; campanulids; Apiales; Apiaceae; Apioideae; Scandiceae; Daucinae; Daucus; Daucus sect. Daucus.	AST	R2	XM_017384519.1,XM_017385723.1	3	2	0.666666666666667	MKCLGIIISLSVLLTIFIACSLDVDALSCSPSGKIRGRKAPQGQCNRENDSDCCVQGKLYPTYTCSPRVTGNTKATLTLNSFQKGGDGGGPSECDNQYHDDDTPVVALSTGWYSGGSRCLNKITISANGRSVEAMVVDECDSTMGCDDEHDYQPPCPNNIVDASKAVWKALGVPKDNWGDLDITWSDV	188	162	LSCSPSGKIRGRKAPQGQCNRENDSDCCVQGKLYPTYTCSPRVTGNTKATLTLNSFQKGGDGGGPSECDNQYHDDDTPVVALSTGWYSGGSRCLNKITISANGRSVEAMVVDECDSTMGCDDEHDYQPPCPNNIVDASKAVWKALGVPKDNWGDLDITWSDV	------BBBB-----------AAA--------BBBB----------BBBBBBB-------------------------BBBBBAAAA--------BBBBBB--BBBBBBBBBBB-------------------BBBB-AAAAAA----AAA---BBBBBBB-	10	9.69047080126754e-07	548	752	118	297	Actinidia_chinensis-1-clamp	1.33773197746262e-06	1655	81	Citrus_sinensis-4-Kissper	0.000252248132906569	111	425	Solanum_tuberosum-1-barrel	6.14532871972318e-07	ATGAAGTGCCTTGGCATAATTATATCTCTTTCGGTTTTGCTTACTATCTTCATTGCATGTTCACTTGATGTTGATGCTCTTTCCTGTAGCCCAAGCGGCAAAATCAGGGGAAGAAAGGCACCACAAGGGCAATGCAACCGCGAGAATGACTCTGATTGTTGTGTTCAAGGGAAGTTATACCCAACTTACACGTGTTCACCTCGCGTAACTGGTAACACCAAGGCAACCTTAACTCTGAATAGTTTCCAGAAGGGCGGAGATGGTGGGGGTCCATCAGAATGTGATAACCAGTACCATGATGATGACACGCCAGTCGTGGCATTATCTACTGGATGGTACAGCGGAGGGTCACGATGCCTGAACAAGATCACTATCAGTGCTAATGGTCGAAGCGTGGAG…	1.5e-84	4.8	1.744218	2.024658
A0A166E4J7	Kwl	Uncharacterized protein OS=Daucus carota subsp. sativus OX=79200 GN=DCAR_006921 PE=3 SV=1	Daucus_carota-9	kwl3	9	c	yes	-	Daucus carota	79200	Eukaryota; Viridiplantae; Streptophyta; Embryophyta; Tracheophyta; Spermatophyta; Magnoliopsida; eudicotyledons; Gunneridae; Pentapetalae; asterids; campanulids; Apiales; Apiaceae; Apioideae; Scandiceae; Daucinae; Daucus; Daucus sect. Daucus.	AST	R2	0		0		MMKNMVFLLLLSVVTLQVADAQTCKPSGKIKGKKPPPGLCKIGYGSDCCVQGKLYTTYTCSPPVSSHTKATLTINSFEKGGDGGGPSECDGKYHSDNTPVVALSTGWFNHQKRCMNFINVHGNGKSVRAMVVDECDSTRGCDNDHDYQPPCPHNIVDASKAVWKALGVPEKDWGEMQITWSDA	183	162	QTCKPSGKIKGKKPPPGLCKIGYGSDCCVQGKLYTTYTCSPPVSSHTKATLTINSFEKGGDGGGPSECDGKYHSDNTPVVALSTGWFNHQKRCMNFINVHGNGKSVRAMVVDECDSTRGCDNDHDYQPPCPHNIVDASKAVWKALGVPEKDWGEMQITWSDA	------BBBB----------------------BBBB----------BBBBBBB-------------------------BBBBBAAAA--------BBBBBB--BBBBBBBBBBB-------------------BBBB-AAAAAA----AAA--BBBBBBBB-	10	9.41043771650974e-07	574	781	151	251	Actinidia_chinensis-1-clamp	2.3967873525817e-06	345	19	ref_A0A251NR03-Kissper	0.000955678670360111	127	376	Glycine_max-7-barrel	8.98313716613852e-07	ATGATGAAGAATATGGTTTTTCTCCTTCTTCTTTCAGTTGTAACACTTCAAGTAGCTGATGCTCAAACATGCAAGCCTAGTGGCAAGATTAAGGGCAAGAAGCCTCCACCAGGACTGTGCAAAATAGGATATGGGTCAGACTGTTGTGTCCAAGGGAAGCTATACACGACATACACATGCTCACCTCCGGTGTCCAGCCACACAAAGGCGACCTTAACAATCAATAGTTTTGAGAAGGGTGGTGATGGAGGCGGTCCATCGGAGTGTGATGGGAAGTACCACTCTGACAATACTCCAGTGGTGGCACTGTCAACAGGGTGGTTCAATCACCAGAAGAGATGCATGAATTTTATCAATGTACATGGTAATGGAAAAAGTGTGAGAGCAATGGTGGTGGAT…	2.5e-81	4.5	1.995594	2.3479419999999998
A0A166FGS2	Kwl	Uncharacterized protein OS=Daucus carota subsp. sativus OX=79200 GN=DCAR_008604 PE=3 SV=1	Daucus_carota-10	kwl3	9	a	yes	-	Daucus carota	79200	Eukaryota; Viridiplantae; Streptophyta; Embryophyta; Tracheophyta; Spermatophyta; Magnoliopsida; eudicotyledons; Gunneridae; Pentapetalae; asterids; campanulids; Apiales; Apiaceae; Apioideae; Scandiceae; Daucinae; Daucus; Daucus sect. Daucus.	AST	R2	XM_017378985.1	1	1	1	MKKNRDFLSGFSALTLLLAIMLVAELRTLDADACKPSGKVRGRKPPRGQCNTENDSDCCVKGKLYTIYKCSPSVSSHTKATLTLNSFQKGGDGGGPSECDNKYHSDHTPVVALSTGWFSHRKRCKNFITIHGNGRSVKAMVVDECDSTMGCDSEHDYQPPCKNNIVDASKAVWKALGVPESDWGEMEIKWSDA	193	162	DACKPSGKVRGRKPPRGQCNTENDSDCCVKGKLYTIYKCSPSVSSHTKATLTLNSFQKGGDGGGPSECDNKYHSDHTPVVALSTGWFSHRKRCKNFITIHGNGRSVKAMVVDECDSTMGCDSEHDYQPPCKNNIVDASKAVWKALGVPESDWGEMEIKWSDA	------BBBB-----------AAA--------BBBB----------BBBBBBB-------------------------BBBBBAAAA--------BBBBBB--BBBBBBBBBBB-------------------BBBB-AAAAAA----AAA--BBBBBBBB-	10	1.0142265837011e-06	592	764	171	298	Actinidia_chinensis-1-clamp	1.92558893743525e-06	1741	80	Citrus_sinensis-4-Kissper	0.00027203125	108	403	Glycine_max-7-barrel	6.64987777770936e-07	ATGAAGAAGAACCGAGACTTTTTATCAGGATTCTCCGCTCTCACTCTCTTGCTTGCAATTATGCTTGTTGCAGAATTGCGAACACTTGATGCTGATGCCTGCAAGCCTAGCGGCAAGGTTAGGGGGAGAAAACCTCCGCGTGGACAATGCAACACTGAGAATGATTCAGACTGCTGCGTGAAAGGAAAGCTCTACACAATATACAAGTGCTCTCCTTCAGTGTCGAGCCACACGAAGGCGACCCTGACACTGAACAGCTTCCAGAAGGGCGGTGATGGTGGCGGTCCATCGGAGTGTGACAATAAGTACCACTCGGACCACACCCCAGTGGTGGCACTGTCAACAGGGTGGTTTAGTCACAGGAAGAGGTGCAAGAATTTTATTACGATTCACGGCAAT…	4.2e-84	6.5	1.995594	2.235662
A0A166FM82	Kwl	Uncharacterized protein OS=Daucus carota subsp. sativus OX=79200 GN=DCAR_000607 PE=3 SV=1	Daucus_carota-11	kwl3	6	b	yes	-	Daucus carota	79200	Eukaryota; Viridiplantae; Streptophyta; Embryophyta; Tracheophyta; Spermatophyta; Magnoliopsida; eudicotyledons; Gunneridae; Pentapetalae; asterids; campanulids; Apiales; Apiaceae; Apioideae; Scandiceae; Daucinae; Daucus; Daucus sect. Daucus.	AST	R2	XM_017374770.1	1	1	1	MMKHIYFCLIQFLVFYNLSFISVEAQECQSSGTIAGTSPPNGQCNTAYGAACCEQDKIYDIFTCSPPLSGATTATLTLNSFEDNGDGGAPSECDQKYHSNETPVVALSTGWFNNMSRCNKNIVIYGNGMSVTAVVVDECDSTTGCDQDHAYQPPCDDNIVDASEAVWTALGVPRSEWGSMQISWSDDA	188	163	QECQSSGTIAGTSPPNGQCNTAYGAACCEQDKIYDIFTCSPPLSGATTATLTLNSFEDNGDGGAPSECDQKYHSNETPVVALSTGWFNNMSRCNKNIVIYGNGMSVTAVVVDECDSTTGCDQDHAYQPPCDDNIVDASEAVWTALGVPRSEWGSMQISWSDDA	------BBBB-----------AAA--------BBBB----------BBBBBBB-------------------------BBBBBAAAA--------BBBBBB--BBBBBBBBBBB-------------------BBBB-AAAAAA----AAA---BBBBBBB--	10	1.0232005713873e-06	510	706	345	246	Actinidia_chinensis-1-clamp	5.70097164386278e-06	1864	81	Citrus_sinensis-4-Kissper	0.000284103033074227	172	382	Glycine_max-7-barrel	1.17869575943642e-06	ATGATGAAACATATTTACTTTTGTCTAATCCAGTTCCTAGTGTTCTATAATTTGTCATTTATTAGTGTTGAAGCTCAAGAATGCCAGTCAAGTGGGACAATTGCAGGGACAAGCCCTCCAAATGGCCAATGCAACACAGCCTATGGAGCCGCATGCTGCGAACAAGACAAGATTTATGACATTTTCACATGTTCTCCACCTCTTTCGGGAGCTACAACCGCGACTCTAACCTTGAACAGTTTTGAGGATAATGGAGATGGCGGCGCGCCATCTGAGTGTGATCAGAAGTACCATTCGAATGAGACTCCTGTAGTGGCTCTGTCGACTGGATGGTTTAACAACATGAGTAGATGTAACAAGAACATTGTTATTTACGGTAATGGAATGAGTGTGACAGCA…	5.1e-73	7.4	1.874736	3.1038479999999997
A0A166JB99	Kwl	Uncharacterized protein OS=Daucus carota subsp. sativus OX=79200 GN=DCAR_004640 PE=3 SV=1	Daucus_carota-14	kwl3	6	a	yes	-	Daucus carota	79200	Eukaryota; Viridiplantae; Streptophyta; Embryophyta; Tracheophyta; Spermatophyta; Magnoliopsida; eudicotyledons; Gunneridae; Pentapetalae; asterids; campanulids; Apiales; Apiaceae; Apioideae; Scandiceae; Daucinae; Daucus; Daucus sect. Daucus.	AST	R2	XM_017399865.1	1	1	1	MKKQVYLCATHLLILFLLSSSIVRAQECKPSGKLKGTKPPKDQCNTADGAECCVQGKLYDIYNCSPPVSKATEAILTLNNFEKNGDGGAPSECDQAYHSNKTSVVALSTGWFNDMKRCLKNITIYGNGMSVKAMVVDECDSTMGCDKDHAYQPPCDDNIVDASEAVWRALGVPVNDWGWMNVSWSDNV	188	163	QECKPSGKLKGTKPPKDQCNTADGAECCVQGKLYDIYNCSPPVSKATEAILTLNNFEKNGDGGAPSECDQAYHSNKTSVVALSTGWFNDMKRCLKNITIYGNGMSVKAMVVDECDSTMGCDKDHAYQPPCDDNIVDASEAVWRALGVPVNDWGWMNVSWSDNV	------BBBB-----------AAA--------BBBB----------BBBBBBB-------------------------BBBBBAAAA--------BBBBBB--BBBBBBBBBBB-------------------BBBB-AAAAAA----AAA---BBBBBBB--	10	1.0262780316718e-06	618	776	384	271	Actinidia_chinensis-1-clamp	5.2286869732166e-06	1842	82	Citrus_sinensis-4-Kissper	0.000273944080904224	181	407	Glycine_max-7-barrel	1.09267185434262e-06	ATGAAGAAACAAGTCTACTTGTGTGCAACACACCTCTTAATACTCTTTCTTCTGTCATCTAGTATTGTCAGAGCTCAAGAATGCAAGCCAAGTGGGAAACTCAAGGGAACAAAACCACCAAAAGACCAATGCAACACAGCTGATGGAGCCGAATGCTGCGTCCAAGGCAAGCTTTACGACATCTACAACTGTTCCCCTCCTGTCTCGAAAGCTACTGAGGCAATTTTAACCTTGAACAACTTTGAGAAGAATGGAGATGGAGGCGCGCCATCTGAGTGTGATCAGGCATACCATTCCAATAAGACCTCGGTAGTGGCTCTGTCGACTGGATGGTTTAATGATATGAAGAGGTGTCTTAAGAACATTACTATCTATGGTAATGGAATGAGTGTGAAAGCT…	5.4e-76	7.3	1.874736	2.783862
A0A199UHQ8	Kwl	Putative ripening-related protein 5 OS=Ananas comosus OX=4615 GN=ACMD2_14320 PE=3 SV=1	Ananas_comosus-1	kwl2	2	c	yes	-	Ananas comosus	4615	Eukaryota; Viridiplantae; Streptophyta; Embryophyta; Tracheophyta; Spermatophyta; Magnoliopsida; Liliopsida; Poales; Bromeliaceae; Bromelioideae; Ananas.	LIL	R2	XM_020236144.1,XM_020236145.1,XM_020236091.1	5	3	0.6	MATSLLAFASLLLLVVLSNPDLATSVRIAGSCRASGYLPGKSGNCNRENYSDCCEDGKKYPQYRCSPPVTAETPATMTLNSFAKGGDGGGPSECDNKYHPDDEMVVALSTGWFDGMSRCLKNIRINANGNSVLAKVVDECDSVNGCDKDHDFQPPCVNNIVDASPAVWKALGIPKKVGEYSITWSDA	187	162	VRIAGSCRASGYLPGKSGNCNRENYSDCCEDGKKYPQYRCSPPVTAETPATMTLNSFAKGGDGGGPSECDNKYHPDDEMVVALSTGWFDGMSRCLKNIRINANGNSVLAKVVDECDSVNGCDKDHDFQPPCVNNIVDASPAVWKALGIPKKVGEYSITWSDA	----------BBBB--------AAA--------BBBB----------BBBBBBB-------------------------BBBBBAAAA--------BBBBBB--BBBBBBBBBBB-------------------BBBB-AAAAAA----AAA-BBBBBBBB-	10	9.99092373829408e-07	568	754	731	294	Sorghum_bicolor-1-clamp	8.45712434633717e-06	1103	68	Physcomitrium_patens-1-Kissper	0.000238538062283737	171	398	Solanum_tuberosum-1-barrel	1.079518193985e-06	ATGGCTACTTCCCTTCTCGCTTTCGCGTCTCTACTACTACTAGTTGTGCTCTCCAACCCCGATCTCGCCACATCCGTCCGCATCGCCGGATCCTGCCGCGCCAGCGGCTACTTGCCCGGCAAGTCGGGCAACTGCAACCGCGAGAACTACTCTGACTGCTGCGAAGACGGCAAGAAGTACCCACAGTACCGCTGCTCCCCTCCCGTCACCGCCGAAACTCCCGCGACCATGACGTTGAACAGCTTCGCTAAGGGCGGGGACGGCGGGGGGCCGTCGGAGTGCGACAACAAGTATCATCCAGATGACGAAATGGTGGTCGCGTTGTCGACGGGGTGGTTCGACGGGATGAGCCGGTGCCTGAAGAATATCAGGATAAATGCGAACGGGAACTCCGTGCTC…	2.4e-83	3.5	1.4061370000000002	1.8205740000000001
A0A199V9H7	Kwl	Putative ripening-related protein 5 OS=Ananas comosus OX=4615 GN=ACMD2_24851 PE=3 SV=1	Ananas_comosus-3	kwl2	2	f	yes	-	Ananas comosus	4615	Eukaryota; Viridiplantae; Streptophyta; Embryophyta; Tracheophyta; Spermatophyta; Magnoliopsida; Liliopsida; Poales; Bromeliaceae; Bromelioideae; Ananas.	LIL	R2	XM_020236144.1,XM_020236145.1,XM_020236091.1	5	3	0.6	MATSLLAFASLLLLVVLSNPDLATSVRIAGSCRASGYLPGKSGDCNRENYSDCCEDGKKYPQYRCSPPVTAETPATMTLNSFAKGGDGGGPSECDNKYHPDDEKVVALSTGWFDGMTRCLKNIRINANGNSVLAKVVDECDSVNGCDKDHDFQPPCVNNIVDASPAVWKALGIPKMVGEYSITWSDA	187	162	VRIAGSCRASGYLPGKSGDCNRENYSDCCEDGKKYPQYRCSPPVTAETPATMTLNSFAKGGDGGGPSECDNKYHPDDEKVVALSTGWFDGMTRCLKNIRINANGNSVLAKVVDECDSVNGCDKDHDFQPPCVNNIVDASPAVWKALGIPKMVGEYSITWSDA	----------BBBB--------AAA--------BBBB----------BBBBBBB-------------------------BBBBBAAAA--------BBBBBB--BBBBBBBBBBB-------------------BBBB-AAAAAAA---AAA-BBBBBBBB-	10	9.4336910349388e-07	525	746	494	262	Sorghum_bicolor-1-clamp	7.19655031758056e-06	1002	67	Physcomitrium_patens-1-Kissper	0.000223212296725329	154	414	Solanum_tuberosum-1-barrel	8.98504049102663e-07	ATGGCTACTTCCCTTCTCGCTTTCGCGTCTCTACTACTACTAGTTGTGCTCTCCAACCCCGATCTCGCCACATCCGTCCGCATCGCCGGATCCTGCCGCGCCAGCGGCTACTTGCCCGGCAAGTCGGGCGACTGCAACCGCGAGAACTACTCTGACTGCTGCGAAGACGGCAAGAAGTACCCACAGTACCGCTGCTCCCCTCCCGTCACCGCCGAAACTCCCGCGACCATGACGTTGAACAGCTTCGCTAAGGGCGGGGACGGCGGGGGGCCGTCGGAGTGCGACAACAAGTATCATCCAGATGACGAAAAGGTGGTCGCGTTGTCGACCGGGTGGTTCGACGGGATGACCCGATGCCTGAAGAATATTAGGATAAATGCGAACGGGAACTCCGTGCTC…	1.7e-82	3.3	1.4061370000000002	1.863153
A0A199VBG8	Kwl	Putative ripening-related protein 5 OS=Ananas comosus OX=4615 GN=ACMD2_24662 PE=3 SV=1	Ananas_comosus-5	kwl2	2	e	yes	-	Ananas comosus	4615	Eukaryota; Viridiplantae; Streptophyta; Embryophyta; Tracheophyta; Spermatophyta; Magnoliopsida; Liliopsida; Poales; Bromeliaceae; Bromelioideae; Ananas.	LIL	R2	XM_020236144.1,XM_020236145.1,XM_020236091.1	5	3	0.6	MATSLLAFASLLLLIVLSNPNLAASARIAGSCRASGYLPGKSGNCNRENYSDCCEDGKKYPQYRCSPPVTAETPATMTLNSFAKGGDGGGPSECDNKYHPDDEMVVALSTGWFDGMSRCLKNIMINANGNSVLAKVVDECDSVNGCDKDHDFQPPCANNIVDTSPAVWKALGIPKEVGEHSITWSDA	187	162	ARIAGSCRASGYLPGKSGNCNRENYSDCCEDGKKYPQYRCSPPVTAETPATMTLNSFAKGGDGGGPSECDNKYHPDDEMVVALSTGWFDGMSRCLKNIMINANGNSVLAKVVDECDSVNGCDKDHDFQPPCANNIVDTSPAVWKALGIPKEVGEHSITWSDA	----------BBBB--------AAA--------BBBB----------BBBBBBB-------------------------BBBBBAAAA--------BBBBBB--BBBBBBBBBBB-------------------BBBB-AAAAAAA---AAA-BBBBBBBB-	10	9.51111111111111e-07	535	750	582	279	Sorghum_bicolor-1-clamp	7.47677958916252e-06	1051	66	Physcomitrium_patens-1-Kissper	0.000241276400367309	164	413	Solanum_tuberosum-1-barrel	9.61487726374664e-07	ATGGCTACTTCCCTTCTCGCTTTCGCGTCTCTACTACTGCTAATCGTGCTCTCCAACCCCAATCTCGCCGCGTCCGCCCGCATCGCCGGATCCTGCCGCGCCAGCGGCTACTTGCCCGGCAAGTCCGGCAACTGCAACCGCGAGAACTACTCTGACTGCTGCGAAGACGGCAAGAAGTACCCACAGTACCGCTGCTCCCCTCCCGTCACCGCCGAAACTCCCGCGACCATGACATTGAACAGCTTCGCTAAGGGCGGGGACGGCGGGGGGCCGTCGGAGTGTGACAACAAGTATCATCCAGATGACGAAATGGTGGTTGCATTGTCGACCGGATGGTTCGACGGGATGAGCCGGTGCCTGAAGAATATCATGATAAACGCGAACGGGAACTCCGTGCTC…	1.6e-82	3.6	1.4061370000000002	1.841967
A0A199VBN9	Kwl	Putative ripening-related protein 5 OS=Ananas comosus OX=4615 GN=ACMD2_23755 PE=3 SV=1	Ananas_comosus-6	kwl2	2	b	yes	-	Ananas comosus	4615	Eukaryota; Viridiplantae; Streptophyta; Embryophyta; Tracheophyta; Spermatophyta; Magnoliopsida; Liliopsida; Poales; Bromeliaceae; Bromelioideae; Ananas.	LIL	R2	XM_020236144.1,XM_020236145.1,XM_020236091.1	5	3	0.6	MATSLLAFASLLLLVVLSNPDLTASVRIAGSCRASGYLPGKSGNCNRENYSDCCEDGKKYPQYRCSPPVTAETPATMTLNSFAKGGDGGGPSECDNKYHPDDEMVVALSTGWFDGMSRCLKNIRINANGNSVLAKVVDECDSVNGCDKDHDFQPPCANNIVDASPAVWKALGIPKKVGEYSITWSDA	187	162	VRIAGSCRASGYLPGKSGNCNRENYSDCCEDGKKYPQYRCSPPVTAETPATMTLNSFAKGGDGGGPSECDNKYHPDDEMVVALSTGWFDGMSRCLKNIRINANGNSVLAKVVDECDSVNGCDKDHDFQPPCANNIVDASPAVWKALGIPKKVGEYSITWSDA	----------BBBB--------AAA--------BBBB----------BBBBBBB-------------------------BBBBBAAAA--------BBBBBB--BBBBBBBBBBB-------------------BBBB-AAAAAA----AAA-BBBBBBBB-	10	1.00598713749556e-06	598	771	625	276	Sorghum_bicolor-1-clamp	8.20468388993909e-06	1046	67	Physcomitrium_patens-1-Kissper	0.000233014034306082	170	406	Solanum_tuberosum-1-barrel	1.03132810793759e-06	ATGGCTACTTCCCTTCTCGCTTTTGCGTCTCTACTACTACTAGTTGTGCTCTCCAACCCCGATCTCACCGCGTCCGTCCGCATCGCCGGATCCTGCCGCGCCAGCGGCTACTTGCCCGGCAAGTCGGGCAACTGCAACCGCGAGAACTACTCTGACTGCTGTGAAGACGGCAAGAAGTACCCGCAGTACCGATGCTCCCCTCCCGTCACCGCCGAAACACCTGCGACCATGACATTGAACAGCTTCGCTAAGGGCGGGGACGGCGGGGGGCCGTCGGAGTGCGACAACAAGTATCATCCGGATGACGAAATGGTGGTCGCGTTGTCGACGGGGTGGTTCGACGGGATGAGCCGGTGCCTGAAGAATATCAGGATAAATGCGAACGGGAACTCCGTGCTC…	1e-83	3.5	1.4061370000000002	1.810127
A0A199VNC2	Kwl	Putative ripening-related protein 2 OS=Ananas comosus OX=4615 GN=ACMD2_21101 PE=3 SV=1	Ananas_comosus-7	kwl2	2	a	yes	-	Ananas comosus	4615	Eukaryota; Viridiplantae; Streptophyta; Embryophyta; Tracheophyta; Spermatophyta; Magnoliopsida; Liliopsida; Poales; Bromeliaceae; Bromelioideae; Ananas.	LIL	R2	0		0		MANSLLVFASLLLIVFSNPDLAASVRVAVVESCSASGYLPGRSGNCNTENYSDCCKDGKKYPQYRCSPPVTSETPATMTLNSFAKGGDGGGPSECDNKYHPDHEMVVALSTGWFDGMSRCLKNIRINANGNSVLAKVVDECDSVNGCDKEHDFQPPCANNIVDASPAVWKALGISKEIGEYSITWSDA	188	164	VRVAVVESCSASGYLPGRSGNCNTENYSDCCKDGKKYPQYRCSPPVTSETPATMTLNSFAKGGDGGGPSECDNKYHPDHEMVVALSTGWFDGMSRCLKNIRINANGNSVLAKVVDECDSVNGCDKEHDFQPPCANNIVDASPAVWKALGISKEIGEYSITWSDA	------------BBBB--------AAA--------BBBB----------BBBBBBB-------------------------BBBBBAAAA--------BBBBBB--BBBBBBBBBBB-------------------BBBB-AAAAAA----AAA-BBBBBBBB-	10	9.39392264897924e-07	527	749	402	232	Actinidia_chinensis-1-clamp	7.46878715814507e-06	1189	67	Physcomitrium_patens-1-Kissper	0.000264869681443529	152	402	Solanum_tuberosum-1-barrel	9.40570777951041e-07	ATGGCCAATTCTCTTCTCGTATTTGCTTCCCTACTGTTAATCGTGTTTTCCAACCCTGATCTCGCCGCATCTGTTCGAGTCGCCGTCGTCGAATCCTGCAGCGCAAGCGGCTACTTGCCCGGCAGGTCCGGCAACTGCAACACTGAGAACTACTCGGACTGCTGCAAAGACGGTAAGAAGTACCCGCAGTACCGCTGCTCACCTCCCGTCACCTCCGAAACTCCCGCAACTATGACGTTGAACAGCTTCGCCAAAGGAGGGGACGGCGGGGGGCCGTCGGAGTGCGACAACAAATATCATCCAGATCACGAAATGGTGGTCGCGTTGTCGACCGGGTGGTTCGACGGGATGAGCCGATGCCTGAAGAATATCAGGATAAACGCGAACGGGAACTCCGTG…	8.7e-83	4.7	1.4061370000000002	1.7951290000000002
A0A199VPQ9	Kwl	Putative ripening-related protein 5 OS=Ananas comosus OX=4615 GN=ACMD2_27431 PE=3 SV=1	Ananas_comosus-8	kwl2	2	d	yes	-	Ananas comosus	4615	Eukaryota; Viridiplantae; Streptophyta; Embryophyta; Tracheophyta; Spermatophyta; Magnoliopsida; Liliopsida; Poales; Bromeliaceae; Bromelioideae; Ananas.	LIL	R2	XM_020236144.1,XM_020236145.1,XM_020236091.1	5	3	0.6	MATSLLAFASLLLLIVLSNPDLAASARITGSCRASGYLPGKSGNCNRENYSDCCEDGKKYPQYRCSPPVTAETPATMTLNSFAKGGDGGGPSECDNKYHPDDEMVVALSTGWFDGMSRCLKNIMINANGNSVLAKVVDECDSVNGCDKDHDFQPPCANNIVDASPAVWKALGIPKEVGEHSITWSDA	187	162	ARITGSCRASGYLPGKSGNCNRENYSDCCEDGKKYPQYRCSPPVTAETPATMTLNSFAKGGDGGGPSECDNKYHPDDEMVVALSTGWFDGMSRCLKNIMINANGNSVLAKVVDECDSVNGCDKDHDFQPPCANNIVDASPAVWKALGIPKEVGEHSITWSDA	----------BBBB--------AAA--------BBBB----------BBBBBBB-------------------------BBBBBAAAA--------BBBBBB--BBBBBBBBBBB-------------------BBBB-AAAAAAA---AAA-BBBBBBBB-	10	9.86815054411886e-07	576	764	532	272	Sorghum_bicolor-1-clamp	7.19074394463668e-06	1164	69	Physcomitrium_patens-1-Kissper	0.000244486452425961	156	407	Solanum_tuberosum-1-barrel	9.41750327499713e-07	ATGGCTACTTCCCTTCTCGCTTTCGCGTCTCTACTACTGCTAATCGTGCTCTCCAACCCCGATCTCGCCGCGTCCGCCCGCATCACCGGATCCTGCCGCGCCAGCGGCTACTTGCCCGGCAAGTCGGGCAACTGCAACCGCGAGAACTACTCTGACTGCTGCGAAGACGGCAAGAAGTACCCACAGTACCGCTGCTCCCCTCCCGTCACCGCTGAAACTCCCGCGACCATGACATTGAACAGCTTCGCTAAGGGCGGGGACGGCGGGGGCCCGTCGGAGTGCGACAACAAGTATCATCCAGATGACGAAATGGTGGTCGCATTGTCGACCGGGTGGTTCGACGGGATGAGCCGGTGCCTGAAGAATATCATGATAAACGCAAACGGGAACTCCGTGCTC…	4e-83	3.6	1.4061370000000002	1.841875
A0A199VXZ2	Kwl	Putative ripening-related protein 4 OS=Ananas comosus OX=4615 GN=ACMD2_16850 PE=3 SV=1	Ananas_comosus-9	kwl2	2	g	yes	-	Ananas comosus	4615	Eukaryota; Viridiplantae; Streptophyta; Embryophyta; Tracheophyta; Spermatophyta; Magnoliopsida; Liliopsida; Poales; Bromeliaceae; Bromelioideae; Ananas.	LIL	R2	XM_020254178.1,XM_020254223.1	2	2	1	MANSFLAFATTLLLLLSAAAAVASGHRTRSCRVSGRLHGKSGKCNRENYSDCCVPGKLYPQYRCSPPVTARTPATMTLNSFARGGDGGGPSECDNKYHPDHEMVVALSTGWFDRSSRCLKNIRIAAANGRSVLAKVVDECDSVHGCDEEHDFQPPCPNNVVDASPAVWKALGIPKKVGEHRITWSDV	187	162	HRTRSCRVSGRLHGKSGKCNRENYSDCCVPGKLYPQYRCSPPVTARTPATMTLNSFARGGDGGGPSECDNKYHPDHEMVVALSTGWFDRSSRCLKNIRIAAANGRSVLAKVVDECDSVHGCDEEHDFQPPCPNNVVDASPAVWKALGIPKKVGEHRITWSDV	---------BBBB--------AAA--------BBBB----------BBBBBBB-------------------------BBBBBAAAA--------BBBBBB----BBBBBBBBBB-------------------BBBB-AAAAAAA---AAA-BBBBBBBB-	10	8.70545511500125e-07	478	741	354	245	Actinidia_chinensis-1-clamp	5.89754269054561e-06	1105	71	Physcomitrium_patens-1-Kissper	0.000219202539178734	195	401	Solanum_tuberosum-1-barrel	1.21267902562795e-06	ATGGCGAATTCTTTTCTTGCATTCGCCACCACCCTACTACTTCTTCTATCTGCTGCTGCTGCCGTCGCGTCAGGACATCGGACCAGATCCTGCCGCGTGAGCGGCCGCTTACACGGCAAGTCCGGCAAGTGCAACCGCGAAAACTACTCGGACTGCTGCGTGCCGGGCAAGCTCTACCCGCAGTACCGCTGCTCCCCTCCGGTCACCGCGCGGACCCCCGCGACCATGACGCTGAACAGCTTCGCCAGGGGCGGGGACGGCGGGGGCCCGTCGGAGTGCGACAACAAGTACCACCCCGACCACGAGATGGTGGTCGCGCTGTCGACCGGCTGGTTCGACCGCTCCAGCCGCTGCCTCAAGAACATCCGCATCGCCGCCGCCAACGGCCGCTCCGTGCTC…	1.3e-81	1.2	1.4061370000000002	2.189005
A0A199W6B9	Kwl	Putative ripening-related protein 4 OS=Ananas comosus OX=4615 GN=LOC109725107 PE=3 SV=1	Ananas_comosus-10	kwl2	2	h	yes	-	Ananas comosus	4615	Eukaryota; Viridiplantae; Streptophyta; Embryophyta; Tracheophyta; Spermatophyta; Magnoliopsida; Liliopsida; Poales; Bromeliaceae; Bromelioideae; Ananas.	LIL	R2	XM_020254178.1,XM_020254223.1	2	2	1	MANSLLAFATLLLLLSAAAAVASGHRTRSCRVSGQLRGKSGRCNRENYSDCCVPGKLYPQYRCSPPVTARTPATMTLNSFARGGDGGGPSECDNKYHPDHEMVVALSTGWFDRSSRCLKNIRIAAANGRSVLAKVVDECDSVHGCDEEHDFQPPCPNNVVDASPAVWKALGIPKEVGEHRITWSDV	186	162	HRTRSCRVSGQLRGKSGRCNRENYSDCCVPGKLYPQYRCSPPVTARTPATMTLNSFARGGDGGGPSECDNKYHPDHEMVVALSTGWFDRSSRCLKNIRIAAANGRSVLAKVVDECDSVHGCDEEHDFQPPCPNNVVDASPAVWKALGIPKEVGEHRITWSDV	---------BBBB--------AAA--------BBBB----------BBBBBBB-------------------------BBBBBAAAA--------BBBBBB----BBBBBBBBBB-------------------BBBB-AAAAAAA---AAA-BBBBBBBB-	10	8.65799267485822e-07	469	736	299	243	Actinidia_chinensis-1-clamp	5.06359125472066e-06	1391	81	Physcomitrium_patens-1-Kissper	0.000212010364273739	192	409	Solanum_tuberosum-1-barrel	1.14776932227808e-06	ATGGCCAATTCTCTTCTTGCATTCGCCACCCTACTACTTCTTCTATCTGCTGCTGCTGCCGTCGCGTCCGGACATCGGACCAGATCCTGCCGCGTAAGCGGCCAATTACGCGGCAAGTCCGGCAGGTGCAACCGCGAAAACTACTCGGACTGCTGCGTGCCGGGCAAGCTCTACCCGCAGTACCGCTGCTCCCCTCCGGTCACCGCGCGGACCCCCGCGACCATGACGCTGAACAGCTTCGCCAGGGGCGGGGACGGCGGGGGCCCGTCGGAGTGCGACAACAAGTACCACCCCGACCACGAGATGGTGGTCGCGCTGTCGACCGGCTGGTTCGACCGCTCCAGCCGCTGCCTCAAGAACATCCGCATCGCCGCCGCCAACGGCCGCTCCGTGCTCGCG…	1.5e-81	0.9	1.4061370000000002	2.233869
A0A1B6PNF7	Kwl	tr|A0A1B6PNF7|A0A1B6PNF7_SORBI Uncharacterized protein OS=Sorghum bicolor OX=4558 GN=SORBI_3006G242800 PE=3 SV=2 LinsiMatch=mon_SORBI_Sb06g030870.1/1-191	Sorghum_bicolor-19	kwl2	2	b	yes	mon_SORBI_Sb06g030870.1/1-191	Sorghum bicolor	4558	Eukaryota; Viridiplantae; Streptophyta; Embryophyta; Tracheophyta; Spermatophyta; Magnoliopsida; Liliopsida; Poales; Poaceae; PACMAD clade; Panicoideae; Andropogonodae; Andropogoneae; Sorghinae; Sorghum.	LIL	R1,R2	XM_021463663.1	2	1	0.5	MAAAGAVSAMALFFLFMLSASQMVSSLRPGVGLGTCHASGYLPGRSGNCEKSNDPDCCEDGKKYPQYRCSPPVTASTKAVLTLNSFEKGKDGGGPSECDNAYHSDEEKVVALSTGWFSNMARCGHQIKISANGNSVYAKVVDECDSVHGCDNEHNFEPPCDNNIVDASPAVWNALGLDQNLGMVDITWSEE	191	165	LRPGVGLGTCHASGYLPGRSGNCEKSNDPDCCEDGKKYPQYRCSPPVTASTKAVLTLNSFEKGKDGGGPSECDNAYHSDEEKVVALSTGWFSNMARCGHQIKISANGNSVYAKVVDECDSVHGCDNEHNFEPPCDNNIVDASPAVWNALGLDQNLGMVDITWSEE	-------------BBBB-------------------BBBB----------BBBBBBB-------------------------BBBBBAAAA--------BBBBBB--BBBBBBBBBBB-------------------BBBB-AAAAAAA---AAA-BBBBBBBB-	10	8.69669662364437e-07	572	811	85	269	Sorghum_bicolor-1-clamp	1.17466591119526e-06	2061	92	Citrus_sinensis-4-Kissper	0.000243501890359168	147	369	Solanum_tuberosum-8-barrel	1.07960429197788e-06	ATGGCCGCTGCAGGAGCTGTATCCGCCATGGCCCTGTTCTTCCTATTCATGCTCTCCGCCTCCCAGATGGTGTCCTCCCTTCGCCCCGGCGTTGGCCTCGGCACGTGCCACGCCAGCGGGTACCTCCCAGGCCGCTCTGGCAATTGTGAGAAAAGCAATGATCCGGACTGCTGCGAGGATGGCAAGAAGTACCCACAGTACCGATGCTCGCCGCCGGTGACAGCGAGCACCAAGGCTGTGTTGACACTCAACAGTTTTGAGAAGGGTAAGGATGGCGGCGGCCCGTCGGAGTGCGACAATGCGTACCACAGCGATGAGGAGAAGGTGGTGGCGCTCTCCACTGGGTGGTTCAGCAACATGGCGCGTTGTGGTCACCAAATCAAGATCAGCGCCAATGGA…	8.4e-79	4.8	1.4061370000000002	2.717197
A0A1B6PNN3	Kwl	tr|A0A1B6PNN3|A0A1B6PNN3_SORBI Uncharacterized protein OS=Sorghum bicolor OX=4558 GN=SORBI_3006G242600 PE=3 SV=1 LinsiMatch=mon_SORBI_Sb06g030860.1/1-181	Sorghum_bicolor-18	kwl2	2	e	yes	mon_SORBI_Sb06g030860.1/1-181	Sorghum bicolor	4558	Eukaryota; Viridiplantae; Streptophyta; Embryophyta; Tracheophyta; Spermatophyta; Magnoliopsida; Liliopsida; Poales; Poaceae; PACMAD clade; Panicoideae; Andropogonodae; Andropogoneae; Sorghinae; Sorghum.	LIL	R1,R2	XM_002448608.2	1	1	1	MMATARGIAAMAMFFLVALSASHMASSLRPGTGLGTCRVSGYLPGHSGNCQKSNDPDCCEDGKKYPQYHCSPPVTASTKAVLTLNSFEKGKDGGGPSECDNAYHNDEEKVVALSTGWFSNMARCGHQIKISANGNSVYAKVVDECDSVHGCDDEHNFEPPCDNNIVDASPAVWNALGLDLNLGMVDITWSE	191	164	LRPGTGLGTCRVSGYLPGHSGNCQKSNDPDCCEDGKKYPQYHCSPPVTASTKAVLTLNSFEKGKDGGGPSECDNAYHNDEEKVVALSTGWFSNMARCGHQIKISANGNSVYAKVVDECDSVHGCDDEHNFEPPCDNNIVDASPAVWNALGLDLNLGMVDITWSE	-------------BBBB-------------------BBBB----------BBBBBBB-------------------------BBBBBAAAA--------BBBBBB--BBBBBBBBBBB-------------------BBBB-AAAAAAA---AAA-BBBBBBB-	10	8.81294252600767e-07	557	795	156	248	Sorghum_bicolor-1-clamp	2.53642039542144e-06	988	64	Physcomitrium_patens-1-Kissper	0.0002412109375	185	415	Solanum_tuberosum-1-barrel	1.07417622296415e-06	ATGATGGCCACTGCGAGAGGGATAGCCGCCATGGCGATGTTCTTCCTAGTTGCCCTCTCCGCCTCCCACATGGCATCCTCCCTCCGCCCTGGCACCGGCCTCGGAACGTGCCGCGTTAGCGGGTACCTCCCTGGCCACTCTGGCAACTGCCAGAAGAGCAACGACCCAGACTGCTGTGAAGATGGAAAGAAGTATCCACAGTACCACTGCTCGCCACCGGTGACTGCGAGCACCAAGGCCGTGCTGACGCTCAACAGCTTTGAGAAGGGCAAGGATGGCGGTGGCCCATCAGAGTGCGACAACGCGTACCACAACGACGAGGAGAAGGTGGTGGCGCTCTCCACAGGGTGGTTCAGCAACATGGCGCGTTGTGGTCATCAAATCAAGATCAGCGCCAAC…	1.6e-77	4.3	1.4061370000000002	2.765482
A0A1D6DW15	Kwl	tr|A0A1D6DW15|A0A1D6DW15_MAIZE Ripening-related protein 3 OS=Zea mays OX=4577 GN=ZEAMMB73_Zm00001d002055 PE=3 SV=1 LinsiMatch=mon_ZEAMA_GRMZM2G334514_P01/1-225,mon_ZEAMA_AC206980.3_FGP007/1-191	Zea_mays-5	kwl2	2	b	yes	mon_ZEAMA_GRMZM2G334514_P01/1-225,mon_ZEAMA_AC206980.3_FGP007/1-191	Zea mays	4577	Eukaryota; Viridiplantae; Streptophyta; Embryophyta; Tracheophyta; Spermatophyta; Magnoliopsida; Liliopsida; Poales; Poaceae; PACMAD clade; Panicoideae; Andropogonodae; Andropogoneae; Tripsacinae; Zea.	LIL	R1,R2	XM_008665441.4,XM_008672836.4	3	2	0.666666666666667	MAMFFLVALSASHTASSLRPGAGLGTCRASGYLPGRSGNCEKSNDPDCCEDGKMYPQYRCSPPVTASTKAVLTLNSFEKGKDGGGPSECDNAYHSDSEKVVALSTGWFSNMARCGHRIKISANGNSVYAKVVDECDSVHGCDDEHNFEPPCDNNIVDASPAVWNALGLDQNVGMVDITWSEE	182	165	LRPGAGLGTCRASGYLPGRSGNCEKSNDPDCCEDGKMYPQYRCSPPVTASTKAVLTLNSFEKGKDGGGPSECDNAYHSDSEKVVALSTGWFSNMARCGHRIKISANGNSVYAKVVDECDSVHGCDDEHNFEPPCDNNIVDASPAVWNALGLDQNVGMVDITWSEE	-------------BBBB-------------------BBBB----------BBBBBBB-------------------------BBBBBAAAA--------BBBBBB--BBBBBBBBBBB-------------------BBBB-AAAAAAA---AAA-BBBBBBBB-	10	8.72888888888889e-07	491	750	371	291	Sorghum_bicolor-1-clamp	4.38114807335766e-06	2243	95	Citrus_sinensis-4-Kissper	0.000248531855955679	159	402	Solanum_tuberosum-1-barrel	9.83886537461944e-07	ATGGCGATGTTCTTCCTGGTCGCGCTCTCCGCCTCCCACACGGCGTCCTCCCTCCGCCCCGGCGCCGGCCTCGGCACGTGCCGCGCCAGCGGATACCTCCCGGGCCGCTCCGGCAACTGCGAGAAGAGCAACGACCCGGACTGCTGCGAGGACGGCAAGATGTACCCGCAGTACCGCTGCTCGCCGCCGGTGACGGCGAGCACCAAGGCCGTGCTGACGCTGAACAGCTTCGAGAAGGGCAAGGACGGCGGCGGCCCCTCGGAGTGCGACAACGCGTACCACAGCGACTCGGAGAAGGTGGTGGCGCTCTCCACGGGGTGGTTCAGCAACATGGCGCGCTGCGGGCACCGAATCAAGATCAGCGCCAACGGCAACTCCGTGTACGCCAAGGTGGTGGAC…	1.8e-79	4.4	1.4061370000000002	2.68153
A0A1D6DW25	Kwl	tr|A0A1D6DW25|A0A1D6DW25_MAIZE Ripening-related protein 3 OS=Zea mays OX=4577 GN=ZEAMMB73_Zm00001d002057 PE=3 SV=1 LinsiMatch=mon_ZEAMA_GRMZM2G334514_P01/1-225,mon_ZEAMA_AC206980.3_FGP007/1-191	Zea_mays-4	kwl2	2	c	yes	mon_ZEAMA_GRMZM2G334514_P01/1-225,mon_ZEAMA_AC206980.3_FGP007/1-191	Zea mays	4577	Eukaryota; Viridiplantae; Streptophyta; Embryophyta; Tracheophyta; Spermatophyta; Magnoliopsida; Liliopsida; Poales; Poaceae; PACMAD clade; Panicoideae; Andropogonodae; Andropogoneae; Tripsacinae; Zea.	LIL	R1,R2	XM_008665441.4,XM_008672836.4	3	2	0.666666666666667	MATARGTAAMGMFFLVALSASHTASSLRPGAGLGTCRASGYLPGRSGNCEKSNDPDCCEDGKMYPQYHCSPPVTASTKAVLTLNSFEKGKDGGGPSECDNAYHSDSEKVVALSTGWFSNMARCGHRIRISANGNSVYAKVVDECDSVHGCDDEHNFEPPCDNNIVDASPAVWDALGLDQNVGMVDITWSEE	191	165	LRPGAGLGTCRASGYLPGRSGNCEKSNDPDCCEDGKMYPQYHCSPPVTASTKAVLTLNSFEKGKDGGGPSECDNAYHSDSEKVVALSTGWFSNMARCGHRIRISANGNSVYAKVVDECDSVHGCDDEHNFEPPCDNNIVDASPAVWDALGLDQNVGMVDITWSEE	-------------BBBB-------------------BBBB----------BBBBBBB-------------------------BBBBBAAAA--------BBBBBB--BBBBBBBBBBB-------------------BBBB-AAAAAAA---AAA-BBBBBBBB-	10	8.65023589427074e-07	555	801	158	259	Sorghum_bicolor-1-clamp	2.3553614287205e-06	2489	98	Citrus_sinensis-4-Kissper	0.000259162848812995	155	388	Solanum_tuberosum-1-barrel	1.02959931980019e-06		2e-79	4.2	1.4061370000000002	2.691708
A0A1D6GNR3	Kwl	sp|A0A1D6GNR3|KWL1_MAIZE Kiwellin-1 OS=Zea mays OX=4577 GN=KWL1 PE=1 SV=1 LinsiMatch=mon_ZEAMA_GRMZM2G073114_P01/1-198	Zea_mays-8	kwl3	1	b	yes	mon_ZEAMA_GRMZM2G073114_P01/1-198	Zea mays	4577	Eukaryota; Viridiplantae; Streptophyta; Embryophyta; Tracheophyta; Spermatophyta; Magnoliopsida; Liliopsida; Poales; Poaceae; PACMAD clade; Panicoideae; Andropogonodae; Andropogoneae; Tripsacinae; Zea.	LIL	R1,R2	XM_008646524.4	1	1	1	MATVGGNRALYAVVALPLLATLLHGPMRLSHAFPYRSLLQTCQPSGSIQGRSGNCNTENGSECCKNGRRYTTYGCSPPVTGSTRAVLTLNSFAEGGDGGGAAACTGKFYDDSKKVVALSTGWYNGGSRCRKHIMIHAGNGNSVSALVVDECDSTVGCDKDHNFEPPCRNNIVDGSPAVWDALGLNKDDGQAQITWSDE	198	166	FPYRSLLQTCQPSGSIQGRSGNCNTENGSECCKNGRRYTTYGCSPPVTGSTRAVLTLNSFAEGGDGGGAAACTGKFYDDSKKVVALSTGWYNGGSRCRKHIMIHAGNGNSVSALVVDECDSTVGCDKDHNFEPPCRNNIVDGSPAVWDALGLNKDDGQAQITWSDE	-------------BBBB--------AAA--------BBBB----------BBBBBBB-------------------------BBBBBAAAA--------BBBBBB----BBBBBBBBBB-------------------BBBB-AAAAAAA---AAA-BBBBBBBB-	10	6.39347964714635e-07	385	776	380	220	Actinidia_chinensis-1-clamp	7.85123966942149e-06	977	67	Physcomitrium_patens-1-Kissper	0.000217643127645355	0	612	Zea_mays-8-barrel	0		9.8e-73	3.9	1.5967799999999999	2.019279
A0A1D6GNR6	Kwl	tr|A0A1D6GNR6|A0A1D6GNR6_MAIZE Ripening-related protein 3 OS=Zea mays OX=4577 GN=103626139 PE=3 SV=1 LinsiMatch=mon_ZEAMA_GRMZM2G432697_P01/1-209	Zea_mays-12	kwl2	2	e	yes	mon_ZEAMA_GRMZM2G432697_P01/1-209	Zea mays	4577	Eukaryota; Viridiplantae; Streptophyta; Embryophyta; Tracheophyta; Spermatophyta; Magnoliopsida; Liliopsida; Poales; Poaceae; PACMAD clade; Panicoideae; Andropogonodae; Andropogoneae; Tripsacinae; Zea.	LIL	R1,R2	XM_008646525.2	1	1	1	MASCMKLLVLLALVQVLLSLHVQVSEATTNKHHHHHHKPEEPGSGSGSGTCRLSGHLHGKAGNCKKLHGSDCCQEGHKYPQFRCSPPVSARTPATLTLNSFEKGKDGGGPSECDNRYHKDSETVVALSSGWLRLDGTRRCGQTVRVTATNGRSVLARVVDECDSVNGCDEEHNFEPPCPNDVVDGSPAVWKALGIKESLGEVKVTWSDV	209	182	TTNKHHHHHHKPEEPGSGSGSGTCRLSGHLHGKAGNCKKLHGSDCCQEGHKYPQFRCSPPVSARTPATLTLNSFEKGKDGGGPSECDNRYHKDSETVVALSSGWLRLDGTRRCGQTVRVTATNGRSVLARVVDECDSVNGCDEEHNFEPPCPNDVVDGSPAVWKALGIKESLGEVKVTWSDV	-------------------------BBBBBB--------AAA--------BBBBB---------BBBBBBB-------------------------BBBBBA-------------BBBBBB----BBBBBBBBBB-------------------BBBB-AAAAAAA---AAA-BBBBBBBB-	10	1.12184006471679e-06	545	697	489	242	Sorghum_bicolor-1-clamp	8.34983949183799e-06	951	65	Actinidia_chinensis-3-Kissper	0.00022508875739645	271	375	Zea_mays-8-barrel	1.92711111111111e-06		8.7e-71	1.3	1.4061370000000002	3.0278370000000003
A0A1D6KSC7	Kwl	tr|A0A1D6KSC7|A0A1D6KSC7_MAIZE Ripening-related protein 3 OS=Zea mays OX=4577 GN=103643419 PE=3 SV=1 LinsiMatch=mon_ZEAMA_GRMZM2G418833_P01/1-193	Zea_mays-10	kwl3	1	a	yes	mon_ZEAMA_GRMZM2G418833_P01/1-193	Zea mays	4577	Eukaryota; Viridiplantae; Streptophyta; Embryophyta; Tracheophyta; Spermatophyta; Magnoliopsida; Liliopsida; Poales; Poaceae; PACMAD clade; Panicoideae; Andropogonodae; Andropogoneae; Tripsacinae; Zea.	LIL	R1,R2	XM_008666595.2	1	1	1	MASTTTMARISLSVSLAAILLPLALATFPHRALLQSCQSNGSIRGKSGSCNTENGSECCEDGKRYTTFACSPPVTARTRATLTLNSFADHGDGGGASSCTGTFFDDDVRVVALSTGWFSRSKRCRKSIVIRASNGRSVKAMVVDECDSLHGCDTEHNFEPPCASNIVDGSPAVWKALGLNTDDGEVPITWSDA	193	167	TFPHRALLQSCQSNGSIRGKSGSCNTENGSECCEDGKRYTTFACSPPVTARTRATLTLNSFADHGDGGGASSCTGTFFDDDVRVVALSTGWFSRSKRCRKSIVIRASNGRSVKAMVVDECDSLHGCDTEHNFEPPCASNIVDGSPAVWKALGLNTDDGEVPITWSDA	--------------BBBB--------AAA--------BBBB----------BBBBBBB-------------------------BBBBBAAAA--------BBBBBB----BBBBBBBBBB-------------------BBBB-AAAAAAA---AAA-BBBBBBBB-	10	8.28444444444444e-07	466	750	353	220	Actinidia_chinensis-1-clamp	7.29338842975207e-06	939	64	Physcomitrium_patens-1-Kissper	0.000229248046875	172	396	Zea_mays-8-barrel	1.09682685440261e-06		2.2e-70	3.1	1.5967799999999999	1.957443
A0A1E5UIQ9	Kwl	Ripening-related protein 3 OS=Dichanthelium oligosanthes OX=888268 GN=BAE44_0026220 PE=3 SV=1	Dichanthelium_oligosanthes-2	kwl3	1	a	yes	-	Dichanthelium oligosanthes	888268	Eukaryota; Viridiplantae; Streptophyta; Embryophyta; Tracheophyta; Spermatophyta; Magnoliopsida; Liliopsida; Poales; Poaceae; PACMAD clade; Panicoideae; Panicodae; Paniceae; Dichantheliinae; Dichanthelium.	LIL	R2	-1		-1		MATTTIARRLSYTIVALAATLPLALAAFPHRALLQACQSSGSIPGKSGTCNRDNDSVCCKDGQRYTTFSCSPPVVASGTRATLTLNSFAENGDGGGASSCTGTFFGDDKKVVALSTGWFAGRSRCQKSVVIRAANGRSVTAEVVDECDSRHGCDKEHNFEPPCANNIVDGSPAVWKALGLDTDDGEVPITWSDA	194	168	AFPHRALLQACQSSGSIPGKSGTCNRDNDSVCCKDGQRYTTFSCSPPVVASGTRATLTLNSFAENGDGGGASSCTGTFFGDDKKVVALSTGWFAGRSRCQKSVVIRAANGRSVTAEVVDECDSRHGCDKEHNFEPPCANNIVDGSPAVWKALGLDTDDGEVPITWSDA	--------------BBBB--------AAA--------BBBB-----------BBBBBBB-------------------------BBBBBAAAA--------BBBBBB----BBBBBBBBBB-------------------BBBB-AAAAAAA---AAA-BBBBBBBB-	10	7.67473799399241e-07	418	738	359	220	Actinidia_chinensis-1-clamp	7.41735537190083e-06	977	62	Physcomitrium_patens-1-Kissper	0.000254162330905307	200	399	Zea_mays-8-barrel	1.25627351586988e-06	ATGGCTACCACAACCATTGCTCGTCGTCTCTCCTACACCATCGTCGCGCTCGCCGCCACCCTTCCCCTAGCTCTCGCCGCCTTCCCCCACCGCGCGCTCCTCCAGGCCTGTCAGTCCAGCGGCTCCATCCCGGGCAAGTCCGGCACCTGCAACCGCGACAACGACTCCGTGTGCTGCAAGGACGGGCAGCGCTACACCACCTTCTCGTGCTCCCCTCCCGTCGTCGCGAGCGGCACCCGCGCCACGCTCACGCTCAACAGCTTCGCCGAGAACGGCGACGGCGGCGGCGCGTCCAGCTGCACGGGCACGTTCTTCGGCGACGACAAGAAGGTGGTGGCGCTGTCCACGGGCTGGTTCGCCGGGCGGAGCCGGTGCCAGAAGAGCGTCGTGATCCGGGCG…	5.6e-72	4.3	1.5967799999999999	2.208863
A0A1E5V6S6	Kwl	Putative ripening-related protein 4 OS=Dichanthelium oligosanthes OX=888268 GN=BAE44_0018121 PE=3 SV=1	Dichanthelium_oligosanthes-7	kwl2	2	a	yes	-	Dichanthelium oligosanthes	888268	Eukaryota; Viridiplantae; Streptophyta; Embryophyta; Tracheophyta; Spermatophyta; Magnoliopsida; Liliopsida; Poales; Poaceae; PACMAD clade; Panicoideae; Panicodae; Paniceae; Dichantheliinae; Dichanthelium.	LIL	R2	-1		-1		MANTKLLAVLALLQVLSLHVHAVSAAKHKPGAGTCRVSGVLHGKAGKCKKLHGSDCCVEGHKYPQFRCSPPVSAKTPAILTLNSFEKGKDGGGAAFCDNSFHKDSAMVVALSSGWLRLDGTRRCGKMIRVTANGRSVLAKVVDECDSANGCDEEHNFEPPCANNVVDGSPAVWNALGLKESLGEVKVTWSDV	192	170	VSAAKHKPGAGTCRVSGVLHGKAGKCKKLHGSDCCVEGHKYPQFRCSPPVSAKTPAILTLNSFEKGKDGGGAAFCDNSFHKDSAMVVALSSGWLRLDGTRRCGKMIRVTANGRSVLAKVVDECDSANGCDEEHNFEPPCANNVVDGSPAVWNALGLKESLGEVKVTWSDV	----------------BBBB--------AAA--------BBBB----------BBBBBBB-------------------------BBBBBA-------------BBBBBB--BBBBBBBBBBB-------------------BBBB-AAAAAA----AAA-BBBBBBBB-	10	1.08997225525168e-06	528	696	512	244	Sorghum_bicolor-1-clamp	8.59983875302338e-06	939	71	Physcomitrium_patens-1-Kissper	0.000186272564967268	219	385	Solanum_tuberosum-1-barrel	1.47748355540563e-06	ATGGCCAACACGAAGCTACTAGCGGTGCTCGCGCTCTTGCAGGTCCTGTCCCTCCACGTCCATGCCGTCTCGGCCGCCAAGCACAAGCCCGGGGCCGGCACCTGCCGTGTCAGCGGCGTCCTCCACGGGAAGGCCGGCAAGTGCAAGAAGCTGCACGGCTCCGACTGCTGCGTCGAGGGCCACAAGTACCCGCAGTTCCGGTGCTCGCCCCCGGTGTCCGCCAAGACCCCGGCGATCCTGACGCTGAACAGCTTCGAGAAGGGCAAGGACGGTGGCGGCGCGGCGTTCTGCGACAACAGCTTCCACAAGGACAGCGCGATGGTGGTGGCGCTGTCCTCCGGGTGGCTGCGGCTCGACGGCACGCGCCGGTGCGGCAAGATGATCCGCGTCACCGCCAAC…	3.4e-76	1.5	1.4061370000000002	2.9274780000000002
A0A1E5WKY6	Kwl	Putative ripening-related protein 2 OS=Dichanthelium oligosanthes OX=888268 GN=BAE44_0000905 PE=3 SV=1	Dichanthelium_oligosanthes-10	kwl1	1	a	yes	-	Dichanthelium oligosanthes	888268	Eukaryota; Viridiplantae; Streptophyta; Embryophyta; Tracheophyta; Spermatophyta; Magnoliopsida; Liliopsida; Poales; Poaceae; PACMAD clade; Panicoideae; Panicodae; Paniceae; Dichantheliinae; Dichanthelium.	LIL	R2	-1		-1		MSTASRLLVLAVASLLLVTVTAGLCCGGEPERRELSDGCQPSGTLQPTESHSCGECCKVGQAYPTYKCSPTVTGSTEAIMTLNDFEAGGDGGDPSECDGKFHKNSERVVALSTGWYASSKRCGKNIMINAKGKSVLAKVVDECDSLLGCDSEHAFQPPCRPNVVDASQAVWNALGITGDEVGEYGMTWSDA	191	169	GLCCGGEPERRELSDGCQPSGTLQPTESHSCGECCKVGQAYPTYKCSPTVTGSTEAIMTLNDFEAGGDGGDPSECDGKFHKNSERVVALSTGWYASSKRCGKNIMINAKGKSVLAKVVDECDSLLGCDSEHAFQPPCRPNVVDASQAVWNALGITGDEVGEYGMTWSDA	-------AAAA---------BBB-----------------BBB----------BBBBBBB-------------------------BBBBBAAAA--------BBBBBB--BBBBBBBBBBB-------------------BBBB-AAAAAAA---AAA--BBBBBBBB-	12	1.09145921649807e-06	474	659	986	217	Selaginella_moellendorffii-13-clamp	2.09390728195545e-05	3814	76	Citrus_sinensis-4-Kissper	0.000660318559556787	155	380	Solanum_tuberosum-1-barrel	1.07340720221607e-06	ATGTCGACGGCCAGTCGCCTCCTCGTGCTTGCGGTGGCAAGCCTCCTGCTTGTCACCGTGACAGCAGGCCTCTGCTGCGGCGGCGAACCTGAGCGCCGCGAGCTATCCGACGGTTGCCAGCCCAGCGGAACGCTGCAGCCGACCGAGAGCCACTCCTGCGGCGAATGCTGCAAGGTCGGGCAGGCCTACCCGACATACAAGTGCTCGCCGACGGTTACGGGGAGCACCGAGGCCATCATGACGCTCAACGACTTCGAGGCAGGCGGTGACGGCGGCGACCCGTCGGAGTGCGACGGCAAGTTCCACAAGAACTCGGAGCGCGTCGTGGCGCTGTCCACGGGATGGTACGCCAGCAGCAAGCGCTGCGGCAAGAACATAATGATCAACGCCAAGGGCAAG…	1.3e-68	3.2	1.167274	1.9467660000000002
A0A1E5WM77	Kwl	Ripening-related protein 3 OS=Dichanthelium oligosanthes OX=888268 GN=BAE44_0000503 PE=3 SV=1	Dichanthelium_oligosanthes-11	kwl3	1	b	no	-	Dichanthelium oligosanthes	888268	Eukaryota; Viridiplantae; Streptophyta; Embryophyta; Tracheophyta; Spermatophyta; Magnoliopsida; Liliopsida; Poales; Poaceae; PACMAD clade; Panicoideae; Panicodae; Paniceae; Dichantheliinae; Dichanthelium.	LIL	R2	-1		-1		MLDDEYSVLLGGRRSAARGPSTWADGAHQHGHVQGGSPSGSIPGRSGNCNTENGSECCKDGQRYTTYGCSPRVTGSTRAVLTLNSFAEGGDGGVAAACTGEFYDDSKKVVALSTGWYNGGSRCRKHILIRASNGNSVRALVVDECDSTVGCDKDHNFEPPCRNNIVDGPGHRRCGTLWGSTRMMARPRSPGPTSDRRRQRTSSRALRIKP	210	210	MLDDEYSVLLGGRRSAARGPSTWADGAHQHGHVQGGSPSGSIPGRSGNCNTENGSECCKDGQRYTTYGCSPRVTGSTRAVLTLNSFAEGGDGGVAAACTGEFYDDSKKVVALSTGWYNGGSRCRKHILIRASNGNSVRALVVDECDSTVGCDKDHNFEPPCRNNIVDGPGHRRCGTLWGSTRMMARPRSPGPTSDRRRQRTSSRALRIKP	---BBBBBBB-----------------------------BBBB--------AAA--------BBBB-----------BBBBBBB------------------------BBBBBAAAA--------BBBBBB----BBBBBBBBBB-------------------BBBBB--AAAAAAA--------------------------------	10	1.61377084454008e-06	825	715	595	168	Actinidia_chinensis-1-clamp	2.10813492063492e-05	1018	66	Physcomitrium_patens-1-Kissper	0.000233700642791552	312	292	Zea_mays-8-barrel	3.65922311878401e-06	ATGCTGGACGACGAGTACAGCGTTCTGCTCGGCGGGCGGCGCAGCGCAGCCCGCGGCCCGAGCACCTGGGCAGATGGAGCTCACCAGCACGGGCATGTCCAGGGCGGCTCGCCCAGCGGCTCCATCCCCGGCCGGTCCGGCAACTGCAACACGGAGAACGGCTCCGAGTGCTGCAAGGACGGCCAGCGCTACACCACCTACGGCTGCTCCCCGCGCGTGACGGGGAGCACCCGCGCCGTCCTCACGCTCAACAGCTTCGCCGAGGGCGGGGACGGCGGCGTTGCGGCCGCCTGCACGGGCGAGTTCTATGACGACAGCAAGAAGGTGGTCGCGCTGTCCACGGGCTGGTACAACGGCGGCAGCCGGTGCAGGAAGCACATCCTGATCCGCGCCAGCAAC…	1.5e-57	2.6	1.5967799999999999	2.509427
A0A1J6JVJ6	Kwl	Putative ripening-related protein 1 OS=Nicotiana attenuata OX=49451 GN=A4A49_33368 PE=3 SV=1	Nicotiana_attenuata-1	kwl3	4	c	yes	-	Nicotiana attenuata	49451	Eukaryota; Viridiplantae; Streptophyta; Embryophyta; Tracheophyta; Spermatophyta; Magnoliopsida; eudicotyledons; Gunneridae; Pentapetalae; asterids; lamiids; Solanales; Solanaceae; Nicotianoideae; Nicotianeae; Nicotiana.	AST	R2	XM_019382849.1	1	1	1	MKIFRLGITSLIVLLVLASSSDARLPTCNPSGKIKAKKPPTGHCDIEDDDICCIKGKVYTTYKCSPPVSKKSTKAVLTLNSFEKGGDGYGPSKCDNKYHSDHTHVVALSTGWYNGGGRCLSNITINANNGISVKAMVVDECDSTMGCDEKHDYQPPCPNNLVIASQAVWRALHVPMNEWGELDITWSDE	189	166	RLPTCNPSGKIKAKKPPTGHCDIEDDDICCIKGKVYTTYKCSPPVSKKSTKAVLTLNSFEKGGDGYGPSKCDNKYHSDHTHVVALSTGWYNGGGRCLSNITINANNGISVKAMVVDECDSTMGCDEKHDYQPPCPNNLVIASQAVWRALHVPMNEWGELDITWSDE	--------BBBB----------------------BBBB-----------BBBBBBB-------------------------BBBBBAAAAAAA-----BBBBBB----BBBBBBBBBB-------AAA---------BBBB-AAAAAA----AAA---BBBBBBB-	10	9.03037204144084e-07	548	779	1037	258	Actinidia_chinensis-1-clamp	1.55789916471366e-05	1316	42	Physcomitrium_patens-1-Kissper	0.000746031746031746	202	384	Solanum_tuberosum-1-barrel	1.36990017361111e-06	ATGAAGATCTTTAGATTAGGTATTACATCTCTTATTGTGTTACTCGTTCTAGCTAGTTCCTCAGATGCAAGATTGCCAACCTGCAATCCTAGCGGCAAGATAAAGGCGAAAAAGCCGCCGACGGGACACTGTGACATTGAAGATGATGACATATGTTGCATCAAAGGCAAAGTGTACACTACTTACAAATGTTCACCCCCAGTTTCTAAGAAGAGTACCAAAGCAGTTCTCACATTGAATAGTTTCGAAAAGGGTGGAGATGGATATGGACCATCAAAATGTGATAACAAGTATCATTCTGATCATACACATGTTGTAGCTCTTTCCACTGGTTGGTACAATGGAGGAGGAAGGTGCCTTAGTAACATTACAATAAATGCTAATAATGGAATAAGTGTA…	4.9e-74	4.6	1.844551	2.411023
A0A1J6K5I6	Kwl	Putative ripening-related protein 1 OS=Nicotiana attenuata OX=49451 GN=A4A49_58133 PE=3 SV=1	Nicotiana_attenuata-2	kwl3	4	b	yes	-	Nicotiana attenuata	49451	Eukaryota; Viridiplantae; Streptophyta; Embryophyta; Tracheophyta; Spermatophyta; Magnoliopsida; eudicotyledons; Gunneridae; Pentapetalae; asterids; lamiids; Solanales; Solanaceae; Nicotianoideae; Nicotianeae; Nicotiana.	AST	R2	XM_019380109.1	2	1	0.5	MKNSSGGTSLLFLLVFATLTYCSDSRLQSCQPSGKIRGTKPPPGQCNPENDSDCCKQGKMYTTYKCSPPVTGNTKAVLTLNSFQKGGDGGGPSECDNQYHSDDTPVVALSTGWYSGGDRCLNYITVSANGKSVKAKVVDECDSTMGCDDEHDYQPPCPNNIVDASKAVWEALGIPEGDWGDYDITWSDA	189	167	SDSRLQSCQPSGKIRGTKPPPGQCNPENDSDCCKQGKMYTTYKCSPPVTGNTKAVLTLNSFQKGGDGGGPSECDNQYHSDDTPVVALSTGWYSGGDRCLNYITVSANGKSVKAKVVDECDSTMGCDDEHDYQPPCPNNIVDASKAVWEALGIPEGDWGDYDITWSDA	-----------BBBB-----------AAA--------BBBB----------BBBBBBB-------------------------BBBBBAAAAAAA-----BBBBBB--BBBBBBBBBBB-------------------BBBB-AAAAAAA---AAA---BBBBBBB-	10	1.01845585172845e-06	626	784	243	293	Actinidia_chinensis-1-clamp	2.83055131684702e-06	1649	80	Citrus_sinensis-4-Kissper	0.00025765625	74	453	Solanum_tuberosum-1-barrel	3.60607965537574e-07	ATGAAGAACTCTAGCGGGGGAACATCACTTCTATTCCTGCTGGTTTTTGCTACTCTTACTTACTGCTCAGATTCAAGATTACAGTCTTGTCAGCCGAGTGGCAAAATCAGGGGCACTAAGCCACCTCCGGGACAATGTAACCCGGAAAATGACTCAGATTGTTGCAAACAAGGCAAGATGTACACCACTTACAAATGTTCGCCTCCAGTGACTGGAAACACAAAAGCTGTTTTAACTCTGAATAGCTTCCAAAAGGGTGGAGATGGTGGTGGACCATCAGAATGTGATAATCAATACCATTCTGATGACACTCCAGTTGTTGCCCTTTCAACCGGATGGTATAGTGGAGGAGACAGGTGCCTTAACTATATCACCGTAAGTGCTAATGGCAAAAGTGTG…	1.8e-85	5.3	1.844551	2.251454
A0A1R3FV74	Kwl	Barwin-related endoglucanase OS=Corchorus olitorius OX=93759 GN=COLO4_38464 PE=3 SV=1	Corchorus_olitorius-1	kwl3	9	a	yes	-	Corchorus olitorius	93759	Eukaryota; Viridiplantae; Streptophyta; Embryophyta; Tracheophyta; Spermatophyta; Magnoliopsida; eudicotyledons; Gunneridae; Pentapetalae; rosids; malvids; Malvales; Malvaceae; Grewioideae; Apeibeae; Corchorus.	ROS	R2	-1		-1		MKIKQVCSSIFLLIGILCLFLSVEAQTCRPSGRIEGKNPPPGQCNQENDSDCCKDGKWYTTYTCSPSVSSKTKATLTLNSFEAGGDGGGPSECDNQYHSDDDPVVALSTGWFNHKKRCLKYINIYGNGKSVRAKVVDECDSTMGCDSDHDYQPPCPNNIVDASKAVWKALGVPESDWGDMDIYWSDTN	188	163	QTCRPSGRIEGKNPPPGQCNQENDSDCCKDGKWYTTYTCSPSVSSKTKATLTLNSFEAGGDGGGPSECDNQYHSDDDPVVALSTGWFNHKKRCLKYINIYGNGKSVRAKVVDECDSTMGCDSDHDYQPPCPNNIVDASKAVWKALGVPESDWGDMDIYWSDTN	------BBBB-----------AAA--------BBBB----------BBBBBBB-------------------------BBBBBAAAA--------BBBBBB--BBBBBBBBBBB-------AAA---------BBBB-AAAAAA----AAA---BBBBBBB--	10	9.46745562130177e-07	576	780	266	280	Actinidia_chinensis-1-clamp	3.39285714285714e-06	1764	81	Citrus_sinensis-4-Kissper	0.000268861454046639	134	407	Solanum_tuberosum-1-barrel	8.08939383877959e-07	ATGAAGATCAAGCAAGTTTGCTCAAGCATTTTCCTTCTCATTGGCATTCTTTGTCTTTTCCTAAGTGTTGAAGCTCAAACCTGCAGGCCTAGTGGCAGGATCGAAGGAAAAAACCCTCCGCCAGGGCAATGCAACCAAGAAAACGACTCCGATTGTTGCAAAGATGGCAAGTGGTACACAACTTACACATGTTCACCGTCCGTTTCAAGCAAAACAAAAGCAACTCTGACACTTAACAGCTTCGAGGCAGGTGGTGACGGCGGCGGACCATCAGAATGTGACAATCAATACCACTCGGATGATGATCCTGTGGTGGCACTTTCAACAGGGTGGTTCAACCACAAAAAGAGGTGCTTGAAGTACATTAACATCTATGGCAATGGAAAAAGTGTGAGGGCT…	4.1e-84	7.2	1.995594	2.289978
A0A1R3H8E8	Kwl	Barwin-related endoglucanase OS=Corchorus capsularis OX=210143 GN=CCACVL1_21045 PE=3 SV=1	Corchorus_capsularis-1	kwl3	9	a	yes	-	Corchorus capsularis	210143	Eukaryota; Viridiplantae; Streptophyta; Embryophyta; Tracheophyta; Spermatophyta; Magnoliopsida; eudicotyledons; Gunneridae; Pentapetalae; rosids; malvids; Malvales; Malvaceae; Grewioideae; Apeibeae; Corchorus.	ROS	R2	OMO66629,OMO66630,OMO78751,OMO78738	3	4	1.33333333333333	MKIKQVCSSIFLLIGILCLFLSVEAQTCRPSGRIEGKNPPPGQCNQENDSDCCKDGKWYTTYTCSPSVSSKTKATLTLNSFEAGGDGGGPSECDNQYHSDDDPVVALSTGWFNHKKRCLKYINIYGNGKSVRAKVVDECDSTMGCDSDHDYQPPCPNNIVDASKAVWKALGVPESDWGDMDIYWSDTN	188	163	QTCRPSGRIEGKNPPPGQCNQENDSDCCKDGKWYTTYTCSPSVSSKTKATLTLNSFEAGGDGGGPSECDNQYHSDDDPVVALSTGWFNHKKRCLKYINIYGNGKSVRAKVVDECDSTMGCDSDHDYQPPCPNNIVDASKAVWKALGVPESDWGDMDIYWSDTN	------BBBB-----------AAA--------BBBB----------BBBBBBB-------------------------BBBBBAAAA--------BBBBBB--BBBBBBBBBBB-------AAA---------BBBB-AAAAAA----AAA---BBBBBBB--	10	9.45962118889568e-07	577	781	241	282	Actinidia_chinensis-1-clamp	3.03053166339721e-06	1708	80	Citrus_sinensis-4-Kissper	0.000266875	137	400	Solanum_tuberosum-1-barrel	8.5625e-07	ATGAAGATCAAGCAAGTTTGCTCAAGCATTTTCCTTCTCATTGGCATTCTTTGTCTTTTCCTAAGTGTTGAAGCTCAGACCTGCAGGCCTAGTGGCAGGATAGAAGGGAAAAACCCTCCGCCAGGGCAATGCAACCAAGAAAACGACTCCGATTGTTGCAAAGATGGAAAGTGGTACACAACTTACACATGTTCACCGTCCGTTTCAAGCAAAACAAAAGCAACTCTGACACTTAACAGCTTTGAGGCAGGTGGTGACGGCGGCGGACCGTCGGAATGTGACAATCAATACCACTCGGATGATGATCCTGTGGTGGCACTTTCAACAGGGTGGTTCAACCACAAAAAGAGGTGCTTGAAGTACATCAACATTTATGGCAATGGAAAAAGTGTGAGGGCT…	4.1e-84	7.2	1.995594	2.2899789999999998
A0A1R3H8L7	Kwl	Barwin-related endoglucanase OS=Corchorus capsularis OX=210143 GN=CCACVL1_21046 PE=3 SV=1	Corchorus_capsularis-2	kwl3	9	b	yes	-	Corchorus capsularis	210143	Eukaryota; Viridiplantae; Streptophyta; Embryophyta; Tracheophyta; Spermatophyta; Magnoliopsida; eudicotyledons; Gunneridae; Pentapetalae; rosids; malvids; Malvales; Malvaceae; Grewioideae; Apeibeae; Corchorus.	ROS	R2	OMO66629,OMO66630,OMO78751,OMO78738	3	4	1.33333333333333	MKIKQVCSSIFLLIGILCLFLSVEAQTCRPSGRIEGKNPPPGQCNQENDSDCCKDGKWYTTYTCSPSVSSSTKATLTLNSFEAGGDGGGPSECDNQYHSDDDPVVALSTGWFNHKKRCLKYINIYGNGKSVRAKVVDECDSTMGCDSDHDYQPPCPNNIVDASKAVWKALGVPESDWGEMDIYWSDTN	188	163	QTCRPSGRIEGKNPPPGQCNQENDSDCCKDGKWYTTYTCSPSVSSSTKATLTLNSFEAGGDGGGPSECDNQYHSDDDPVVALSTGWFNHKKRCLKYINIYGNGKSVRAKVVDECDSTMGCDSDHDYQPPCPNNIVDASKAVWKALGVPESDWGEMDIYWSDTN	------BBBB-----------AAA--------BBBB----------BBBBBBB-------------------------BBBBBAAAA--------BBBBBB--BBBBBBBBBBB-------AAA---------BBBB-AAAAAA----AAA--BBBBBBBB--	10	9.34908219963664e-07	582	789	240	260	Actinidia_chinensis-1-clamp	3.55029585798817e-06	1760	81	Citrus_sinensis-4-Kissper	0.000268251790885536	138	407	Solanum_tuberosum-1-barrel	8.33086828172823e-07	ATGAAGATCAAGCAAGTTTGCTCAAGCATTTTCCTTCTCATTGGCATCCTTTGTCTTTTCCTAAGTGTTGAAGCTCAGACCTGCAGGCCTAGTGGCAGGATAGAAGGAAAAAACCCTCCCCCAGGGCAATGCAACCAAGAAAACGATTCGGATTGCTGCAAAGATGGCAAGTGGTACACAACTTACACATGTTCACCGTCCGTTTCAAGCAGTACAAAAGCAACTCTGACACTTAACAGCTTCGAGGCAGGTGGCGATGGCGGCGGACCATCCGAATGTGACAATCAATACCACTCGGATGATGATCCTGTGGTGGCACTTTCAACGGGGTGGTTCAACCACAAAAAGAGGTGCTTGAAGTACATTAACATCTATGGCAATGGAAAAAGTGTGAGGGCT…	3.1e-84	7.2	1.995594	2.3110519999999997
A0A1R3HAM1	Kissper	Barwin-related endoglucanase OS=Corchorus capsularis OX=210143 GN=CCACVL1_20546 PE=3 SV=1	Corchorus_capsularis-3	kwl1	2	a	no	-	Corchorus capsularis	210143	Eukaryota; Viridiplantae; Streptophyta; Embryophyta; Tracheophyta; Spermatophyta; Magnoliopsida; eudicotyledons; Gunneridae; Pentapetalae; rosids; malvids; Malvales; Malvaceae; Grewioideae; Apeibeae; Corchorus.	ROS	R2	OMO67400,OMO67402	2	2	1	MISSPFLSTAISQCNGPCRDLNDCDGQLICINGKCNDDPDLGTQICPKSPTPTPSGSCQQSGTLQCDGQTYPTYECSPPVTSSTKAKLTNNDFSEGGDGGGPSSCDGQYHSNSERVVALSTGWFSNGSRCGKMIRITASNGRSVTAKVVDECDSMQGCDEEHAYQPPCKNNIVDGSDAVWSALGLNKDVGIVDVTWSMA	199	199	MISSPFLSTAISQCNGPCRDLNDCDGQLICINGKCNDDPDLGTQICPKSPTPTPSGSCQQSGTLQCDGQTYPTYECSPPVTSSTKAKLTNNDFSEGGDGGGPSSCDGQYHSNSERVVALSTGWFSNGSRCGKMIRITASNGRSVTAKVVDECDSMQGCDEEHAYQPPCKNNIVDGSDAVWSALGLNKDVGIVDVTWSMA	--------------------AAA-----BBB--BBB-------------------------BBBBB--BBBBB----------BBBBBBB-------------------------BBBBBAAAA--------BBBBBB----BBBBBBBBBB-------------------BBBB-AAAAAAA---AAA--BBBBBBB-	14	9.55078108779244e-07	460	694	11632	254	Actinidia_chinensis-1-clamp	0.000180296360592721	131	165	Actinidia_chinensis-3-Kissper	4.81175390266299e-06	259	409	Solanum_tuberosum-1-barrel	1.54829299203137e-06	ATGATTTCGTCGCCTTTCCTCTCAACTGCCATATCCCAATGCAACGGTCCATGCCGAGACCTAAATGATTGCGACGGTCAACTCATTTGCATCAATGGCAAATGCAATGACGATCCTGATTTGGGAACTCAGATTTGCCCCAAAAGCCCTACCCCAACACCTTCAGGAAGTTGCCAGCAATCAGGCACTCTTCAGTGCGACGGTCAAACTTACCCCACCTACGAATGCTCGCCGCCGGTCACATCCTCCACCAAGGCTAAGCTAACAAACAATGATTTCAGCGAGGGCGGAGACGGCGGCGGTCCGTCATCATGCGACGGCCAATACCATAGCAACTCGGAACGTGTCGTGGCACTGTCCACAGGGTGGTTTAGCAATGGATCAAGGTGTGGGAAGATG…	4.4e-96	16.6	1.223097	2.2743290000000003
A0A1R3HAQ4	Kissper	Barwin-related endoglucanase OS=Corchorus capsularis OX=210143 GN=CCACVL1_20545 PE=3 SV=1	Corchorus_capsularis-4	kwl1	2	c	no	-	Corchorus capsularis	210143	Eukaryota; Viridiplantae; Streptophyta; Embryophyta; Tracheophyta; Spermatophyta; Magnoliopsida; eudicotyledons; Gunneridae; Pentapetalae; rosids; malvids; Malvales; Malvaceae; Grewioideae; Apeibeae; Corchorus.	ROS	R2	OMO67401	1	1	1	MISSPFLSTAISTCGGPCQDLNDCDGQLICINGKCDDDPDLGTQICRKSPPPRAPTPSGSCQQFGTLRCGSQTYPTYKCSPPVTSSTKAKLTNNDFSEGGDGGGASSCDGRYHSNSERIVALSTGWFSNGSRCGKMIRITASNGRSVTAKVVDECDSMRGCDEEHAYQPPCKNNIVDASDAVWTALGLNKDVGIVDVTWSMA	202	202	MISSPFLSTAISTCGGPCQDLNDCDGQLICINGKCDDDPDLGTQICRKSPPPRAPTPSGSCQQFGTLRCGSQTYPTYKCSPPVTSSTKAKLTNNDFSEGGDGGGASSCDGRYHSNSERIVALSTGWFSNGSRCGKMIRITASNGRSVTAKVVDECDSMRGCDEEHAYQPPCKNNIVDASDAVWTALGLNKDVGIVDVTWSMA	--------------------AAA----BBBB--BBBB---------------------------BBBBB--BBBBB----------BBBBBBB-------------------------BBBBBAAAA--------BBBBBB----BBBBBBBBBB-------------------BBBB-AAAAAAA---AAA--BBBBBBB-	14	1.054579170704e-06	505	692	1158	79	Solanum_tuberosum-10-clamp	0.000185547187950649	210	174	Citrus_sinensis-4-Kissper	6.93618707887436e-06	230	374	Solanum_tuberosum-1-barrel	1.64431353484515e-06	ATGATTTCGTCGCCTTTCCTTTCAACTGCCATATCCACATGCGGTGGTCCCTGCCAAGACCTAAACGATTGCGACGGTCAACTCATTTGCATTAATGGCAAATGCGATGACGATCCTGATTTGGGAACTCAGATTTGCCGGAAAAGCCCTCCCCCAAGGGCCCCAACACCTTCAGGAAGTTGCCAGCAATTTGGCACTCTTCGGTGCGGTAGCCAAACTTACCCCACCTACAAATGCTCGCCGCCGGTCACATCCTCCACCAAGGCTAAGTTAACCAACAATGATTTCAGTGAGGGCGGAGACGGCGGCGGCGCGTCATCATGCGACGGCCGATACCATAGCAACTCGGAGCGTATCGTTGCATTGTCCACAGGGTGGTTTAGTAACGGATCAAGGTGT…	5.9e-94	13.8	1.223097	2.4149540000000003
A0A1R3HAQ5	Kissper	Barwin-related endoglucanase OS=Corchorus capsularis OX=210143 GN=CCACVL1_20544 PE=3 SV=1	Corchorus_capsularis-5	kwl1	2	b	no	-	Corchorus capsularis	210143	Eukaryota; Viridiplantae; Streptophyta; Embryophyta; Tracheophyta; Spermatophyta; Magnoliopsida; eudicotyledons; Gunneridae; Pentapetalae; rosids; malvids; Malvales; Malvaceae; Grewioideae; Apeibeae; Corchorus.	ROS	R2	OMO67400,OMO67402	2	2	1	MISSPFLSTAISQCNGPCQDLNDCDGQLICINGKCNDDPDLGTQICPKSPSPTPSGSCQQSGTLQCDGQTYPTYECSPPVTSSTTAKLTNNDFSEGGDGGGPSSCDGQYHSNSELIVALSTGWFSNGSRCGQMIRITATNGRSVTAKVVDECDSMRGCDEEHAYQPPCKNNIVDGSDAVWTAVGLNKDVGIVDVTWSMA	199	199	MISSPFLSTAISQCNGPCQDLNDCDGQLICINGKCNDDPDLGTQICPKSPSPTPSGSCQQSGTLQCDGQTYPTYECSPPVTSSTTAKLTNNDFSEGGDGGGPSSCDGQYHSNSELIVALSTGWFSNGSRCGQMIRITATNGRSVTAKVVDECDSMRGCDEEHAYQPPCKNNIVDGSDAVWTAVGLNKDVGIVDVTWSMA	--------------------AAA-----BBB--BBB-------------------------BBBBB--BBBBB----------BBBBBBB-------------------------BBBBBAAAA--------BBBBBB----BBBBBBBBBB-------------------BBBB-AAAAAA----AAA--BBBBBBB-	14	1.12468565362292e-06	517	678	11465	254	Actinidia_chinensis-1-clamp	0.000177707855415711	165	157	Actinidia_chinensis-3-Kissper	6.69398352874356e-06	282	385	Solanum_tuberosum-1-barrel	1.90251307134424e-06	ATGATTTCGTCGCCTTTCCTCTCAACTGCCATATCCCAATGCAATGGTCCGTGCCAAGACCTAAATGATTGCGACGGTCAGCTCATTTGCATCAATGGCAAGTGCAATGACGATCCTGATCTGGGAACTCAGATTTGCCCCAAAAGCCCTTCCCCAACACCTTCAGGAAGTTGCCAGCAATCAGGCACTCTTCAGTGCGATGGCCAAACTTACCCCACCTACGAATGCTCGCCGCCGGTCACATCCTCCACTACGGCTAAGCTAACAAACAATGACTTCAGCGAGGGCGGAGACGGTGGCGGCCCATCGTCATGCGACGGCCAATACCACAGCAACTCGGAGCTTATCGTGGCACTGTCCACAGGGTGGTTTAGCAATGGATCAAGGTGTGGGCAGATG…	2e-94	16.7	1.223097	2.318756
A0A1R3HX53	Kwl	Barwin-related endoglucanase OS=Corchorus capsularis OX=210143 GN=CCACVL1_16458 PE=3 SV=1	Corchorus_capsularis-6	kwl3	9	d	yes	-	Corchorus capsularis	210143	Eukaryota; Viridiplantae; Streptophyta; Embryophyta; Tracheophyta; Spermatophyta; Magnoliopsida; eudicotyledons; Gunneridae; Pentapetalae; rosids; malvids; Malvales; Malvaceae; Grewioideae; Apeibeae; Corchorus.	ROS	R2	OMO74821	1	1	1	MKKQACSKVLVLICFLFLFVTIEAQSCNPSGKVKGIKPPPGQCNTENDSDCCKEGKYYTTYTCSPPVSSQTKATLTLNSFEAGGDGGGPSECDNQYHSDDDPVVALSTGWFNHKKRCLQYINIYGNGKSVRAKVVDECDSTMGCDSDHDYQPPCDNNIVDASKAVWKALGVPQDQWGGMDIYWSDADD	188	164	QSCNPSGKVKGIKPPPGQCNTENDSDCCKEGKYYTTYTCSPPVSSQTKATLTLNSFEAGGDGGGPSECDNQYHSDDDPVVALSTGWFNHKKRCLQYINIYGNGKSVRAKVVDECDSTMGCDSDHDYQPPCDNNIVDASKAVWKALGVPQDQWGGMDIYWSDADD	------BBBB-----------AAA--------BBBB----------BBBBBBB-------------------------BBBBBAAAA--------BBBBBB--BBBBBBBBBBB-------AAA---------BBBB-AAAAAA----AAA--BBBBBBBB---	10	9.96389305854193e-07	614	785	298	295	Actinidia_chinensis-1-clamp	3.42430336110313e-06	1720	80	Citrus_sinensis-4-Kissper	0.00026875	115	375	Glycine_max-7-barrel	8.17777777777778e-07	ATGAAGAAGCAAGCTTGTTCAAAAGTGTTAGTTCTCATTTGCTTTCTTTTCCTATTTGTGACAATTGAAGCTCAAAGTTGCAACCCTAGCGGCAAGGTTAAGGGAATAAAGCCTCCACCAGGGCAGTGTAACACTGAAAATGACTCTGATTGCTGCAAAGAAGGTAAGTATTACACAACATACACATGTTCCCCACCAGTCTCCAGCCAAACAAAGGCAACATTGACACTCAACAGCTTTGAAGCCGGAGGCGATGGTGGCGGTCCATCAGAATGTGACAATCAATACCACTCTGATGATGACCCTGTTGTGGCACTTTCAACAGGATGGTTCAACCACAAAAAGAGATGCCTCCAATACATCAATATTTATGGCAATGGGAAGAGTGTTAGAGCCAAG…	1.1e-83	7.3	1.995594	2.357039
A0A1R3I856	Kwl	Barwin-related endoglucanase OS=Corchorus capsularis OX=210143 GN=CCACVL1_14150 PE=3 SV=1	Corchorus_capsularis-7	kwl3	2	a	yes	-	Corchorus capsularis	210143	Eukaryota; Viridiplantae; Streptophyta; Embryophyta; Tracheophyta; Spermatophyta; Magnoliopsida; eudicotyledons; Gunneridae; Pentapetalae; rosids; malvids; Malvales; Malvaceae; Grewioideae; Apeibeae; Corchorus.	ROS	R2	OMO78739	1	1	1	MMKKQIISTALIFLFICVGNIEAQTCDPSGSIPGTTPPPGQCNQDYGADCCVEGESYITYSCSPPVSSNTPAVLTINSFQQGGDGGAPSRCDNQFHSDDEFVVALSTGWFSQSSRCNKFITINGNGNSVRAMVVDECDSQLGCDEEHAYQPPCRNNIVDASKAVWTALGVPESEQGELDITWSDAN	186	163	QTCDPSGSIPGTTPPPGQCNQDYGADCCVEGESYITYSCSPPVSSNTPAVLTINSFQQGGDGGAPSRCDNQFHSDDEFVVALSTGWFSQSSRCNKFITINGNGNSVRAMVVDECDSQLGCDEEHAYQPPCRNNIVDASKAVWTALGVPESEQGELDITWSDAN	------BBBB-----------AAA--------BBBB----------BBBBBBB-------------------------BBBBBAAAA--------BBBBBB--BBBBBBBBBBB-------------------BBBB-AAAAAA----AAA---BBBBBBB--	10	9.59406236338352e-07	485	711	316	251	Actinidia_chinensis-1-clamp	5.01579340010476e-06	1676	81	Citrus_sinensis-4-Kissper	0.000255448864502362	165	404	Solanum_tuberosum-1-barrel	1.01093030095089e-06	ATGATGAAGAAGCAAATTATTTCAACTGCTTTAATTTTTCTGTTCATTTGTGTAGGTAATATTGAAGCTCAGACATGTGATCCTAGTGGTAGTATTCCAGGGACAACGCCTCCACCAGGGCAATGTAACCAAGACTACGGCGCTGATTGTTGTGTAGAAGGCGAATCATACATAACATACTCATGTTCGCCGCCGGTTTCGAGCAATACACCGGCTGTCCTAACTATTAACAGCTTCCAACAAGGCGGAGATGGCGGCGCTCCGTCAAGATGTGACAATCAATTTCACTCGGATGATGAGTTCGTGGTGGCACTCTCGACGGGTTGGTTCAGCCAAAGCAGTCGTTGCAATAAGTTTATAACTATCAATGGAAATGGAAATAGTGTGAGGGCCATGGTA…	2.3e-78	3.7	1.704762	2.293484
A0A1R3I8B5	Kwl	Barwin-related endoglucanase OS=Corchorus capsularis OX=210143 GN=CCACVL1_14148 PE=3 SV=1	Corchorus_capsularis-8	kwl3	9	c	yes	-	Corchorus capsularis	210143	Eukaryota; Viridiplantae; Streptophyta; Embryophyta; Tracheophyta; Spermatophyta; Magnoliopsida; eudicotyledons; Gunneridae; Pentapetalae; rosids; malvids; Malvales; Malvaceae; Grewioideae; Apeibeae; Corchorus.	ROS	R2	OMO66629,OMO66630,OMO78751,OMO78738	3	4	1.33333333333333	MKQVCSSVFLFLGFLFLFLSVEAQTCRPSGRIEGQNPPPGQCNQENDSDCCKDGKWYSTYTCSPPVSTKTKATLTLNSFEAGGDGGGPSECDNEYHSDDDPVVALSTGWFNHKKRCLKYINIYGNGKSVRAKVVDECDSTMGCDSDHDYQPPCPNNIVDASKAVWKALEVPESDWGDMDIYWSDTD	186	163	QTCRPSGRIEGQNPPPGQCNQENDSDCCKDGKWYSTYTCSPPVSTKTKATLTLNSFEAGGDGGGPSECDNEYHSDDDPVVALSTGWFNHKKRCLKYINIYGNGKSVRAKVVDECDSTMGCDSDHDYQPPCPNNIVDASKAVWKALEVPESDWGDMDIYWSDTD	------BBBB-----------AAA--------BBBB----------BBBBBBB-------------------------BBBBBAAAA--------BBBBBB--BBBBBBBBBBB-------AAA---------BBBB-AAAAAA----AAA---BBBBBBB--	10	9.09420387124487e-07	542	772	266	287	Actinidia_chinensis-1-clamp	3.2293702727968e-06	1690	80	Citrus_sinensis-4-Kissper	0.0002640625	136	402	Solanum_tuberosum-1-barrel	8.41563327640405e-07	ATGAAGCAAGTTTGTTCAAGCGTTTTCCTTTTTCTTGGCTTTCTTTTCCTTTTCCTAAGTGTTGAAGCTCAGACGTGCAGGCCTAGTGGGAGGATAGAAGGGCAAAACCCTCCGCCAGGGCAATGCAATCAGGAAAACGACTCCGATTGTTGCAAAGATGGGAAATGGTACTCAACTTACACATGTTCTCCGCCCGTTTCAACCAAAACTAAAGCAACCCTCACACTTAACAGCTTTGAGGCAGGCGGCGATGGCGGTGGACCGTCCGAATGTGACAATGAGTACCACTCGGATGATGATCCGGTGGTGGCACTTTCAACAGGGTGGTTCAACCACAAAAAGAGGTGTTTGAAGTACATCAACATCTATGGAAATGGAAAAAGTGTGAGAGCTAAGGTT…	1.7e-83	6.6	1.995594	2.323273
A0A1R3J9M1	Kissper	Barwin-related endoglucanase OS=Corchorus olitorius OX=93759 GN=COLO4_18298 PE=3 SV=1	Corchorus_olitorius-2	kwl1	2	a	yes	-	Corchorus olitorius	93759	Eukaryota; Viridiplantae; Streptophyta; Embryophyta; Tracheophyta; Spermatophyta; Magnoliopsida; eudicotyledons; Gunneridae; Pentapetalae; rosids; malvids; Malvales; Malvaceae; Grewioideae; Apeibeae; Corchorus.	ROS	R2	-1		-1		MAKQKLMLFASLSFFFVTMISSPFLSSAISQCNGPCQDLNDCDGQLICINGKCNDDPDLGTQICPKSPSPTPSGSCQQSGTLQCDGQTYPTYECSPPVTSSTTAKLTNNDFSEGGDGGGPSSCDGQYHSNSELIVALSTGWFSNGSRCGQMIRITASNGRSVTAKVVDECDSMQGCDEEHAYQPPCKNNIVDGSDAVWTALGLNKDVGIVDVTWSMA	217	189	ISQCNGPCQDLNDCDGQLICINGKCNDDPDLGTQICPKSPSPTPSGSCQQSGTLQCDGQTYPTYECSPPVTSSTTAKLTNNDFSEGGDGGGPSSCDGQYHSNSELIVALSTGWFSNGSRCGQMIRITASNGRSVTAKVVDECDSMQGCDEEHAYQPPCKNNIVDGSDAVWTALGLNKDVGIVDVTWSMA	----------AAA-----BBB--BBB-------------------------BBBBB--BBBBB----------BBBBBBB-------------------------BBBBBAAAA--------BBBBBB----BBBBBBBBBB-------------------BBBB-AAAAAAA---AAA--BBBBBBB-	14	1.09329213064095e-06	513	685	2257	124	Actinidia_chinensis-1-clamp	0.000146787200832466	153	159	Actinidia_chinensis-3-Kissper	6.05197579209683e-06	231	379	Solanum_tuberosum-1-barrel	1.60817593862477e-06	ATGGCAAAGCAGAAGCTTATGCTCTTTGCTTCTCTTTCCTTTTTCTTCGTCACTATGATTTCGTCACCTTTCCTCTCATCTGCTATATCCCAATGCAATGGTCCCTGCCAAGACCTAAATGACTGCGATGGTCAGCTCATTTGCATCAATGGCAAGTGCAATGACGATCCTGATTTGGGAACTCAGATTTGCCCCAAAAGCCCTTCCCCAACACCTTCAGGAAGTTGCCAGCAATCAGGTACTCTTCAGTGCGATGGCCAAACTTACCCTACCTACGAATGCTCGCCTCCGGTCACATCCTCCACCACGGCTAAGCTAACAAACAATGATTTCAGCGAGGGCGGAGACGGTGGCGGCCCATCGTCATGCGACGGCCAATACCACAGCAACTCGGAGCTT…	3.7e-95	16.6	1.223097	2.29143
A0A1R3J9M3	Kissper	Barwin-related endoglucanase OS=Corchorus olitorius OX=93759 GN=COLO4_18296 PE=3 SV=1	Corchorus_olitorius-3	kwl1	2	b	yes	-	Corchorus olitorius	93759	Eukaryota; Viridiplantae; Streptophyta; Embryophyta; Tracheophyta; Spermatophyta; Magnoliopsida; eudicotyledons; Gunneridae; Pentapetalae; rosids; malvids; Malvales; Malvaceae; Grewioideae; Apeibeae; Corchorus.	ROS	R2	-1		-1		MAKLILFASLSFFFVTMISSPLLSTAISQCNGPCRDLNDCDGQLICINGKCNDDPDLGTQICPKSPTPTPSGSCQQSGTLRCGGQTYPTYECSPPVTSSTKAKLTNNDFSEGGDGGGASSCDGQYHSNSERVVALSTGWFSNGSRCGKMIRIKASNGRSVTAKVVDECDSMQGCDEEHAYQPPCKNNIVDGSDAVWTALGLNKDVGIVDVTWSMA	215	189	ISQCNGPCRDLNDCDGQLICINGKCNDDPDLGTQICPKSPTPTPSGSCQQSGTLRCGGQTYPTYECSPPVTSSTKAKLTNNDFSEGGDGGGASSCDGQYHSNSERVVALSTGWFSNGSRCGKMIRIKASNGRSVTAKVVDECDSMQGCDEEHAYQPPCKNNIVDGSDAVWTALGLNKDVGIVDVTWSMA	----------AAA-----BBB--BBB-------------------------BBBBB--BBBBB----------BBBBBBB-------------------------BBBBBAAAA--------BBBBBB----BBBBBBBBBB-------------------BBBB-AAAAAAA---AAA-BBBBBBBB-	14	9.52253667011928e-07	456	692	4963	163	Actinidia_chinensis-1-clamp	0.000186796642703903	128	164	Actinidia_chinensis-3-Kissper	4.75907198096371e-06	239	385	Solanum_tuberosum-1-barrel	1.61241356046551e-06	ATGGCAAAGCTAATCTTATTTGCTTCTCTTTCCTTTTTCTTCGTCACTATGATTTCGTCACCTTTACTCTCAACTGCCATATCCCAATGCAATGGTCCCTGCCGAGACCTAAATGATTGCGACGGTCAACTCATTTGCATCAATGGCAAGTGCAATGACGATCCTGATTTGGGAACTCAGATTTGCCCAAAAAGCCCTACCCCAACACCTTCAGGAAGTTGCCAGCAATCAGGTACTCTTCGTTGCGGTGGCCAAACTTACCCCACCTACGAATGCTCGCCGCCGGTCACATCCTCCACAAAAGCTAAGTTAACAAACAATGATTTCAGCGAGGGTGGAGACGGCGGCGGCGCATCATCATGCGACGGCCAATACCATAGCAACTCGGAGCGTGTCGTG…	1e-94	16.3	1.223097	2.2981130000000003
A0A1R3J9M8	Kissper	Barwin-related endoglucanase OS=Corchorus olitorius OX=93759 GN=COLO4_18297 PE=3 SV=1	Corchorus_olitorius-4	kwl1	2	c	yes	-	Corchorus olitorius	93759	Eukaryota; Viridiplantae; Streptophyta; Embryophyta; Tracheophyta; Spermatophyta; Magnoliopsida; eudicotyledons; Gunneridae; Pentapetalae; rosids; malvids; Malvales; Malvaceae; Grewioideae; Apeibeae; Corchorus.	ROS	R2	-1		-1		MAKLMFFASLSFFFVTIISSPFLSTAISQCGGPCRDLNDCDGQLICINGKCNDDPDLGTAICPKTPPPRAPTPSGSCQQSGTLRCGSQTYPTYKCSLPVTSSTKAKLTNNDFSEGGDGGGASSCDGRYHSNSELIVALSTGWFSNGSRCGKMIKIKASNGRSVTAKVVDECDSMRGCDEEHAYQPPCKNNIVDGSDAVWSALGLNTDVGIVDVTWSMA	218	192	ISQCGGPCRDLNDCDGQLICINGKCNDDPDLGTAICPKTPPPRAPTPSGSCQQSGTLRCGSQTYPTYKCSLPVTSSTKAKLTNNDFSEGGDGGGASSCDGRYHSNSELIVALSTGWFSNGSRCGKMIKIKASNGRSVTAKVVDECDSMRGCDEEHAYQPPCKNNIVDGSDAVWSALGLNTDVGIVDVTWSMA	----------AAA-----BBB--BBB----------------------------BBBBB--BBBBB----------BBBBBBB-------------------------BBBBBAAAA--------BBBBBB----BBBBBBBBBB-------------------BBBB-AAAAAAA---AAA-BBBBBBBB-	14	1.10872110888721e-06	534	694	357	46	Triticum_urartu-16-clamp	0.000168714555765595	164	161	Actinidia_chinensis-3-Kissper	6.32691639983025e-06	228	368	Zea_mays-8-barrel	1.6836011342155e-06	ATGGCAAAGCTTATGTTCTTTGCTTCTCTTTCCTTTTTCTTCGTCACTATAATTTCGTCGCCTTTCCTTTCAACTGCCATATCCCAATGCGGTGGTCCCTGCCGAGACCTAAATGATTGCGACGGTCAACTCATTTGCATCAATGGCAAATGCAATGACGATCCCGATTTGGGAACTGCGATTTGCCCGAAAACCCCTCCCCCAAGGGCCCCAACACCTTCAGGAAGTTGCCAGCAATCAGGCACTCTTCGGTGCGGTAGCCAAACTTACCCCACCTACAAATGCTCGCTGCCGGTCACATCCTCCACCAAGGCTAAGTTAACAAACAATGATTTCAGTGAGGGCGGAGACGGCGGCGGTGCGTCATCATGCGACGGCCGATACCATAGCAACTCGGAG…	2.9e-92	13.7	1.223097	2.412389
A0A1R3JC28	Kwl	Barwin-related endoglucanase OS=Corchorus olitorius OX=93759 GN=COLO4_17582 PE=3 SV=1	Corchorus_olitorius-5	kwl3	9	b	no	-	Corchorus olitorius	93759	Eukaryota; Viridiplantae; Streptophyta; Embryophyta; Tracheophyta; Spermatophyta; Magnoliopsida; eudicotyledons; Gunneridae; Pentapetalae; rosids; malvids; Malvales; Malvaceae; Grewioideae; Apeibeae; Corchorus.	ROS	R2	-1		-1		MRLSSDPRAQSCNPSGKIKGIKPPPGQCNTENDSDCCKEGKYYTTYTCSPPVSSQTKATLTLNSFEAGGDGGGPSECDNQYHSDDDPVVALSTGWFNHKKRCLQYINIYGNGKSVRAKVVDECDSTMGCDSDHDYQPPCDNNIVDASKAVWKALGVPQDQWGGMDIYWDDADD	173	173	MRLSSDPRAQSCNPSGKIKGIKPPPGQCNTENDSDCCKEGKYYTTYTCSPPVSSQTKATLTLNSFEAGGDGGGPSECDNQYHSDDDPVVALSTGWFNHKKRCLQYINIYGNGKSVRAKVVDECDSTMGCDSDHDYQPPCDNNIVDASKAVWKALGVPQDQWGGMDIYWDDADD	------AAA------BBBB-----------AAA--------BBBB----------BBBBBBB-------------------------BBBBBAAAA--------BBBBBB--BBBBBBBBBBB-------AAA---------BBBB-AAAAAA----AAA--BBBBBBBB---	10	1.00944350090206e-06	611	778	249	284	Actinidia_chinensis-1-clamp	3.08718508232494e-06	273	33	ref_A0A251NR03-Kissper	0.00025068870523416	140	395	Solanum_tuberosum-1-barrel	8.972921006249e-07	ATGCGGCTATCTTCAGACCCTCGCGCTCAAAGTTGCAATCCTAGTGGGAAGATTAAGGGAATAAAGCCTCCACCAGGGCAGTGTAACACTGAAAATGACTCTGATTGTTGCAAAGAAGGTAAGTATTACACAACATACACATGTTCCCCACCGGTCTCCAGCCAAACAAAAGCAACATTGACACTTAACAGCTTTGAAGCCGGAGGTGATGGCGGCGGTCCATCAGAATGTGACAACCAATACCACTCTGATGATGACCCTGTTGTGGCACTTTCAACAGGATGGTTCAACCACAAAAAGAGATGCCTCCAATATATCAACATTTATGGCAATGGGAAGAGTGTTAGAGCCAAGGTTGTAGATGAATGTGACTCAACCATGGGTTGTGACTCTGACCAT…	2.4e-83	6.6	1.995594	2.359057
A0A1R3KKT5	Kwl	Barwin-related endoglucanase OS=Corchorus olitorius OX=93759 GN=COLO4_07127 PE=3 SV=1	Corchorus_olitorius-8	kwl3	9	c	yes	-	Corchorus olitorius	93759	Eukaryota; Viridiplantae; Streptophyta; Embryophyta; Tracheophyta; Spermatophyta; Magnoliopsida; eudicotyledons; Gunneridae; Pentapetalae; rosids; malvids; Malvales; Malvaceae; Grewioideae; Apeibeae; Corchorus.	ROS	R2	-1		-1		MKRKVFSTVFLLICFFLVVINCFLAAEATQTCKPSGKIKGKKPPPGECNPDHDSDCCKEGKLYDIYKCSPLVSDHTKAILTLNGFGQGDDGGGPSECDNKYHNDTELIVALSTGWFNKKKRCHMYINIHGNGMSVKAKVVDECDSTMGCDEDHDYQPPCDNNIVDASQAVWDTLGVPQDQQGSMDIYWSDA	191	163	TQTCKPSGKIKGKKPPPGECNPDHDSDCCKEGKLYDIYKCSPLVSDHTKAILTLNGFGQGDDGGGPSECDNKYHNDTELIVALSTGWFNKKKRCHMYINIHGNGMSVKAKVVDECDSTMGCDEDHDYQPPCDNNIVDASQAVWDTLGVPQDQQGSMDIYWSDA	-------BBBB-----------AAA--------BBBB----------BBBBBBB-------------------------BBBBBAAAA--------BBBBBB--BBBBBBBBBBB-------AAA---------BBBB-AAAAAA----AAA--BBBBBBBB-	10	1.03026357852613e-06	622	777	240	295	Actinidia_chinensis-1-clamp	2.7578282102844e-06	1816	77	Citrus_sinensis-4-Kissper	0.000306291111485917	164	386	Solanum_tuberosum-1-barrel	1.10070068995141e-06	ATGAAGAGGAAGGTTTTTTCAACTGTCTTTCTTCTTATATGCTTTTTTCTAGTTGTTATAAATTGTTTTCTTGCTGCAGAAGCAACGCAAACCTGCAAGCCTAGTGGCAAAATAAAAGGAAAAAAACCTCCTCCAGGTGAATGCAACCCAGATCATGATTCTGATTGCTGCAAAGAAGGAAAACTCTATGACATTTACAAGTGTTCTCCATTGGTTTCTGATCATACCAAGGCAATCTTAACTCTCAACGGGTTCGGTCAAGGTGATGATGGCGGCGGTCCATCTGAATGTGACAACAAGTACCACAATGATACTGAACTCATTGTTGCACTTTCAACAGGATGGTTCAACAAGAAAAAACGGTGTCATATGTATATTAACATTCATGGTAATGGAATG…	7.7e-80	5.3	1.995594	2.698571
A0A1S2XQ19	Kwl	putative ripening-related protein 1 OS=Cicer arietinum OX=3827 GN=LOC101500080 PE=3 SV=1	Cicer_arietinum-1	kwl3	5	b	yes	-	Cicer arietinum	3827	Eukaryota; Viridiplantae; Streptophyta; Embryophyta; Tracheophyta; Spermatophyta; Magnoliopsida; eudicotyledons; Gunneridae; Pentapetalae; rosids; fabids; Fabales; Fabaceae; Papilionoideae; 50 kb inversion clade; NPAAA clade; Hologalegina; IRL clade; Cicereae; Cicer.	ROS	R2	XM_004492661.2	1	1	1	MKSFCSKTYFFLLITLILSSMYYSEAQQCRPSGRIQGKQAPPGQCNTENDSDCWVQGKMYTTYECSPSVSTYTNAYLTLNSFEKGGDGGGPSECDNEYHSDDTPVVALSTGWFDKKSRCLHNITISANGKSVVAMVVDECDSRMGCDADHDYQPPCGNNIVDASKAVWEALGVPLNQWGGLDITWSDA	188	162	QQCRPSGRIQGKQAPPGQCNTENDSDCWVQGKMYTTYECSPSVSTYTNAYLTLNSFEKGGDGGGPSECDNEYHSDDTPVVALSTGWFDKKSRCLHNITISANGKSVVAMVVDECDSRMGCDADHDYQPPCGNNIVDASKAVWEALGVPLNQWGGLDITWSDA	------BBBB-----------AAA--------BBBB----------BBBBBBB-------------------------BBBBBAAAA--------BBBBBB--BBBBBBBBBBB-------AAA---------BBBB-AAAAAA----AAA---BBBBBBB-	9	1.01585689116046e-06	576	753	413	253	Actinidia_chinensis-1-clamp	6.452217656892e-06	1758	82	Citrus_sinensis-4-Kissper	0.000261451516954194	137	416	Solanum_tuberosum-1-barrel	7.9165125739645e-07	ATGAAGAGTTTTTGCTCCAAAACTTATTTCTTTTTATTGATTACTCTCATTTTAAGTAGTATGTACTATTCTGAAGCTCAACAGTGTCGTCCAAGTGGTAGAATCCAAGGAAAACAAGCTCCACCTGGACAATGCAACACAGAGAATGATTCTGATTGTTGGGTGCAAGGAAAAATGTACACAACTTATGAATGTTCACCATCGGTGTCTACTTACACCAATGCATATCTCACACTTAATAGTTTTGAAAAAGGTGGTGATGGAGGTGGCCCTTCAGAATGTGATAATGAATACCATTCTGATGATACTCCAGTTGTTGCACTTTCTACTGGATGGTTTGATAAGAAGAGTAGATGTCTCCACAACATTACTATAAGTGCAAATGGGAAAAGTGTGGTG…	1e-81	5.4	1.86713	2.25231
A0A1S2Y7Q6	Kwl	putative ripening-related protein 1 OS=Cicer arietinum OX=3827 GN=LOC101500654 PE=3 SV=1	Cicer_arietinum-2	kwl3	5	a	yes	-	Cicer arietinum	3827	Eukaryota; Viridiplantae; Streptophyta; Embryophyta; Tracheophyta; Spermatophyta; Magnoliopsida; eudicotyledons; Gunneridae; Pentapetalae; rosids; fabids; Fabales; Fabaceae; Papilionoideae; 50 kb inversion clade; NPAAA clade; Hologalegina; IRL clade; Cicereae; Cicer.	ROS	R2	XM_004500131.2	1	1	1	MKMFSYKASFLLLVILVLTSFVYSEAQQCRPSGRIKGKKAPQGQCNKENDSDCCKNGKMYTTYECSPSVSSHTKAYLTLNSFQKGGDGGGPSECDNKYHSDDTPVVALSTGWFNNKSRCLNNITITANGRSVVAMVVDECDSTMGCDEDHDYQPPCQNNIVDASKAVWKALNVPHEQWGGLDITWSQNA	189	163	QQCRPSGRIKGKKAPQGQCNKENDSDCCKNGKMYTTYECSPSVSSHTKAYLTLNSFQKGGDGGGPSECDNKYHSDDTPVVALSTGWFNNKSRCLNNITITANGRSVVAMVVDECDSTMGCDEDHDYQPPCQNNIVDASKAVWKALNVPHEQWGGLDITWSQNA	------BBBB-----------AAA--------BBBB----------BBBBBBB-------------------------BBBBBAAAA--------BBBBBB--BBBBBBBBBBB-------------------BBBB-AAAAAA----AAA---BBBBBBB--	10	1.01070605729379e-06	626	787	142	276	Actinidia_chinensis-1-clamp	1.86410417979416e-06	1619	81	Citrus_sinensis-4-Kissper	0.000246761164456638	169	412	Solanum_tuberosum-1-barrel	9.95616929022528e-07	ATGAAAATGTTTTCCTACAAAGCTTCTTTTCTTTTGTTGGTTATTCTTGTTTTAACAAGTTTTGTGTATTCTGAAGCACAACAATGTCGTCCAAGTGGTAGAATCAAAGGAAAGAAAGCTCCTCAAGGACAATGTAACAAAGAGAATGATTCTGATTGCTGCAAAAATGGAAAAATGTACACAACTTACGAATGTTCTCCATCAGTATCTAGTCATACCAAAGCATATCTCACTCTTAACAGTTTTCAAAAAGGTGGAGATGGAGGCGGTCCATCAGAATGTGACAACAAGTATCATTCAGACGACACTCCAGTGGTTGCACTTTCCACCGGATGGTTCAACAATAAGAGTAGATGCCTCAACAACATTACTATAACTGCTAATGGTAGAAGCGTGGTG…	2.8e-85	9.7	1.86713	2.208513
A0A1S2YW26	Kwl	putative ripening-related protein 1 OS=Cicer arietinum OX=3827 GN=LOC101495394 PE=3 SV=1	Cicer_arietinum-3	kwl3	6	a	yes	-	Cicer arietinum	3827	Eukaryota; Viridiplantae; Streptophyta; Embryophyta; Tracheophyta; Spermatophyta; Magnoliopsida; eudicotyledons; Gunneridae; Pentapetalae; rosids; fabids; Fabales; Fabaceae; Papilionoideae; 50 kb inversion clade; NPAAA clade; Hologalegina; IRL clade; Cicereae; Cicer.	ROS	R2	XM_004510774.2	1	1	1	MKGIKICSNYIQTILFLLILISNFSLSIEASTCKPSGKIKNLKTGQCNRAEESECCKPGKLYTTFKCSPKVSHHTKAILTLNSFEKGGSGGSASKCDNKFHSDKTPVVALSTGWFNNSKRCLKFVNIFGNGKMVKAKVVDECDSTKGCDSDHDFQPPCLNNIVDASAAVWKGLGVPEKDWGQMNVFWSDA	190	160	STCKPSGKIKNLKTGQCNRAEESECCKPGKLYTTFKCSPKVSHHTKAILTLNSFEKGGSGGSASKCDNKFHSDKTPVVALSTGWFNNSKRCLKFVNIFGNGKMVKAKVVDECDSTKGCDSDHDFQPPCLNNIVDASAAVWKGLGVPEKDWGQMNVFWSDA	------BBBB---------AAA--------BBBB----------BBBBBBB-------------------------BBBBBAAAA--------BBBBBB--BBBBBBBBBBB-------AAA---------BBBB-AAAAAA----AAA--BBBBBBBB-	10	1.00536012860008e-06	561	747	433	191	Actinidia_chinensis-1-clamp	1.18691921822318e-05	2740	98	Citrus_sinensis-4-Kissper	0.000285297792586422	155	390	Glycine_max-7-barrel	1.01906640368179e-06	ATGAAAGGTATCAAAATTTGTTCAAATTATATTCAAACCATACTCTTTCTTCTAATTCTCATATCAAATTTTTCTCTAAGCATAGAAGCTTCAACATGCAAACCAAGTGGAAAAATAAAAAATTTGAAAACAGGACAGTGCAACAGAGCTGAAGAATCTGAGTGTTGCAAACCAGGAAAACTTTACACAACATTCAAATGTTCACCTAAAGTGTCACACCACACAAAAGCAATTCTAACACTAAACAGCTTTGAAAAAGGTGGTAGTGGAGGTTCAGCTTCTAAATGTGATAACAAGTTTCATTCTGACAAAACTCCTGTTGTAGCATTATCAACTGGATGGTTCAACAATTCAAAAAGGTGTTTGAAGTTTGTGAATATCTTTGGGAATGGTAAAATG…	2.3e-76	6.1	1.874736	2.748062
A0A1S3CI58	Kissper	tr|A0A1S3CI58|A0A1S3CI58_CUCME kiwellin-like OS=Cucumis melo OX=3656 GN=LOC103501249 PE=3 SV=1 LinsiMatch=ros_CUCME_MELO3C024937P1/1-209	Cucumis_melo-1	kwl1	5	a	yes	ros_CUCME_MELO3C024937P1/1-209	Cucumis melo	3656	Eukaryota; Viridiplantae; Streptophyta; Embryophyta; Tracheophyta; Spermatophyta; Magnoliopsida; eudicotyledons; Gunneridae; Pentapetalae; rosids; fabids; Cucurbitales; Cucurbitaceae; Benincaseae; Cucumis.	ROS	R1,R2	XM_008464777.2	1	1	1	MHLAIVISMANLVFFISLILLPHISLAISSCNGPCQTLDDCEGQLICINGVCNDDPNIGTNQCSDGGSSSSPSSDCQSIGSLNCNGESFPQYQCSPPVTSSTQATLTNNDFSEGGDGGAPSKCDESFHDNSELIVALSTGWYNGGSRCGKMIRITATNGNSVLAKVVDECDSVNGCDAEHANQPPCRNNIVDGSDAVWSTLGLNKDVGEETVTWSDA	217	190	ISSCNGPCQTLDDCEGQLICINGVCNDDPNIGTNQCSDGGSSSSPSSDCQSIGSLNCNGESFPQYQCSPPVTSSTQATLTNNDFSEGGDGGAPSKCDESFHDNSELIVALSTGWYNGGSRCGKMIRITATNGNSVLAKVVDECDSVNGCDAEHANQPPCRNNIVDGSDAVWSTLGLNKDVGEETVTWSDA	----------AAA-----BBB--BBB--------------------------BBBBB--BBBBB----------BBBBBBB-------------------------BBBBBAAAA--------BBBBBB----BBBBBBBBBB-------------------BBBB-AAAAAAA---AAA--BBBBBBB-	14	9.36099031137503e-07	460	701	1111	75	Solanum_tuberosum-10-clamp	0.000197511111111111	168	168	Citrus_sinensis-4-Kissper	5.95238095238095e-06	185	388	Zea_mays-8-barrel	1.22887660750345e-06	ATGCATCTAGCTATAGTAATCTCCATGGCCAATTTGGTGTTTTTCATTTCTCTTATTCTTCTTCCTCACATCTCTTTAGCAATCTCTTCCTGCAATGGTCCATGTCAAACTTTAGATGATTGTGAAGGCCAATTGATTTGTATCAATGGTGTGTGCAACGATGATCCCAACATTGGCACTAACCAATGTTCTGATGGTGGATCCTCTTCGTCTCCGAGTAGTGATTGTCAATCGATTGGAAGCTTGAACTGCAATGGAGAATCCTTCCCGCAGTACCAGTGCTCACCTCCGGTGACTTCCTCAACCCAAGCTACTTTAACAAACAATGATTTTAGTGAAGGTGGAGATGGTGGAGCTCCATCAAAGTGCGATGAGAGTTTTCACGATAACTCTGAACTA…	1.3e-94	18.7	1.933272	2.489001
A0A1S3CNN2	Kissper	tr|A0A1S3CNN2|A0A1S3CNN2_CUCME kiwellin-like OS=Cucumis melo OX=3656 GN=LOC103503008 PE=3 SV=1 LinsiMatch=ros_CUCME_MELO3C026924P1/1-221	Cucumis_melo-3	kwl1	5	d	yes	ros_CUCME_MELO3C026924P1/1-221	Cucumis melo	3656	Eukaryota; Viridiplantae; Streptophyta; Embryophyta; Tracheophyta; Spermatophyta; Magnoliopsida; eudicotyledons; Gunneridae; Pentapetalae; rosids; fabids; Cucurbitales; Cucurbitaceae; Benincaseae; Cucumis.	ROS	R1,R2	XM_008467153.1	1	1	1	MAKLACLVSFFFLVLSLLSLSQAISLCSGPCQTLNDCQGQLICINGQCSDDPDVGTRICSSGSGSGGDGGKFPPSSSDGCEAFGKLHCKGKSFPQFKCSPRVTSSTRAILTNNDFSKGGDGGDPSECDGKFHHNSQPIVALSTGWYNRGSRCGQKIRITARNGRSVLAKVVDECDSINGCDKAHAHQPPCRNNIVDGSNGVWHALGLDINVGEEPVIWSDA	221	198	ISLCSGPCQTLNDCQGQLICINGQCSDDPDVGTRICSSGSGSGGDGGKFPPSSSDGCEAFGKLHCKGKSFPQFKCSPRVTSSTRAILTNNDFSKGGDGGDPSECDGKFHHNSQPIVALSTGWYNRGSRCGQKIRITARNGRSVLAKVVDECDSINGCDKAHAHQPPCRNNIVDGSNGVWHALGLDINVGEEPVIWSDA	----------AAA-----BBB--BBB----------------------------------BBBBB--BBBBB----------BBBBBBB-------------------------BBBBBAAAA--------BBBBBB----BBBBBBBBBB-------------------BBBB-AAAAAAA---AAA--BBBBBBB-	14	9.85345918402243e-07	461	684	1269	78	Solanum_tuberosum-10-clamp	0.000208579881656805	154	151	Actinidia_chinensis-3-Kissper	6.75408973290645e-06	186	379	Solanum_tuberosum-1-barrel	1.29489491161994e-06	ATGGCAAAATTGGCTTGCTTGGTCTCTTTTTTCTTTTTGGTTCTTTCTCTTCTAAGCCTTTCTCAAGCAATCTCTTTATGCAGTGGGCCATGTCAAACGTTGAACGATTGTCAAGGTCAATTGATTTGTATAAATGGCCAATGTAGTGATGATCCTGATGTTGGAACTCGCATTTGTTCAAGCGGCAGTGGTAGCGGAGGAGATGGAGGAAAATTTCCACCATCTTCAAGTGATGGTTGTGAGGCATTTGGAAAATTACATTGTAAAGGCAAATCGTTCCCCCAATTCAAGTGCTCCCCTAGAGTGACTTCCTCAACCCGAGCTATCCTTACAAATAATGACTTTAGTAAAGGTGGCGATGGAGGAGATCCATCTGAGTGTGATGGAAAGTTCCATCAT…	2.3e-92	10.2	1.933272	2.608618
A0A1S3CNR1	Kissper	tr|A0A1S3CNR1|A0A1S3CNR1_CUCME kiwellin-like OS=Cucumis melo OX=3656 GN=LOC103503006 PE=3 SV=1 LinsiMatch=ros_CUCME_MELO3C026925P1/1-198	Cucumis_melo-4	kwl1	5	b	yes	ros_CUCME_MELO3C026925P1/1-198	Cucumis melo	3656	Eukaryota; Viridiplantae; Streptophyta; Embryophyta; Tracheophyta; Spermatophyta; Magnoliopsida; eudicotyledons; Gunneridae; Pentapetalae; rosids; fabids; Cucurbitales; Cucurbitaceae; Benincaseae; Cucumis.	ROS	R1,R2	XM_008467151.1	1	1	1	MGNLRLQLFSFILSIIMFFHLCGALSSCNGPCQTLNDCQGQLICINGICLDDPDVGTHICSGGGGGGGPSPRCQSIGNLNCKGKSFPQFKCSPPVTSSTRAVLTNNDFSKGGSGGDPSECDGKFHSNSDPIVALSTGWYNGGSRCGKMIKITASNGRSVLAKVVDECDSVNGCDKEHAGLPPCHNNIVDGSDAVWHALGLDIDIGEIPVTWSDA	214	190	LSSCNGPCQTLNDCQGQLICINGICLDDPDVGTHICSGGGGGGGPSPRCQSIGNLNCKGKSFPQFKCSPPVTSSTRAVLTNNDFSKGGSGGDPSECDGKFHSNSDPIVALSTGWYNGGSRCGKMIKITASNGRSVLAKVVDECDSVNGCDKEHAGLPPCHNNIVDGSDAVWHALGLDIDIGEIPVTWSDA	----------AAA-----BBB--BBB--------------------------BBBBB--BBBBB----------BBBBBBB-------------------------BBBBBAAAA--------BBBBBB----BBBBBBBBBB-------------------BBBB-AAAAAAA---AAA--BBBBBBB-	14	1.01954621767312e-06	484	689	1112	75	Solanum_tuberosum-10-clamp	0.000197688888888889	216	163	Citrus_sinensis-4-Kissper	8.12977530204374e-06	220	392	Solanum_tuberosum-1-barrel	1.4316951270304e-06	ATGGGAAATTTGAGATTGCAACTGTTTTCTTTTATTCTATCGATTATTATGTTTTTTCATCTTTGTGGAGCACTCTCTTCTTGCAACGGACCATGTCAAACCCTAAACGATTGTCAAGGACAATTGATTTGCATAAACGGTATATGCCTAGATGATCCCGACGTTGGCACACATATATGTTCTGGTGGAGGAGGAGGAGGAGGACCTAGTCCTAGATGTCAATCAATTGGCAATTTGAATTGCAAGGGAAAGTCTTTTCCCCAATTCAAGTGCTCACCCCCAGTGACTTCCTCTACTCGAGCAGTGCTTACAAATAATGACTTTAGCAAAGGTGGGAGTGGAGGAGACCCATCAGAGTGTGATGGGAAGTTCCATAGTAACTCTGACCCAATAGTGGCA…	5.1e-96	9.4	1.933272	2.558939
A0A1S3CQ82	Kissper	tr|A0A1S3CQ82|A0A1S3CQ82_CUCME kiwellin-like OS=Cucumis melo OX=3656 GN=LOC103503005 PE=3 SV=1 LinsiMatch=ros_CUCME_MELO3C026923P1/1-218	Cucumis_melo-2	kwl1	5	f	yes	ros_CUCME_MELO3C026923P1/1-218	Cucumis melo	3656	Eukaryota; Viridiplantae; Streptophyta; Embryophyta; Tracheophyta; Spermatophyta; Magnoliopsida; eudicotyledons; Gunneridae; Pentapetalae; rosids; fabids; Cucurbitales; Cucurbitaceae; Benincaseae; Cucumis.	ROS	R1,R2	XM_008467150.2	1	1	1	MAKLGWLVVSLSLFVLVTDLCEAISSCNGPCKTLNDCDGQLICIRGKCDDDPDVGSHVCSNGGGGGGSSPPSGNSCQPFSHKVCKGTSHPQYKCSPPVTSSTRAILTNNDFSQGGDGGGPSECDDKFHSNSELIVALSTGWYNRGSRCGKKIKITARNGKSVLAKVVDECDSINGCDTEHAQQPPCRNNIVDASNAVWDALGLDIDVGEEPINWSDVN	218	195	ISSCNGPCKTLNDCDGQLICIRGKCDDDPDVGSHVCSNGGGGGGSSPPSGNSCQPFSHKVCKGTSHPQYKCSPPVTSSTRAILTNNDFSQGGDGGGPSECDDKFHSNSELIVALSTGWYNRGSRCGKKIKITARNGKSVLAKVVDECDSINGCDTEHAQQPPCRNNIVDASNAVWDALGLDIDVGEEPINWSDVN	----------AAA-----BBB--BBB------------------------------BBBBB--BBBBB----------BBBBBBB-------------------------BBBBBAAAA--------BBBBBB----BBBBBBBBBB-------------------BBBB-AAAAAAA---AAA--BBBBBBB--	14	9.95433475804302e-07	463	682	274	41	Triticum_urartu-16-clamp	0.000162998215348007	173	172	Citrus_sinensis-4-Kissper	5.84775554353705e-06	186	379	Solanum_tuberosum-1-barrel	1.29489491161994e-06	ATGGCCAAGTTGGGATGGTTGGTTGTTTCTCTTTCTCTTTTTGTACTTGTTACCGATCTTTGCGAAGCAATCTCTTCTTGTAATGGCCCATGTAAGACCCTAAATGACTGCGATGGGCAATTGATTTGCATCAGAGGTAAATGCGACGATGATCCTGATGTGGGTAGTCATGTGTGTTCAAACGGAGGCGGTGGAGGGGGATCTTCCCCACCATCAGGCAATAGTTGTCAACCTTTTAGCCACAAAGTTTGTAAGGGAACATCACATCCGCAGTACAAGTGCTCGCCTCCAGTGACTTCCTCGACTAGAGCTATTCTTACAAACAACGACTTCAGCCAAGGTGGTGACGGTGGAGGTCCGTCAGAGTGTGACGATAAATTCCATAGTAACTCTGAATTA…	1e-93	14.0	1.933272	2.6407220000000002
A0A1S3E7G1	Kissper	LOW QUALITY PROTEIN: kiwellin-like OS=Cicer arietinum OX=3827 GN=LOC101505373 PE=3 SV=1	Cicer_arietinum-4	kwl1	5	a	yes	-	Cicer arietinum	3827	Eukaryota; Viridiplantae; Streptophyta; Embryophyta; Tracheophyta; Spermatophyta; Magnoliopsida; eudicotyledons; Gunneridae; Pentapetalae; rosids; fabids; Fabales; Fabaceae; Papilionoideae; 50 kb inversion clade; NPAAA clade; Hologalegina; IRL clade; Cicereae; Cicer.	ROS	R2	XM_012715855.2	1	1	1	MAYLPNFIFLASIFLFNIINIPFLTNSLSSCNGACNNLNDCAGQLVCINRKCNDDPNVGTHMSVRTTPSLPSGGGGYCQSSGTLQCKEKSYPQYRCSPRVSSSTQALLTLNDFSEGGDGGSPSKCDDSYHNNGERVVVLSTGWYNKGSRCEKIIRITAKNKNSVTAKVVDECDSXQPPCRNNIVDGSVAVWNALGLDTNVGVEQITWSMA	210	182	LSSCNGACNNLNDCAGQLVCINRKCNDDPNVGTHMSVRTTPSLPSGGGGYCQSSGTLQCKEKSYPQYRCSPRVSSSTQALLTLNDFSEGGDGGSPSKCDDSYHNNGERVVVLSTGWYNKGSRCEKIIRITAKNKNSVTAKVVDECDSQPPCRNNIVDGSVAVWNALGLDTNVGVEQITWSMA	----------AAA----BBBB--BBBB---------------------------BBBBB--BBBBB----------BBBBBBB-------------------------BBBBBAAAA--------BBBBBB----BBBBBBBBBB---------BBBB-AAAAAAA---AAA-BBBBBBBB-	12	1.00924050718269e-06	449	667	6862	208	Actinidia_chinensis-1-clamp	0.000158607618343195	165	147	Citrus_sinensis-4-Kissper	7.63570734416215e-06	219	384	Zea_mays-8-barrel	1.48518880208333e-06	ATGGCTTACCTACCAAATTTCATTTTTCTAGCTTCCATTTTCCTTTTCAACATCATAAACATACCTTTCCTCACAAACTCTCTTTCTTCATGCAACGGAGCTTGCAACAATCTCAACGATTGCGCTGGTCAACTCGTTTGCATCAATAGAAAATGCAATGATGATCCCAATGTTGGGACACATATGAGCGTTAGAACGACACCATCACTACCAAGTGGTGGTGGCGGTTATTGTCAATCTTCTGGGACCTTACAATGTAAAGAAAAATCATACCCTCAATATAGATGCTCTCCACGAGTTTCATCTTCGACACAAGCCTTACTCACTTTGAACGATTTTAGCGAAGGTGGGGACGGAGGAAGTCCGTCGAAGTGTGATGATAGTTACCATAACAACGGT…	3.1e-77	13.1	1.933272	2.518752
A0A1S3TSP7	Kwl	putative ripening-related protein 1 OS=Vigna radiata var. radiata OX=3916 GN=LOC106758388 PE=3 SV=2	Vigna_radiata-1	kwl3	5	b	yes	-	Vigna radiata	3916	Eukaryota; Viridiplantae; Streptophyta; Embryophyta; Tracheophyta; Spermatophyta; Magnoliopsida; eudicotyledons; Gunneridae; Pentapetalae; rosids; fabids; Fabales; Fabaceae; Papilionoideae; 50 kb inversion clade; NPAAA clade; indigoferoid/millettioid clade; Phaseoleae; Vigna.	ROS	R2	XM_014641317.2,XM_014642097.2	2	2	1	MYLIKIPLYIQSKIFTFKHQTLKKEEIVETEKFMDRMKRFCSNASFILLATLILTSCIESEAQKCRPSGRIRGKKAPPGQCNQENDSDCCIEGKLYTTYECSPPMSSHTKAYLTLNSFQKGGDGGGPSECDNQYHSDDTPVVALSTGWFNHRSRCLHNITITANGRSVVAMVVDECDSTEGCDADHDYQPPCPNNIVDASRAVWKALGVPPNEWGGLDITWSDA	224	162	QKCRPSGRIRGKKAPPGQCNQENDSDCCIEGKLYTTYECSPPMSSHTKAYLTLNSFQKGGDGGGPSECDNQYHSDDTPVVALSTGWFNHRSRCLHNITITANGRSVVAMVVDECDSTEGCDADHDYQPPCPNNIVDASRAVWKALGVPPNEWGGLDITWSDA	------BBBB-----------AAA--------BBBB----------BBBBBBB-------------------------BBBBBAAAA--------BBBBBB--BBBBBBBBBBB-------------------BBBB-AAAAAA----AAA---BBBBBBB-	10	1.00877549913194e-06	595	768	172	281	Actinidia_chinensis-1-clamp	2.17829054849863e-06	1553	81	Citrus_sinensis-4-Kissper	0.00023670172229843	143	421	Solanum_tuberosum-1-barrel	8.06811065159867e-07	ATGTACCTGATCAAGATACCTCTATATATACAAAGTAAAATCTTCACATTCAAGCATCAAACACTCAAAAAAGAAGAAATAGTAGAAACAGAGAAGTTCATGGATAGAATGAAGAGGTTTTGCTCAAACGCATCCTTCATTTTATTAGCTACTCTCATCTTAACAAGTTGTATTGAGTCNGAGGCTCAAAAGTGTCGGCCAAGTGGGAGAATCAGAGGAAAGAAAGCACCTCCAGGACAATGCAACCAAGAGAATGATTCAGACTGCTGCATAGAAGGCAAACTTTACACCACATATGAATGTTCACCACCTATGTCCAGCCACACCAAGGCCTACCTCACTCTCAACAGTTTTCAGAAGGGTGGAGATGGTGGTGGCCCTTCAGAATGTGACAACCAA…	2.8e-85	3.2	1.86713	2.203869
A0A1S3TUX8	Kwl	Isoform of A0A3Q0EV23, putative ripening-related protein 1 isoform X2 OS=Vigna radiata var. radiata OX=3916 GN=LOC106759086 PE=3 SV=2	Vigna_radiata-2	kwl3	5	a	yes	-	Vigna radiata	3916	Eukaryota; Viridiplantae; Streptophyta; Embryophyta; Tracheophyta; Spermatophyta; Magnoliopsida; eudicotyledons; Gunneridae; Pentapetalae; rosids; fabids; Fabales; Fabaceae; Papilionoideae; 50 kb inversion clade; NPAAA clade; indigoferoid/millettioid clade; Phaseoleae; Vigna.	ROS	R2	XM_014641317.2,XM_014642097.2	2	2	1	MDRMKRFCSNASFILLATLILTSCIESEAQKCRPSGRIRGKKAPPGQCNQENDSDCCIEGKLYTTYECSPPMSSHTKAYLTLNSFQKGGDGGGPSECDNQYHSDDTPVVALSTGWFNHRSRCLHNITITANGRSVVAMVVDECDSTEGCDADHDYQPPCPNNIVDASKAVWKALGVPQNEWGGLDITWSDA	191	162	QKCRPSGRIRGKKAPPGQCNQENDSDCCIEGKLYTTYECSPPMSSHTKAYLTLNSFQKGGDGGGPSECDNQYHSDDTPVVALSTGWFNHRSRCLHNITITANGRSVVAMVVDECDSTEGCDADHDYQPPCPNNIVDASKAVWKALGVPQNEWGGLDITWSDA	------BBBB-----------AAA--------BBBB----------BBBBBBB-------------------------BBBBBAAAA--------BBBBBB--BBBBBBBBBBB-------------------BBBB-AAAAAA----AAA---BBBBBBB-	10	9.74024326933971e-07	576	769	188	289	Actinidia_chinensis-1-clamp	2.25093090360508e-06	1616	81	Citrus_sinensis-4-Kissper	0.00024630391708581	135	446	Solanum_tuberosum-1-barrel	6.7867843712924e-07		7.6e-87	4.3	1.86713	2.1819539999999997
A0A1S3VAX8	Kwl	ripening-related protein 3-like OS=Vigna radiata var. radiata OX=3916 GN=LOC106773213 PE=3 SV=1	Vigna_radiata-5	kwl3	5	d	yes	-	Vigna radiata	3916	Eukaryota; Viridiplantae; Streptophyta; Embryophyta; Tracheophyta; Spermatophyta; Magnoliopsida; eudicotyledons; Gunneridae; Pentapetalae; rosids; fabids; Fabales; Fabaceae; Papilionoideae; 50 kb inversion clade; NPAAA clade; indigoferoid/millettioid clade; Phaseoleae; Vigna.	ROS	R2	XM_014659924.2	1	1	1	MNVCISTASLVVLLILISAKSLCCEAQQCRPSGRIIGKKPPAGECNQENDSECCVEGKTYRTYKCSPAVSSNTMAQLTLNSFEKGGDGGGPSACDNKYHSDDTPVVALSTGWFNNMSRCLHNVTITANGKSVVAMVVDECDSTMGCDQDHDFQPPCPNNIVDASKAVWKALGVPHSQWGGLQITWADA	188	162	QQCRPSGRIIGKKPPAGECNQENDSECCVEGKTYRTYKCSPAVSSNTMAQLTLNSFEKGGDGGGPSACDNKYHSDDTPVVALSTGWFNNMSRCLHNVTITANGKSVVAMVVDECDSTMGCDQDHDFQPPCPNNIVDASKAVWKALGVPHSQWGGLQITWADA	------BBBB-----------AAA--------BBBB----------BBBBBBB-------------------------BBBBBAAAA--------BBBBBB--BBBBBBBBBBB-------AAA---------BBBB-AAAAAA----AAA---BBBBBBB-	10	9.91954716153614e-07	579	764	172	275	Actinidia_chinensis-1-clamp	2.27438016528926e-06	1619	79	Citrus_sinensis-4-Kissper	0.000259413555519949	137	395	Solanum_tuberosum-1-barrel	8.78064412754366e-07	ATGAATGTTTGTATCTCAACAGCATCCTTGGTTGTGCTGCTGATTCTGATATCAGCTAAAAGCTTGTGTTGTGAAGCACAACAGTGTCGTCCAAGTGGGAGAATCATAGGGAAGAAACCACCAGCAGGAGAATGCAACCAAGAGAATGATTCAGAGTGTTGTGTGGAAGGGAAGACGTACAGAACATACAAATGTTCTCCAGCAGTGTCAAGCAACACCATGGCACAACTCACTCTCAACAGTTTTGAAAAGGGTGGAGATGGAGGAGGGCCTTCAGCATGTGACAACAAGTACCATTCTGATGATACACCAGTGGTTGCACTTTCCACCGGATGGTTTAACAACATGAGTAGGTGCCTCCACAATGTTACCATCACTGCAAATGGAAAAAGTGTTGTG…	3.5e-82	7.4	1.86713	2.2675639999999997
A0A1S3YFA1	Kwl	putative ripening-related protein 1 OS=Nicotiana tabacum OX=4097 GN=LOC107775619 PE=3 SV=1	Nicotiana_tabacum-3	kwl3	4	c	yes	-	Nicotiana tabacum	4097	Eukaryota; Viridiplantae; Streptophyta; Embryophyta; Tracheophyta; Spermatophyta; Magnoliopsida; eudicotyledons; Gunneridae; Pentapetalae; asterids; lamiids; Solanales; Solanaceae; Nicotianoideae; Nicotianeae; Nicotiana.	AST	R2	XM_016595368.1,XM_016616653.1	2	2	1	MKNFRLGTTSLIVLLVLATLSSSSNARLPTCKPSGKIKAKKPPTGHCNIEDDDICCIKGKVYTTYKCSPPVSNKSTKAVLTLDSFEKGGDGYGPSKCDNKYHSDHTHVVSLSTGWYNGGGRCLSNITISANNGTSVKAMVVDECDSTMGCDEKHDYQPPCPNNLVIASQAVWRALHVPMNEWGELDITWSDE	192	166	RLPTCKPSGKIKAKKPPTGHCNIEDDDICCIKGKVYTTYKCSPPVSNKSTKAVLTLDSFEKGGDGYGPSKCDNKYHSDHTHVVSLSTGWYNGGGRCLSNITISANNGTSVKAMVVDECDSTMGCDEKHDYQPPCPNNLVIASQAVWRALHVPMNEWGELDITWSDE	--------BBBB----------------------BBBB-----------BBBBBBB-------------------------BBBBBAAAAAAA-----BBBBBB----BBBBBBBBBB-------AAA---------BBBB-AAAAAA----AAA---BBBBBBB-	10	1.00493860891794e-06	537	731	997	250	Actinidia_chinensis-1-clamp	1.5952e-05	1112	40	Physcomitrium_patens-1-Kissper	0.000695	212	391	Solanum_tuberosum-1-barrel	1.38669945905639e-06	ATGAAGAACTTTAGATTAGGTACTACATCTCTTATTGTGTTACTCGTTCTAGCTACTCTTTCTAGTTCCTCAAATGCAAGATTGCCAACCTGCAAGCCTAGCGGCAAGATAAAGGCCAAAAAGCCGCCGACGGGGCACTGTAACATTGAAGATGATGACATATGTTGCATCAAAGGCAAAGTGTACACTACTTACAAATGTTCACCCCCAGTTTCTAACAAGAGTACCAAGGCAGTTCTCACATTGGATAGTTTTGAAAAGGGCGGAGATGGATATGGACCATCAAAATGTGATAACAAGTATCATTCTGATCATACACATGTGGTATCTCTTTCCACTGGTTGGTACAATGGAGGAGGAAGGTGCCTTAGTAACATTACAATAAGTGCTAATAATGGA…	2.7e-73	5.2	1.844551	2.461089
A0A1S3ZB53	Kwl	putative ripening-related protein 1 OS=Nicotiana tabacum OX=4097 GN=LOC107784780 PE=3 SV=1	Nicotiana_tabacum-6	kwl3	6	b	yes	-	Nicotiana tabacum	4097	Eukaryota; Viridiplantae; Streptophyta; Embryophyta; Tracheophyta; Spermatophyta; Magnoliopsida; eudicotyledons; Gunneridae; Pentapetalae; asterids; lamiids; Solanales; Solanaceae; Nicotianoideae; Nicotianeae; Nicotiana.	AST	R2	XM_016605961.1,XM_016620391.1	2	2	1	MNKGTYFSLVHFVTFLTLISMVCTNTLVEAQKCKPSGKIKGKKPPKDQCSPGDECCKEGKLYTTYKCSPPVSVHTKAILTINDFDKGGDGGGPSECSGTYYHNSIPVVALSTGWYSKGRRCFENITVHANGRSVKAMVVDECDSGEGCDAPHAYQPPCPNNIVDASEAVWKALGVPKKDWGWLEISWSE	189	159	QKCKPSGKIKGKKPPKDQCSPGDECCKEGKLYTTYKCSPPVSVHTKAILTINDFDKGGDGGGPSECSGTYYHNSIPVVALSTGWYSKGRRCFENITVHANGRSVKAMVVDECDSGEGCDAPHAYQPPCPNNIVDASEAVWKALGVPKKDWGWLEISWSE	------BBBB--------------------BBBB----------BBBBBBB-------------------------BBBBBAAAA--------BBBBBB--BBBBBBBBBBB-------------------BBBB-AAAAAA----AAA---BBBBBB-	10	9.51770487345337e-07	588	786	266	230	Actinidia_chinensis-1-clamp	5.02835538752363e-06	320	23	Physcomitrium_patens-1-Kissper	0.000604914933837429	176	407	Solanum_tuberosum-1-barrel	1.06248754897404e-06	ATGAACAAGGGAACTTATTTCAGCCTAGTTCATTTTGTTACTTTCTTGACCCTTATTTCCATGGTTTGTACTAACACATTAGTGGAAGCTCAAAAATGCAAGCCAAGTGGAAAAATTAAGGGTAAAAAGCCCCCAAAAGATCAATGTAGCCCTGGTGATGAATGTTGTAAAGAAGGAAAACTTTACACTACATACAAATGCTCACCTCCAGTTTCTGTTCACACGAAGGCAATTCTTACCATTAACGACTTTGACAAAGGTGGTGATGGTGGCGGTCCATCTGAATGTAGTGGCACGTATTACCATAACTCTATTCCGGTGGTGGCTCTGTCCACCGGATGGTACAGTAAAGGAAGACGATGTTTTGAAAACATTACAGTACATGCAAATGGGAGGAGT…	2.5e-74	3.2	1.874736	2.765704
A0A1S4A6B3	Kwl	putative ripening-related protein 1 OS=Nicotiana tabacum OX=4097 GN=LOC107794185 PE=3 SV=1	Nicotiana_tabacum-8	kwl3	4	b	yes	-	Nicotiana tabacum	4097	Eukaryota; Viridiplantae; Streptophyta; Embryophyta; Tracheophyta; Spermatophyta; Magnoliopsida; eudicotyledons; Gunneridae; Pentapetalae; asterids; lamiids; Solanales; Solanaceae; Nicotianoideae; Nicotianeae; Nicotiana.	AST	R2	XM_016595368.1,XM_016616653.1	2	2	1	MKNFRFGTTSLIVLLVLATLSCPTDARLPTCNPSSKIKAKKPPTGHCNIEDDDICCIKGKVYTTYKCSPPVSKKSTKAVLTLDSFEKGGDGYGPSKCDNKYHSDHTHVVALSTGWYNGGGRCLSNITINANNGISVKAMVVDECDSTMGCDEKHDYQPPCPNNLVIASQAVWRDLHVPMNEWGELDITWSDE	192	166	RLPTCNPSSKIKAKKPPTGHCNIEDDDICCIKGKVYTTYKCSPPVSKKSTKAVLTLDSFEKGGDGYGPSKCDNKYHSDHTHVVALSTGWYNGGGRCLSNITINANNGISVKAMVVDECDSTMGCDEKHDYQPPCPNNLVIASQAVWRDLHVPMNEWGELDITWSDE	--------BBBB----------------------BBBB-----------BBBBBBB-------------------------BBBBBAAAAAAA-----BBBBBB----BBBBBBBBBB-------AAA---------BBBB-AAAAAA----AAA--BBBBBBBB-	10	9.60780634265341e-07	512	730	834	241	Actinidia_chinensis-1-clamp	1.43592568998468e-05	1248	42	Physcomitrium_patens-1-Kissper	0.000707482993197279	258	405	Solanum_tuberosum-1-barrel	1.57293095564701e-06	ATGAAGAATTTTAGATTTGGTACTACATCTCTTATTGTGTTACTCGTTCTAGCTACTCTTTCTTGTCCCACAGATGCAAGATTGCCAACCTGCAATCCTAGCAGCAAGATAAAGGCGAAAAAGCCGCCGACGGGGCACTGTAACATTGAAGATGATGACATATGTTGCATCAAAGGCAAAGTCTATACTACTTACAAATGTTCACCCCCAGTTTCTAAGAAGAGTACCAAGGCAGTTCTCACATTGGATAGTTTTGAAAAGGGTGGAGATGGATATGGACCATCAAAATGTGATAACAAGTATCATTCTGATCATACACATGTTGTAGCTCTTTCCACTGGTTGGTACAATGGAGGAGGAAGGTGCCTTAGTAACATTACAATAAATGCTAATAATGGA…	6.8e-72	5.0	1.844551	2.431036
A0A1S4AGR8	Kwl	putative ripening-related protein 1 OS=Nicotiana tabacum OX=4097 GN=LOC107797490 PE=3 SV=1	Nicotiana_tabacum-9	kwl3	6	a	yes	-	Nicotiana tabacum	4097	Eukaryota; Viridiplantae; Streptophyta; Embryophyta; Tracheophyta; Spermatophyta; Magnoliopsida; eudicotyledons; Gunneridae; Pentapetalae; asterids; lamiids; Solanales; Solanaceae; Nicotianoideae; Nicotianeae; Nicotiana.	AST	R2	XM_016605961.1,XM_016620391.1	2	2	1	MKLIIAKMNKGIYFSLIHFVTFLILFSLVCTNTLVEAQKCKPSGKIKGKKPPKDQCSPGDECCKEGKFYTTYKCSPPVTGHTKAILTINDFDKGGDGGGPSECSGTYYHNSIPVVALSTGWYSKGRRCFENITIHANGKSVKAMVVDECDSGEGCDAPHAYQPPCPNNIVDASEAVWKALGVPKKDWGWLDISWSE	196	159	QKCKPSGKIKGKKPPKDQCSPGDECCKEGKFYTTYKCSPPVTGHTKAILTINDFDKGGDGGGPSECSGTYYHNSIPVVALSTGWYSKGRRCFENITIHANGKSVKAMVVDECDSGEGCDAPHAYQPPCPNNIVDASEAVWKALGVPKKDWGWLDISWSE	------BBBB--------------------BBBB----------BBBBBBB-------------------------BBBBBAAAA--------BBBBBB--BBBBBBBBBBB-------------------BBBB-AAAAAA----AAA---BBBBBB-	10	8.68474230353485e-07	560	803	364	229	Actinidia_chinensis-1-clamp	6.94113384565512e-06	2102	51	Physcomitrium_patens-1-Kissper	0.000808150711264898	185	405	Solanum_tuberosum-1-barrel	1.12787684804146e-06	ATGAAACTTATAATTGCAAAAATGAATAAGGGAATTTATTTCAGCCTAATTCATTTTGTTACTTTCTTGATCCTATTTTCCTTGGTTTGTACTAACACATTAGTGGAGGCTCAAAAATGCAAGCCAAGTGGAAAAATTAAGGGTAAAAAGCCCCCAAAAGATCAATGTAGCCCTGGTGATGAATGTTGTAAAGAAGGGAAATTTTACACTACTTACAAATGTTCACCTCCGGTTACAGGTCACACGAAGGCAATTCTTACTATCAACGACTTTGACAAAGGTGGTGATGGTGGCGGTCCATCTGAATGTAGTGGCACGTATTACCATAACTCTATTCCGGTGGTGGCTCTGTCCACCGGATGGTACAGTAAAGGGAGACGATGTTTTGAAAACATTACC…	8.5e-75	3.3	1.874736	2.694745
A0A1S4BNF7	Kwl	putative ripening-related protein 1 OS=Nicotiana tabacum OX=4097 GN=LOC107810181 PE=3 SV=1	Nicotiana_tabacum-10	kwl3	4	a	yes	-	Nicotiana tabacum	4097	Eukaryota; Viridiplantae; Streptophyta; Embryophyta; Tracheophyta; Spermatophyta; Magnoliopsida; eudicotyledons; Gunneridae; Pentapetalae; asterids; lamiids; Solanales; Solanaceae; Nicotianoideae; Nicotianeae; Nicotiana.	AST	R2	XM_016592793.1,XM_016599243.1,XM_016634922.1,XM_016634924.1,XM_016634925.1	1	5	5	MMNSSSLLVLLIFATFTYCLDARLQVCQPSGKIIGIKPPPGQCNPENDSDCCKQGKMYTTYKCSPPVTGNTKAVLTLNSFQKGGDGGGPSECDNQYHSDDTPVVALSTGWYSGGDRCLNYITVSANGKSVKAKVVDECDSTMGCDDEHDYQPPCPNNIVDASKAVWEALDIPEGDWGDYDITWSDA	186	164	RLQVCQPSGKIIGIKPPPGQCNPENDSDCCKQGKMYTTYKCSPPVTGNTKAVLTLNSFQKGGDGGGPSECDNQYHSDDTPVVALSTGWYSGGDRCLNYITVSANGKSVKAKVVDECDSTMGCDDEHDYQPPCPNNIVDASKAVWEALDIPEGDWGDYDITWSDA	--------BBBB-----------AAA--------BBBB----------BBBBBBB-------------------------BBBBBAAAAAAA-----BBBBBB--BBBBBBBBBBB-------------------BBBB-AAAAAA----AAA---BBBBBBB-	10	1.0082982776479e-06	587	763	308	293	Actinidia_chinensis-1-clamp	3.58769467320528e-06	1753	81	Citrus_sinensis-4-Kissper	0.000267184880353605	98	414	Solanum_tuberosum-8-barrel	5.71775303974422e-07	ATGATGAACTCTAGCTCGCTTCTGGTGTTGCTAATCTTTGCCACTTTTACTTACTGCTTAGATGCGAGATTACAGGTATGTCAGCCGAGTGGAAAAATCATAGGCATAAAGCCACCTCCAGGACAATGTAACCCGGAAAATGACTCAGATTGTTGCAAACAAGGCAAGATGTACACCACTTACAAATGTTCGCCTCCTGTGACCGGCAACACAAAGGCTGTTTTGACACTAAATAGCTTCCAAAAGGGTGGAGATGGTGGTGGACCATCGGAATGTGATAACCAATACCATTCTGATGATACTCCAGTCGTTGCCCTTTCAACCGGATGGTACAGTGGAGGAGATAGGTGCCTTAACTATATCACTGTAAGTGCTAATGGCAAAAGCGTGAAGGCTAAA…	2.7e-84	4.0	1.844551	2.249287
A0A1S4DL59	Kissper	kiwellin-like OS=Nicotiana tabacum OX=4097 GN=LOC107830850 PE=3 SV=1	Nicotiana_tabacum-11	kwl1	3	a	yes	-	Nicotiana tabacum	4097	Eukaryota; Viridiplantae; Streptophyta; Embryophyta; Tracheophyta; Spermatophyta; Magnoliopsida; eudicotyledons; Gunneridae; Pentapetalae; asterids; lamiids; Solanales; Solanaceae; Nicotianoideae; Nicotianeae; Nicotiana.	AST	R2	XM_016658518.1	1	1	1	MATNMIIKLIFLSLCIFTIFISSSSAISSCNGPCQTLDDCDGQLICIRGKCNDDPDVGTNICNNSPPDPNNCQPSGQVNCHGTHPIYRCSPPVTGSTSAKLTLNDFSEGGDGGGPSKCDDQYHDNNERIVALSTGWYAGGSRCGKMIRIRANNGKSVTAKVVDGCDSTTGCDAEHGYQRPCKYNIVDASVAVWRDLGLDTDTGVVPITWSVA	212	186	ISSCNGPCQTLDDCDGQLICIRGKCNDDPDVGTNICNNSPPDPNNCQPSGQVNCHGTHPIYRCSPPVTGSTSAKLTLNDFSEGGDGGGPSKCDDQYHDNNERIVALSTGWYAGGSRCGKMIRIRANNGKSVTAKVVDGCDSTTGCDAEHGYQRPCKYNIVDASVAVWRDLGLDTDTGVVPITWSVA	----------AAA----BBBB--BBBB----------------------BBBB---BBBB----------BBBBBBB-------------------------BBBBBAAAAAAA-----BBBBBB----BBBBBBBBBB-------------------BBBB-AAAAAA----AAA-BBBBBBBB-	14	1.11174369856633e-06	537	695	101	109	Solanum_tuberosum-10-clamp	8.50096793199226e-06	82	170	Citrus_sinensis-4-Kissper	2.83737024221453e-06	216	378	Solanum_tuberosum-1-barrel	1.51171579743008e-06	ATGGCCACCAATATGATCATCAAGCTCATCTTTCTTTCTCTTTGCATTTTCACAATTTTCATCTCTTCTTCTTCTGCCATTTCCTCATGCAACGGCCCTTGTCAAACCTTGGACGATTGTGACGGCCAACTTATATGCATAAGAGGAAAATGCAACGATGACCCTGATGTTGGTACAAACATTTGTAACAACTCTCCTCCTGATCCCAACAATTGCCAGCCATCTGGTCAAGTCAATTGCCACGGAACTCATCCTATATACCGGTGTTCGCCTCCTGTCACAGGCTCCACCTCCGCCAAACTTACCCTTAACGATTTCAGTGAAGGCGGAGATGGTGGCGGACCATCAAAATGTGATGATCAATATCATGATAATAATGAAAGAATAGTAGCATTGTCT…	4.1e-88	14.6	1.9154020000000003	2.546402
A0A1U7UU99	Kissper	kiwellin-like OS=Nicotiana sylvestris OX=4096 GN=LOC104210554 PE=3 SV=1	Nicotiana_sylvestris-1	kwl1	3	a	yes	-	Nicotiana sylvestris	4096	Eukaryota; Viridiplantae; Streptophyta; Embryophyta; Tracheophyta; Spermatophyta; Magnoliopsida; eudicotyledons; Gunneridae; Pentapetalae; asterids; lamiids; Solanales; Solanaceae; Nicotianoideae; Nicotianeae; Nicotiana.	AST	R2	XM_009759481.1	1	1	1	MATNMIIKLIFLSLCIFTIFISSSSAISSCNGPCQTLDDCDGQLICIRGKCNDDPDVGTNICNNSPPDPNNCQPSGQVNCHGTHPIYRCSPPVTGSTSAKLTLNDFSEGGDGGGPSKCDDQYHDNNERIVALSTGWYAGGSRCGKMIRIRANNGKSVTAKVVDGCDSTTGCDAEHGYQRPCKYNIVDASVAVWRDLGLDTDTGVVPITWSVA	212	186	ISSCNGPCQTLDDCDGQLICIRGKCNDDPDVGTNICNNSPPDPNNCQPSGQVNCHGTHPIYRCSPPVTGSTSAKLTLNDFSEGGDGGGPSKCDDQYHDNNERIVALSTGWYAGGSRCGKMIRIRANNGKSVTAKVVDGCDSTTGCDAEHGYQRPCKYNIVDASVAVWRDLGLDTDTGVVPITWSVA	----------AAA----BBBB--BBBB----------------------BBBB---BBBB----------BBBBBBB-------------------------BBBBBAAAAAAA-----BBBBBB----BBBBBBBBBB-------------------BBBB-AAAAAA----AAA-BBBBBBBB-	14	1.09434153596539e-06	518	688	112	109	Solanum_tuberosum-10-clamp	9.42681592458547e-06	85	175	Citrus_sinensis-4-Kissper	2.77551020408163e-06	229	372	Solanum_tuberosum-1-barrel	1.65481558561683e-06	ATGGCCACCAATATGATCATCAAGCTCATCTTTCTTTCTCTTTGCATTTTCACAATTTTCATCTCTTCTTCTTCTGCCATTTCCTCATGCAACGGCCCTTGTCAAACCTTGGACGATTGTGACGGCCAACTTATATGCATAAGAGGAAAATGCAACGATGACCCTGATGTTGGTACAAACATTTGTAACAACTCTCCTCCTGATCCCAACAATTGCCAGCCATCTGGTCAAGTCAATTGCCACGGAACTCATCCTATATACCGGTGTTCGCCTCCTGTCACAGGCTCCACCTCCGCCAAACTTACCCTTAACGATTTCAGTGAAGGCGGAGATGGTGGCGGACCATCAAAATGTGATGATCAATATCATGATAATAATGAAAGAATAGTAGCATTGTCT…	4.1e-88	14.6	1.9154020000000003	2.546402
A0A1U7V9A1	Kwl	putative ripening-related protein 1 OS=Nicotiana sylvestris OX=4096 GN=LOC104214924 PE=3 SV=1	Nicotiana_sylvestris-2	kwl3	6	a	yes	-	Nicotiana sylvestris	4096	Eukaryota; Viridiplantae; Streptophyta; Embryophyta; Tracheophyta; Spermatophyta; Magnoliopsida; eudicotyledons; Gunneridae; Pentapetalae; asterids; lamiids; Solanales; Solanaceae; Nicotianoideae; Nicotianeae; Nicotiana.	AST	R2	XM_009764651.1	1	1	1	MKLIIAKMNKGIYFSLIHFVTFLILFSLVCTNTLVEAQKCKPSGKIKGKKPPKDQCSPGDECCKEGKFYTTYKCSPPVTGHTKAILTINDFDKGGDGGGPSECSGTYYHNSIPVVALSTGWYSKGRRCFENITIHANGKSVKAMVVDECDSGEGCDAPHAYQPPCPNNIVDASEAVWKALGVPKKDWGWLDISWSE	196	159	QKCKPSGKIKGKKPPKDQCSPGDECCKEGKFYTTYKCSPPVTGHTKAILTINDFDKGGDGGGPSECSGTYYHNSIPVVALSTGWYSKGRRCFENITIHANGKSVKAMVVDECDSGEGCDAPHAYQPPCPNNIVDASEAVWKALGVPKKDWGWLDISWSE	------BBBB--------------------BBBB----------BBBBBBB-------------------------BBBBBAAAA--------BBBBBB--BBBBBBBBBBB-------------------BBBB-AAAAAA----AAA---BBBBBB-	10	8.6476819880696e-07	559	804	368	230	Actinidia_chinensis-1-clamp	6.95652173913044e-06	2191	52	Physcomitrium_patens-1-Kissper	0.000810281065088757	187	401	Solanum_tuberosum-1-barrel	1.16292809124321e-06	ATGAAACTTATAATTGCAAAAATGAATAAGGGAATTTATTTCAGCCTAATTCATTTTGTTACTTTCTTGATCCTATTTTCCTTGGTTTGTACTAACACATTAGTGGAGGCTCAAAAATGCAAGCCAAGTGGAAAAATTAAGGGTAAAAAGCCCCCAAAAGATCAATGTAGCCCTGGTGATGAATGTTGTAAAGAAGGGAAATTTTACACTACTTACAAATGTTCACCTCCGGTTACAGGTCACACGAAGGCAATTCTTACTATCAACGACTTTGACAAAGGTGGTGATGGTGGCGGTCCATCTGAATGTAGTGGCACGTATTACCATAACTCTATTCCGGTGGTGGCTCTGTCCACCGGATGGTACAGTAAAGGGAGACGATGTTTTGAAAACATTACC…	8.5e-75	3.3	1.874736	2.694744
A0A1U7VSS0	Kwl	LOW QUALITY PROTEIN: putative ripening-related protein 1 OS=Nicotiana sylvestris OX=4096 GN=LOC104219058 PE=3 SV=1	Nicotiana_sylvestris-3	kwl3	4	a	no	-	Nicotiana sylvestris	4096	Eukaryota; Viridiplantae; Streptophyta; Embryophyta; Tracheophyta; Spermatophyta; Magnoliopsida; eudicotyledons; Gunneridae; Pentapetalae; asterids; lamiids; Solanales; Solanaceae; Nicotianoideae; Nicotianeae; Nicotiana.	AST	R2	XM_009769694.1	1	1	1	MEKKGEEMENKVCQPSGKIRGIKPPPGQCNSEDDSDCCKQGKMYTTYKCSPSVTGNTRAALTLNSFQKGGDGGGPSECDNQYHSDDTPVVALSTGWYSGGNRCLNYFTISANGRNVKAKVVDECDSTMGCDDEHDYQPPCRNNIVDGSKEVWEALGIPEGDWGEHDITWSDA	172	172	MEKKGEEMENKVCQPSGKIRGIKPPPGQCNSEDDSDCCKQGKMYTTYKCSPSVTGNTRAALTLNSFQKGGDGGGPSECDNQYHSDDTPVVALSTGWYSGGNRCLNYFTISANGRNVKAKVVDECDSTMGCDDEHDYQPPCRNNIVDGSKEVWEALGIPEGDWGEHDITWSDA	----------------BBBB-----------AAA--------BBBB----------BBBBBBB-------------------------BBBBBAAAA--------BBBBBB--BBBBBBBBBBB-------------------BBBB-AAAAAA----AAA--BBBBBBBB-	10	1.03815334638963e-06	643	787	264	297	Actinidia_chinensis-1-clamp	2.99289188178077e-06	1931	82	Citrus_sinensis-4-Kissper	0.000287180249851279	219	436	Solanum_tuberosum-1-barrel	1.1520494907836e-06	ATGGAGAAGAAAGGTGAAGAAATGGAGAACAAAGTTTGCCAGCCGAGTGGCAAAATCAGAGGCATAAAGCCGCCTCCAGGACAATGTAACTCGGAAGATGACTCAGATTGTTGCAAACAAGGCAAGATGTACACCACTTACAAATGTTCGCCTTCTGTAACTGGTAACACAAGGGCGGCTTTAACCCTGAATAGCTTCCAAAAGGGTGGAGATGGTGGTGGACCATCAGAATGTGACAACCAATACCATTCTGACGATACTCCAGTCGTTGCCCTTTCAACCGGATGGTATAGTGGAGGAAATAGGTGCCTTAATTATTTCACCATAAGTGCTAATGGGAGAAATGTGAAGGCTAAGGTTGTAGATGAGTGTGACTCTACCATGGGATGTGATGACGAG…	4.2e-81	5.8	1.844551	2.418157
A0A1U7X6M1	Kwl	putative ripening-related protein 1 OS=Nicotiana sylvestris OX=4096 GN=LOC104235641 PE=3 SV=1	Nicotiana_sylvestris-6	kwl3	4	b	yes	-	Nicotiana sylvestris	4096	Eukaryota; Viridiplantae; Streptophyta; Embryophyta; Tracheophyta; Spermatophyta; Magnoliopsida; eudicotyledons; Gunneridae; Pentapetalae; asterids; lamiids; Solanales; Solanaceae; Nicotianoideae; Nicotianeae; Nicotiana.	AST	R2	XM_009789450.1	1	1	1	MKNFRFGTTSLIVLLVLATLSCPTDARLPTCNPSSKIKAKKPPTGHCNIEDDDICCIKGKVYTTYKCSPPVSKKSTKAVLTLDSFEKGGDGYGPSKCDNKYHSDHTHVVALSTGWYNGGGRCLSNITINANNGISVKAMVVDECDSTMGCDEKHDYQPPCPNNLVIASQAVWRDLHVPMNEWGELDITWSDE	192	166	RLPTCNPSSKIKAKKPPTGHCNIEDDDICCIKGKVYTTYKCSPPVSKKSTKAVLTLDSFEKGGDGYGPSKCDNKYHSDHTHVVALSTGWYNGGGRCLSNITINANNGISVKAMVVDECDSTMGCDEKHDYQPPCPNNLVIASQAVWRDLHVPMNEWGELDITWSDE	--------BBBB----------------------BBBB-----------BBBBBBB-------------------------BBBBBAAAAAAA-----BBBBBB----BBBBBBBBBB-------AAA---------BBBB-AAAAAA----AAA---BBBBBBB-	10	9.8116169544741e-07	520	728	857	251	Actinidia_chinensis-1-clamp	1.36029586831955e-05	728	31	Physcomitrium_patens-1-Kissper	0.000757544224765869	248	409	Solanum_tuberosum-1-barrel	1.48253537460919e-06	ATGAAGAACTTTAGATTTGGTACTACATCTCTTATTGTGTTACTCGTTCTAGCTACTCTTTCTTGTCCCACAGATGCAAGATTGCCAACCTGCAATCCTAGCAGCAAGATAAAGGCGAAAAAGCCGCCGACGGGGCACTGTAACATTGAAGATGATGACATATGTTGCATCAAAGGCAAAGTCTATACTACTTACAAATGTTCACCCCCAGTTTCTAAGAAGAGTACCAAGGCAGTTCTCACATTGGATAGTTTTGAAAAGGGTGGAGATGGATATGGACCATCAAAATGTGATAACAAGTATCATTCTGATCATACACATGTTGTAGCTCTTTCCACTGGTTGGTACAATGGAGGAGGAAGGTGCCTTAGTAACATTACAATAAATGCTAATAATGGA…	6.8e-72	5.0	1.844551	2.431036
A0A1U8EJN4	Kissper	tr|A0A1U8EJN4|A0A1U8EJN4_CAPAN Ripening-related protein grip22 OS=Capsicum annuum OX=4072 GN=T459_28753 PE=3 SV=1 LinsiMatch=ast_CAPAN_CA11g18770/1-210	Capsicum_annuum-7	kwl1	3	a	yes	ast_CAPAN_CA11g18770/1-210	Capsicum annuum	4072	Eukaryota; Viridiplantae; Streptophyta; Embryophyta; Tracheophyta; Spermatophyta; Magnoliopsida; eudicotyledons; Gunneridae; Pentapetalae; asterids; lamiids; Solanales; Solanaceae; Solanoideae; Capsiceae; Capsicum.	AST	R1,R2	XM_016691115.1	1	1	1	MSNLAFLSLIFTIFISTSNAISQCNGPCKTLNDCDGQLICINGKCNDDPDVGTNICKNSPPSVPSPTNTCRPSGTVNCNGIHPIYRCSPPVTSSTPAQLTLNDFSKGGDGGGPSSCDGQYHDNNERIVALSTGWFAGRSRCGKMIRIRANNGRTVTAKVVDECDSTTGCDEEHAYQSPCKNNIVDGSIAVWRGLRLNTDDGIVPVTWSMV	210	190	ISQCNGPCKTLNDCDGQLICINGKCNDDPDVGTNICKNSPPSVPSPTNTCRPSGTVNCNGIHPIYRCSPPVTSSTPAQLTLNDFSKGGDGGGPSSCDGQYHDNNERIVALSTGWFAGRSRCGKMIRIRANNGRTVTAKVVDECDSTTGCDEEHAYQSPCKNNIVDGSIAVWRGLRLNTDDGIVPVTWSMV	----------AAA-----BBB--BBB---------------------------BBBB---BBBB----------BBBBBBB-------------------------BBBBBAAAA--------BBBBBB----BBBBBBBBBB-------------------BBBB-AAAAAAA---AAA--BBBBBBB-	14	1.06420424487813e-06	517	697	210	78	Solanum_tuberosum-10-clamp	3.45167652859961e-05	153	159	Actinidia_chinensis-3-Kissper	6.05197579209683e-06	239	374	Solanum_tuberosum-1-barrel	1.70865623838257e-06	ATGTCAAATCTAGCCTTTCTTTCTCTAATTTTCACAATTTTCATCTCTACTTCTAACGCCATTTCCCAATGCAATGGCCCATGTAAAACCTTGAATGATTGTGATGGTCAATTAATTTGCATAAATGGCAAATGTAACGATGACCCTGACGTTGGAACCAACATTTGTAAAAATAGCCCTCCGTCAGTCCCTTCTCCAACCAATACTTGTCGCCCTTCTGGCACAGTCAATTGCAACGGTATACACCCTATATACCGTTGCTCACCACCTGTCACCTCCTCAACACCCGCTCAACTTACCCTCAACGACTTCAGCAAAGGCGGTGATGGGGGTGGTCCATCGTCATGTGATGGGCAATATCATGACAACAACGAAAGAATAGTAGCATTGTCAACTGGA…	1.1e-94	12.1	1.9154020000000003	2.494596
A0A1U8ESS7	Kissper	tr|A0A1U8ESS7|A0A1U8ESS7_CAPAN Ripening-related protein grip22 OS=Capsicum annuum OX=4072 GN=T459_28752 PE=3 SV=1 LinsiMatch=ast_CAPAN_CA11g18760/1-210	Capsicum_annuum-6	kwl1	3	c	yes	ast_CAPAN_CA11g18760/1-210	Capsicum annuum	4072	Eukaryota; Viridiplantae; Streptophyta; Embryophyta; Tracheophyta; Spermatophyta; Magnoliopsida; eudicotyledons; Gunneridae; Pentapetalae; asterids; lamiids; Solanales; Solanaceae; Solanoideae; Capsiceae; Capsicum.	AST	R1,R2	XM_016691468.1	1	1	1	MSNLAFLSLIFTIFISTSNAISQCNGLCKTLNDCDGQLICINEKCSDDPDVGTNICKNNPLSVPSPTNTCRPSGTVSCNGIHPIYRCSPPVTSSTPAQLTLNDFSSGRDGGGASSCDNRYHDNSERLVALSTGWFAGGSRCDKMIRIRANNGRTVPAKVVDECDSTGGCDEEHAYQSPCKNNIVDGSIAVWRALGLDTDLGVVPITWSMV	210	190	ISQCNGLCKTLNDCDGQLICINEKCSDDPDVGTNICKNNPLSVPSPTNTCRPSGTVSCNGIHPIYRCSPPVTSSTPAQLTLNDFSSGRDGGGASSCDNRYHDNSERLVALSTGWFAGGSRCDKMIRIRANNGRTVPAKVVDECDSTGGCDEEHAYQSPCKNNIVDGSIAVWRALGLDTDLGVVPITWSMV	----------AAA-----BBB--BBB---------------------------BBBB---BBBB----------BBBBBBB-------------------------BBBBBAAAA--------BBBBBB----BBBBBBBBBB-------------------BBBB-AAAAAAA---AAA--BBBBBBB-	14	8.60261105860113e-07	466	736	458	79	Solanum_tuberosum-10-clamp	7.33856753725364e-05	179	167	Citrus_sinensis-4-Kissper	6.41830112230629e-06	199	366	Zea_mays-8-barrel	1.48556242348234e-06	ATGTCAAATCTAGCCTTTCTTTCTCTAATTTTCACAATTTTCATCTCTACTTCTAACGCCATTTCCCAATGCAATGGCCTTTGTAAAACCTTGAATGATTGTGATGGTCAATTAATTTGCATAAACGAAAAATGCAGCGATGACCCTGACGTTGGAACCAACATTTGCAAAAATAACCCTCTGTCAGTCCCTTCTCCAACGAATACCTGTCGCCCTTCTGGCACAGTCAGTTGTAACGGTATACACCCTATATACCGTTGCTCACCACCTGTCACCTCCTCAACGCCCGCTCAACTTACCCTAAACGACTTCAGTAGTGGTAGAGATGGTGGTGGTGCATCGTCATGTGACAACCGATATCATGACAACAGCGAAAGACTAGTAGCATTGTCGACTGGA…	2.9e-91	11.0	1.9154020000000003	2.611409
A0A1U8J2X8	Kwl	putative ripening-related protein 1 OS=Gossypium hirsutum OX=3635 GN=LOC107903147 PE=3 SV=1	Gossypium_hirsutum-1	kwl3	9	a	yes	-	Gossypium hirsutum	3635	Eukaryota; Viridiplantae; Streptophyta; Embryophyta; Tracheophyta; Spermatophyta; Magnoliopsida; eudicotyledons; Gunneridae; Pentapetalae; rosids; malvids; Malvales; Malvaceae; Malvoideae; Gossypium.	ROS	R2	XM_016829084.2,XM_016829193.2,XM_041092705.1,XM_041094771.1,XM_041094772.1,XM_041094799.1,XM_041110361.1,XM_041110365.1	1	8	8	MKKQVICSTVFPLLCILLLFLSVEAQTCSPSGKIKGKTPPPGQCNQENDSDCCKDGKWYTTYKCSPPVSSQTKATLTLNSFEPDGDGGAPSECDNQYHSDDDPVVALSTGWYNNGKRCLNYINIHGNGRSVRAKVVDECDSTMGCDSDHDYQPPCPNNIVDASKAVWKALGVPESDWGGMDIYWSDTD	188	163	QTCSPSGKIKGKTPPPGQCNQENDSDCCKDGKWYTTYKCSPPVSSQTKATLTLNSFEPDGDGGAPSECDNQYHSDDDPVVALSTGWYNNGKRCLNYINIHGNGRSVRAKVVDECDSTMGCDSDHDYQPPCPNNIVDASKAVWKALGVPESDWGGMDIYWSDTD	------BBBB-----------AAA--------BBBB----------BBBBBBB-------------------------BBBBBAAAA--------BBBBBB--BBBBBBBBBBB-------AAA---------BBBB-AAAAAA----AAA---BBBBBBB--	10	9.53378800499792e-07	586	784	209	270	Actinidia_chinensis-1-clamp	2.86694101508916e-06	1806	81	Citrus_sinensis-4-Kissper	0.000275262917238226	147	411	Solanum_tuberosum-1-barrel	8.70229278775285e-07	ATGAAGAAGCAAGTAATTTGTTCGACTGTCTTTCCTCTCCTTTGCATTCTTCTTCTTTTTCTTAGTGTTGAAGCACAGACGTGCAGCCCTAGTGGCAAGATCAAAGGGAAAACCCCTCCACCAGGGCAATGCAACCAGGAAAATGATTCTGATTGTTGCAAGGATGGCAAGTGGTACACGACATACAAATGTTCACCCCCTGTATCAAGCCAAACGAAAGCAACACTGACGCTTAACAGCTTTGAGCCAGATGGAGACGGTGGTGCACCATCTGAATGTGACAACCAGTACCACTCCGATGATGACCCTGTGGTGGCACTTTCTACAGGGTGGTATAACAACGGAAAGAGGTGTTTGAATTATATCAACATCCATGGCAATGGAAGATCTGTGAGGGCT…	8.6e-84	7.0	1.995594	2.320023
A0A1U8J808	Kissper	kiwellin-like OS=Gossypium hirsutum OX=3635 GN=LOC107903223 PE=3 SV=1	Gossypium_hirsutum-2	kwl1	2	a	yes	-	Gossypium hirsutum	3635	Eukaryota; Viridiplantae; Streptophyta; Embryophyta; Tracheophyta; Spermatophyta; Magnoliopsida; eudicotyledons; Gunneridae; Pentapetalae; rosids; malvids; Malvales; Malvaceae; Malvoideae; Gossypium.	ROS	R2	XM_016829264.2	1	1	1	MANILRLASLSVFFFFIIYSPLFSNALSDCNGPCRDLNDCSGQLICIDGKCNDDPDVGTHICRGSSPSPPTGNCQPSGSLQCQGQIYPTYKCSPPVTSSTKAKLTNNDFSQGGAGGGPSECDEQYHSNSERIVALSTGWYNGGSRCEKMIRIKASNGKNVTAKVVDECDSMRGCDEEHAYQPPCKNNIVDASDAVWSALELNKDVGIVDVTWSMA	215	189	LSDCNGPCRDLNDCSGQLICIDGKCNDDPDVGTHICRGSSPSPPTGNCQPSGSLQCQGQIYPTYKCSPPVTSSTKAKLTNNDFSQGGAGGGPSECDEQYHSNSERIVALSTGWYNGGSRCEKMIRIKASNGKNVTAKVVDECDSMRGCDEEHAYQPPCKNNIVDASDAVWSALELNKDVGIVDVTWSMA	----------AAA-----BBB--BBB-------------------------BBBBB--BBBBB----------BBBBBBB-------------------------BBBBBAAAA--------BBBBBB----BBBBBBBBBB-------------------BBBB-AAAAAA----AAA--BBBBBBB-	14	9.6260911694957e-07	453	686	1103	78	Manihot_esculenta-11-clamp	0.00018129520052597	130	153	Actinidia_chinensis-3-Kissper	5.55341962493058e-06	190	370	Solanum_tuberosum-1-barrel	1.38787436084733e-06	ATGGCAAACATTTTACGTTTAGCCTCTCTTTCTGTTTTCTTCTTTTTTATAATTTATTCTCCCTTATTTTCTAATGCTCTCTCCGATTGCAATGGTCCATGTCGAGACTTGAACGATTGCTCTGGTCAGCTCATTTGCATCGACGGCAAATGCAATGATGACCCTGATGTGGGGACTCATATCTGTCGAGGAAGTAGCCCCTCACCTCCGACTGGGAACTGCCAGCCCTCTGGTTCTCTTCAATGCCAAGGCCAAATTTATCCTACTTATAAATGCTCACCTCCAGTTACATCCTCCACCAAAGCTAAATTAACAAACAATGATTTTAGTCAAGGTGGTGCTGGAGGGGGTCCGTCTGAATGTGATGAGCAATACCATAGCAACTCCGAGCGTATAGTG…	7.4e-94	15.5	1.223097	2.2314700000000003
A0A1U8K3C2	Kwl	putative ripening-related protein 1 OS=Gossypium hirsutum OX=3635 GN=LOC107911977 PE=3 SV=1	Gossypium_hirsutum-3	kwl3	2	a	yes	-	Gossypium hirsutum	3635	Eukaryota; Viridiplantae; Streptophyta; Embryophyta; Tracheophyta; Spermatophyta; Magnoliopsida; eudicotyledons; Gunneridae; Pentapetalae; rosids; malvids; Malvales; Malvaceae; Malvoideae; Gossypium.	ROS	R2	XM_016839999.1,XM_041080931.1	1	2	2	MKKQVFFTVFEFIIFLCFHFLFISLGIEAQTCDPSGTIPGTTPPPGQCNQDNNADCCVEGEVYTTYTCSPPVSDNTPATLTINSFQEGGDGGGASKCDNQYHSDDEPVVALSTGWFSQSSRCNKFININGNGKSARALVVDECDSQEGCNDEHAYQPPCRNNIVDASKAVWTALGVPESEQGELDITWSDA	191	162	QTCDPSGTIPGTTPPPGQCNQDNNADCCVEGEVYTTYTCSPPVSDNTPATLTINSFQEGGDGGGASKCDNQYHSDDEPVVALSTGWFSQSSRCNKFININGNGKSARALVVDECDSQEGCNDEHAYQPPCRNNIVDASKAVWTALGVPESEQGELDITWSDA	------BBBB-----------AAA--------BBBB----------BBBBBBB-------------------------BBBBBAAAA--------BBBBBB--BBBBBBBBBBB-------AAA---------BBBB-AAAAAA----AAA---BBBBBBB-	10	9.7304368063302e-07	485	706	358	264	Actinidia_chinensis-1-clamp	5.13659320477502e-06	1618	81	Citrus_sinensis-4-Kissper	0.000246608748666362	139	340	Solanum_tuberosum-8-barrel	1.20242214532872e-06	ATGAAGAAGCAAGTTTTTTTTACTGTTTTTGAGTTTATCATCTTTCTTTGTTTTCATTTTCTTTTCATCAGTCTAGGTATTGAAGCTCAAACATGCGATCCTAGCGGCACCATACCGGGCACAACGCCACCACCAGGGCAATGCAACCAAGACAATAATGCTGATTGTTGTGTAGAAGGCGAAGTTTACACAACATACACGTGTTCACCGCCGGTGTCCGACAATACACCGGCAACCCTAACTATTAACAGCTTCCAGGAAGGTGGAGATGGTGGTGGCGCATCAAAATGTGACAACCAATATCACTCAGATGATGAACCCGTGGTGGCACTCTCAACAGGGTGGTTTAGCCAGAGCAGCCGTTGCAATAAATTTATTAACATCAATGGGAATGGAAAA…	7.1e-78	5.1	1.704762	2.2577249999999998
A0A1U8P1K7	Kwl	putative ripening-related protein 1 OS=Gossypium hirsutum OX=3635 GN=LOC107954145 PE=3 SV=1	Gossypium_hirsutum-4	kwl3	9	d	yes	-	Gossypium hirsutum	3635	Eukaryota; Viridiplantae; Streptophyta; Embryophyta; Tracheophyta; Spermatophyta; Magnoliopsida; eudicotyledons; Gunneridae; Pentapetalae; rosids; malvids; Malvales; Malvaceae; Malvoideae; Gossypium.	ROS	R2	XM_016882136.2,XM_016889618.2	2	2	1	MKGFPTIFLFICFVLVITNCFMVEADTCKPSGKLRGKKPPPGKCNKGHDSDCCQEGKFYNTYTCSPPVSSHTKATLTLNGFGPKEDGGGPCECDNNYHKDSELIVALSTGWFNKKKRCMNYINIHGNGKTVKAKVVDECDSTMGCDDEHDYQPPCANNIVDASDAVWDALGVYGDKRGEMEIYWSDV	187	162	DTCKPSGKLRGKKPPPGKCNKGHDSDCCQEGKFYNTYTCSPPVSSHTKATLTLNGFGPKEDGGGPCECDNNYHKDSELIVALSTGWFNKKKRCMNYINIHGNGKTVKAKVVDECDSTMGCDDEHDYQPPCANNIVDASDAVWDALGVYGDKRGEMEIYWSDV	------BBBB-----------AAA--------BBBB----------BBBBBBB-------------------------BBBBBAAAA--------BBBBBB--BBBBBBBBBBB-------------------BBBB-AAAAAAA---AAA---BBBBBBB-	11	9.86313862583515e-07	597	778	223	273	Actinidia_chinensis-1-clamp	2.99212387124475e-06	2225	51	Physcomitrium_patens-1-Kissper	0.000855440215301807	167	387	Glycine_max-7-barrel	1.11505051112046e-06	ATGAAGGGTTTTCCCACTATTTTTCTTTTTATTTGCTTTGTTTTAGTTATTACAAATTGTTTCATGGTGGAAGCAGATACATGCAAACCCAGCGGCAAGCTTAGAGGGAAAAAGCCTCCTCCAGGTAAATGTAACAAAGGCCATGATTCTGATTGTTGCCAAGAAGGCAAGTTTTATAACACGTATACATGTTCGCCGCCGGTTTCAAGTCATACCAAGGCAACCCTAACTCTCAACGGATTCGGTCCGAAGGAGGACGGTGGCGGTCCATGTGAATGCGACAACAACTATCATAAAGATTCAGAATTGATCGTGGCGCTTTCGACGGGGTGGTTCAACAAGAAAAAACGGTGTATGAATTATATTAACATTCATGGTAATGGAAAAACTGTTAAAGCT…	1.5e-77	5.6	1.995594	2.772685
A0A1U8P1L6	Kwl	putative ripening-related protein 1 OS=Gossypium hirsutum OX=3635 GN=LOC107954143 PE=3 SV=1	Gossypium_hirsutum-5	kwl3	9	e	yes	-	Gossypium hirsutum	3635	Eukaryota; Viridiplantae; Streptophyta; Embryophyta; Tracheophyta; Spermatophyta; Magnoliopsida; eudicotyledons; Gunneridae; Pentapetalae; rosids; malvids; Malvales; Malvaceae; Malvoideae; Gossypium.	ROS	R2	XM_016882136.2,XM_016889618.2	2	2	1	MSMKGFPTIFLFICFVLVITNCFMVEADTCKPSGKLRGKKPPPGKCNKGHDSDCCQEGKFYNTYTCSPPVSSHTKATLTLNGFGPKEDGGGPCECDNNYHKDSELIVALSTGWFNKKKRCMNYINIHGNGKTVKAKVVDECDSTMGCDEDHDYQPPCANNIVDASDAVWDALGVYGDKRGEMEIYWYDA	189	162	DTCKPSGKLRGKKPPPGKCNKGHDSDCCQEGKFYNTYTCSPPVSSHTKATLTLNGFGPKEDGGGPCECDNNYHKDSELIVALSTGWFNKKKRCMNYINIHGNGKTVKAKVVDECDSTMGCDEDHDYQPPCANNIVDASDAVWDALGVYGDKRGEMEIYWYDA	------BBBB-----------AAA--------BBBB----------BBBBBBB-------------------------BBBBBAAAA--------BBBBBB--BBBBBBBBBBB-------------------BBBB-AAAAAAA---AAA--BBBBBBBB-	11	1.03997389073679e-06	615	769	217	261	Actinidia_chinensis-1-clamp	3.18550813992748e-06	2225	51	Physcomitrium_patens-1-Kissper	0.000855440215301807	163	389	Solanum_tuberosum-1-barrel	1.07718029883493e-06	ATGAGTATGAAGGGTTTTCCCACTATTTTTCTTTTTATTTGCTTTGTTTTGGTTATTACAAATTGTTTCATGGTGGAAGCAGATACATGCAAACCCAGCGGTAAGCTTAGAGGGAAAAAGCCTCCTCCAGGTAAATGTAACAAAGGCCATGATTCTGATTGTTGCCAAGAAGGCAAGTTTTATAACACGTATACATGTTCCCCGCCGGTTTCAAGTCATACCAAGGCAACCCTAACTCTCAACGGATTCGGTCCGAAGGAGGATGGTGGCGGTCCATGTGAATGCGACAACAACTATCATAAAGATTCAGAACTGATCGTGGCGCTTTCGACGGGGTGGTTCAACAAGAAAAAACGGTGTATGAATTATATTAACATTCACGGTAATGGAAAAACTGTT…	1e-76	5.3	1.995594	2.77367
A0A1U8P771	Kwl	putative ripening-related protein 1 OS=Gossypium hirsutum OX=3635 GN=LOC107955775 PE=3 SV=1	Gossypium_hirsutum-6	kwl3	9	b	yes	-	Gossypium hirsutum	3635	Eukaryota; Viridiplantae; Streptophyta; Embryophyta; Tracheophyta; Spermatophyta; Magnoliopsida; eudicotyledons; Gunneridae; Pentapetalae; rosids; malvids; Malvales; Malvaceae; Malvoideae; Gossypium.	ROS	R2	XM_016891578.1	1	1	1	MTRFCGPETTFRLVITLCLLFCVFVEAQTCSPSGKIKGKTPPPGQCNQENDSDCCKDGKWYTTYKCSPLVSSQTKATLTLNSFERDGDGGAPSECDNQYHSDDDPVVALSTGWYNNGKRCLNYINIHGNGKSVRAKVVDECDSTMSCNSDHDYQPPCPNNIDDASKAVWKALGVLENDWDGMDIYWSDID	190	163	QTCSPSGKIKGKTPPPGQCNQENDSDCCKDGKWYTTYKCSPLVSSQTKATLTLNSFERDGDGGAPSECDNQYHSDDDPVVALSTGWYNNGKRCLNYINIHGNGKSVRAKVVDECDSTMSCNSDHDYQPPCPNNIDDASKAVWKALGVLENDWDGMDIYWSDID	------BBBB-----------AAA--------BBBB----------BBBBBBB-------------------------BBBBBAAAA--------BBBBBB--BBBBBBBBBBB-------AAA---------BBBB-AAAAAA----AAA---BBBBBBB--	10	1.00894901144641e-06	606	775	259	279	Actinidia_chinensis-1-clamp	3.32729538418057e-06	1591	80	Citrus_sinensis-4-Kissper	0.00024859375	224	415	Solanum_tuberosum-1-barrel	1.30062418348091e-06	ATGACTCGGTTTTGTGGTCCCGAAACCACTTTCCGACTAGTGATTACTTTGTGTTTACTTTTCTGTGTTTTTGTTGAAGCACAGACGTGCAGCCCTAGTGGCAAGATCAAAGGGAAAACCCCTCCACCAGGGCAATGCAACCAAGAAAATGATTCTGATTGTTGCAAGGATGGCAAGTGGTACACGACATACAAATGTTCACCCCTTGTATCAAGCCAAACGAAAGCAACACTTACACTTAACAGCTTTGAGCGAGATGGAGACGGTGGTGCACCATCTGAATGTGACAACCAGTACCACTCCGATGATGACCCTGTGGTGGCACTTTCTACAGGGTGGTACAACAACGGGAAGAGGTGTTTGAATTATATCAACATCCATGGCAACGGAAAATCTGTG…	4.9e-78	8.4	1.995594	2.4063589999999997
A0A1U8P940	Kwl	putative ripening-related protein 1 OS=Gossypium hirsutum OX=3635 GN=LOC107956645 PE=3 SV=1	Gossypium_hirsutum-7	kwl3	9	c	yes	-	Gossypium hirsutum	3635	Eukaryota; Viridiplantae; Streptophyta; Embryophyta; Tracheophyta; Spermatophyta; Magnoliopsida; eudicotyledons; Gunneridae; Pentapetalae; rosids; malvids; Malvales; Malvaceae; Malvoideae; Gossypium.	ROS	R2	XM_016892232.2	1	1	1	MNIFKGFPTIFLFICFVLIIADCFMVEADTCKPSGKLRGKKPPPGQCDSNCCEDGKFYTTYKCSPPVSSHTKGKLTINSFAAGGEGGGPSECDNRYHSDDEPVVALSTGWFNNKKRCSKYITIHGNGKSVKARVVDECDSAKGCDSEHGYEPPCPNNIVDASKAVWKALGVPENDWGLMNIYWSDAN	187	159	DTCKPSGKLRGKKPPPGQCDSNCCEDGKFYTTYKCSPPVSSHTKGKLTINSFAAGGEGGGPSECDNRYHSDDEPVVALSTGWFNNKKRCSKYITIHGNGKSVKARVVDECDSAKGCDSEHGYEPPCPNNIVDASKAVWKALGVPENDWGLMNIYWSDAN	------BBBB------------------BBBB----------BBBBBBB-------------------------BBBBBAAAA--------BBBBBB--BBBBBBBBBBB-------AAA---------BBBB-AAAAAA----AAA--BBBBBBBB--	10	1.03947629438603e-06	524	710	329	213	Actinidia_chinensis-1-clamp	7.25164760078468e-06	508	33	ref_A0A251NR03-Kissper	0.000466483011937557	206	411	Solanum_tuberosum-1-barrel	1.2195049756987e-06	ATGAATATTTTCAAGGGATTTCCCACTATTTTCCTTTTCATTTGCTTTGTTTTAATTATTGCAGATTGTTTCATGGTTGAAGCAGATACTTGCAAACCCAGTGGCAAGCTGAGAGGGAAAAAGCCTCCGCCAGGGCAATGCGATTCTAATTGTTGTGAAGACGGAAAGTTTTATACAACGTATAAATGTTCACCGCCTGTGTCGAGCCATACAAAAGGAAAATTGACAATTAACAGCTTTGCAGCTGGTGGGGAAGGTGGAGGACCGTCGGAATGCGACAACCGTTACCACTCGGATGATGAACCTGTGGTGGCACTTTCGACCGGGTGGTTTAACAATAAAAAGAGGTGTTCGAAGTATATAACAATCCATGGAAATGGAAAAAGTGTGAAGGCTAGG…	6e-78	4.1	1.995594	2.4167989999999997
A0A1Z5RFC7	Kwl	tr|A0A1Z5RFC7|A0A1Z5RFC7_SORBI Uncharacterized protein OS=Sorghum bicolor OX=4558 GN=SORBI_3006G242701 PE=3 SV=1 LinsiMatch=mon_ZEAMA_GRMZM2G334514_P01/1-225,mon_ZEAMA_AC206980.3_FGP007/1-191	Sorghum_bicolor-1	kwl2	2	a	yes	mon_ZEAMA_GRMZM2G334514_P01/1-225,mon_ZEAMA_AC206980.3_FGP007/1-191	Sorghum bicolor	4558	Eukaryota; Viridiplantae; Streptophyta; Embryophyta; Tracheophyta; Spermatophyta; Magnoliopsida; Liliopsida; Poales; Poaceae; PACMAD clade; Panicoideae; Andropogonodae; Andropogoneae; Sorghinae; Sorghum.	LIL	R1,R2	XM_021463663.1	2	1	0.5	MATARGIATTAMFLLIALSASHMASSLRPGVRLGTCRASGYLPGRSGNCEKSNDPDCCEDGKRYPQYHCSPPVTASTKAVLTLNSFEKGKDGGGPSECDNAYHSDEEKVVALSTGWFSNMARCGHRIKISINGNSVYAKVVDECDSVHGCDDEHNFEPPCDNNIVDASPAVWDALGLDQNLGMVDITWSEE	191	165	LRPGVRLGTCRASGYLPGRSGNCEKSNDPDCCEDGKRYPQYHCSPPVTASTKAVLTLNSFEKGKDGGGPSECDNAYHSDEEKVVALSTGWFSNMARCGHRIKISINGNSVYAKVVDECDSVHGCDDEHNFEPPCDNNIVDASPAVWDALGLDQNLGMVDITWSEE	-------------BBBB-------------------BBBB----------BBBBBBB-------------------------BBBBBAAAA--------BBBBBB--BBBBBBBBBBB-------------------BBBB-AAAAAAA---AAA-BBBBBBBB-	10	8.7319808799729e-07	580	815	142	301	Sorghum_bicolor-1-clamp	1.56731161907705e-06	1180	59	Physcomitrium_patens-1-Kissper	0.000338983050847458	167	387	Solanum_tuberosum-1-barrel	1.11505051112046e-06	ATGGCCACTGCGAGAGGGATAGCCACCACGGCGATGTTTCTCCTAATTGCCCTCTCCGCCTCCCACATGGCATCCTCCCTCCGCCCCGGTGTCCGCCTCGGCACGTGCCGTGCCAGCGGGTACCTCCCGGGCCGGTCTGGCAACTGTGAGAAGAGTAACGACCCTGACTGCTGCGAGGATGGCAAGAGGTACCCGCAGTACCATTGCTCGCCACCGGTGACGGCTAGCACCAAGGCTGTGCTGACGCTCAATAGCTTCGAGAAGGGCAAGGACGGCGGCGGCCCGTCGGAGTGCGACAATGCATACCACAGCGACGAGGAGAAGGTGGTGGCGCTCTCCACCGGGTGGTTCAGCAACATGGCACGCTGTGGGCACCGCATCAAAATTAGCATCAATGGC…	1.5e-78	3.5	1.4061370000000002	2.710312
A0A1Z5S6M2	Kwl	tr|A0A1Z5S6M2|A0A1Z5S6M2_SORBI Uncharacterized protein OS=Sorghum bicolor OX=4558 GN=SORBI_3001G210101 PE=3 SV=1 LinsiMatch=mon_SORBI_Sb01g018580.1/1-187,mon_SORBI_Sb01g018590.1/1-182	Sorghum_bicolor-3	kwl2	2	d	yes	mon_SORBI_Sb01g018580.1/1-187,mon_SORBI_Sb01g018590.1/1-182	Sorghum bicolor	4558	Eukaryota; Viridiplantae; Streptophyta; Embryophyta; Tracheophyta; Spermatophyta; Magnoliopsida; Liliopsida; Poales; Poaceae; PACMAD clade; Panicoideae; Andropogonodae; Andropogoneae; Sorghinae; Sorghum.	LIL	R1,R2	XM_002466988.2	2	1	0.5	MVTARAAAAMAMFLLVALSASQMASSLRPSAGLGVCRPSGYLPGRSGNCEKSNDPDCCEDGKKYPQYRCSPPVTANTKAVLTLNSFEKGKDGGGPSECDNAYHSDEEKVVALSTGWFSNMARCGHRIKITANGNSVYAKVVDECDSVEGCDKDHNFEPPCDNNIVDASPAVWNALGLDQNIGMVDIT	187	161	LRPSAGLGVCRPSGYLPGRSGNCEKSNDPDCCEDGKKYPQYRCSPPVTANTKAVLTLNSFEKGKDGGGPSECDNAYHSDEEKVVALSTGWFSNMARCGHRIKITANGNSVYAKVVDECDSVEGCDKDHNFEPPCDNNIVDASPAVWNALGLDQNIGMVDIT	-------------BBBB-------------------BBBB------------BBBBB-------------------------BBBBBAAAA--------BBBBBB--BBBBBBBBBBB-------------------BBBB-AAAAAAA---AAA-BBBB-	10	1.10805826338966e-06	736	815	172	261	Sorghum_bicolor-1-clamp	2.5249188943204e-06	1475	60	Physcomitrium_patens-1-Kissper	0.000409722222222222	238	330	Glycine_max-7-barrel	2.18549127640037e-06	ATGGTGACTGCCAGAGCTGCAGCCGCCATGGCGATGTTCCTCCTGGTGGCGCTCTCTGCTTCCCAAATGGCGTCCTCCCTCCGCCCCAGCGCCGGCCTCGGCGTGTGCCGCCCCAGCGGTTACCTGCCGGGCCGGTCCGGCAACTGTGAGAAGAGTAACGACCCAGACTGCTGCGAGGACGGGAAGAAATACCCGCAGTATCGCTGCTCGCCGCCGGTCACGGCTAACACCAAGGCGGTGCTCACGCTCAACAGCTTCGAGAAAGGCAAGGACGGCGGCGGTCCGTCAGAGTGTGACAACGCATACCATAGTGACGAGGAGAAGGTTGTCGCGCTCTCCACGGGATGGTTCAGCAACATGGCACGCTGCGGGCACCGCATTAAGATCACTGCGAACGGC…	1.1e-76	3.3	1.4061370000000002	2.744495
A0A1Z5S6Y8	Kwl	tr|A0A1Z5S6Y8|A0A1Z5S6Y8_SORBI Uncharacterized protein OS=Sorghum bicolor OX=4558 GN=SORBI_3001G210200 PE=3 SV=1 LinsiMatch=mon_SORBI_Sb01g018580.1/1-187,mon_SORBI_Sb01g018590.1/1-182	Sorghum_bicolor-2	kwl2	2	c	yes	mon_SORBI_Sb01g018580.1/1-187,mon_SORBI_Sb01g018590.1/1-182	Sorghum bicolor	4558	Eukaryota; Viridiplantae; Streptophyta; Embryophyta; Tracheophyta; Spermatophyta; Magnoliopsida; Liliopsida; Poales; Poaceae; PACMAD clade; Panicoideae; Andropogonodae; Andropogoneae; Sorghinae; Sorghum.	LIL	R1,R2	XM_002466988.2	2	1	0.5	MVTARAAAAMAMFLLVALSASQMASSLRPSAGLGVCRPSGYLPGRSGNCEKSNDPDCCEDGKKYPQYRCSPPVTANTKAVLTLNSFEKGKDGGGPSECDNAYHSDEEKVVALSTGWFSNMARCGHRIKITANGNSVYAKVVDECDSVEGCDEDHNFEPPCDNNIVDASPAVWDALGLDQNIGMVDITWSEE	191	165	LRPSAGLGVCRPSGYLPGRSGNCEKSNDPDCCEDGKKYPQYRCSPPVTANTKAVLTLNSFEKGKDGGGPSECDNAYHSDEEKVVALSTGWFSNMARCGHRIKITANGNSVYAKVVDECDSVEGCDEDHNFEPPCDNNIVDASPAVWDALGLDQNIGMVDITWSEE	-------------BBBB-------------------BBBB----------BBBBBBB-------------------------BBBBBAAAA--------BBBBBB--BBBBBBBBBBB-------------------BBBB-AAAAAAA---AAA-BBBBBBBB-	10	8.63066405429788e-07	596	831	142	294	Sorghum_bicolor-1-clamp	1.64283400435004e-06	2344	97	Citrus_sinensis-4-Kissper	0.000249123179934106	167	413	Solanum_tuberosum-1-barrel	9.79075916491273e-07	ATGGTGACTGCCAGAGCTGCAGCCGCCATGGCGATGTTCCTCCTGGTGGCGCTCTCTGCTTCCCAAATGGCATCCTCCCTCCGCCCCAGCGCCGGCCTCGGCGTGTGCCGCCCCAGCGGTTACCTGCCGGGCCGGTCCGGCAACTGTGAGAAGAGTAACGACCCAGACTGCTGCGAGGACGGCAAGAAATACCCACAGTATCGCTGCTCGCCGCCGGTCACGGCCAACACCAAGGCGGTGCTCACGCTCAACAGCTTCGAGAAGGGCAAGGACGGCGGCGGTCCATCAGAGTGCGACAACGCATACCATAGTGACGAGGAGAAGGTTGTCGCGCTCTCCACGGGATGGTTCAGCAACATGGCGCGCTGCGGGCACCGCATTAAGATCACCGCGAACGGC…	2.7e-79	3.4	1.4061370000000002	2.724244
A0A200PYN8	Kwl	Uncharacterized protein OS=Macleaya cordata OX=56857 GN=BVC80_7843g6 PE=3 SV=1	Macleaya_cordata-1	kwl3	6	b	yes	-	Macleaya cordata	56857	Eukaryota; Viridiplantae; Streptophyta; Embryophyta; Tracheophyta; Spermatophyta; Magnoliopsida; Ranunculales; Papaveraceae; Papaveroideae; Macleaya.	RAN	R2	-1		-1		MKRGVRLNSFSSYLLLVLLMFLLVIIEVTEAQTCRPSGKIRGRKPPPGQCSEDNDSVCCIKGNLYPTYTCSPPVGRAVLTINSFEKGGDGGGPSECDNRYHSDDTPVVALSTGWFNNQQRCLNNITIRGNGRSVVAMVVDECDSTMGCDEDHDYQPPCPNNIVGASRAVWEALGVPIEDWGELDIVWSDT	190	159	QTCRPSGKIRGRKPPPGQCSEDNDSVCCIKGNLYPTYTCSPPVGRAVLTINSFEKGGDGGGPSECDNRYHSDDTPVVALSTGWFNNQQRCLNNITIRGNGRSVVAMVVDECDSTMGCDEDHDYQPPCPNNIVGASRAVWEALGVPIEDWGELDIVWSDT	------BBBB-----------AAA--------BBBB--------BBBBBB-------------------------BBBBBAAAA--------BBBBBB--BBBBBBBBBBB-------AAA---------BBBB-AAAAAA----AAA--BBBBBBBB-	10	9.91805411030177e-07	549	744	325	281	Actinidia_chinensis-1-clamp	4.11595597826775e-06	1422	79	Citrus_sinensis-4-Kissper	0.000227848101265823	235	388	Solanum_tuberosum-1-barrel	1.56100542034223e-06	ATGAAGAGAGGTGTTCGCTTGAATTCATTTTCATCATATCTTCTACTGGTACTACTAATGTTTCTCCTTGTAATTATAGAGGTTACTGAAGCTCAGACATGCAGGCCGAGCGGCAAAATCAGGGGTCGAAAGCCACCTCCTGGTCAATGCAGCGAGGATAACGATTCTGTCTGTTGTATAAAAGGCAACCTTTACCCCACATACACATGTTCACCTCCCGTTGGTCGAGCTGTCTTGACGATCAATAGCTTTGAGAAAGGTGGAGATGGTGGTGGGCCATCAGAGTGTGATAATCGTTACCACTCTGATGATACTCCGGTTGTAGCATTATCTACAGGATGGTTCAACAATCAGCAACGGTGCTTAAACAACATAACCATAAGAGGTAATGGACGGAGC…	3.5e-78	1.4	1.874736	2.212805
A0A200QNT8	Kwl	Uncharacterized protein OS=Macleaya cordata OX=56857 GN=BVC80_1773g18 PE=3 SV=1	Macleaya_cordata-2	kwl3	6	c	yes	-	Macleaya cordata	56857	Eukaryota; Viridiplantae; Streptophyta; Embryophyta; Tracheophyta; Spermatophyta; Magnoliopsida; Ranunculales; Papaveraceae; Papaveroideae; Macleaya.	RAN	R2	-1		-1		MKNSFSSNVLLFFFLLVTILSSIEIIEAQTCGPSGQLRGQPPPDQCNQENNSECCVEGELYTTYTCSPPVGQAILTLNSFQEGGDGGGPSQCDNSYHSDDTPVVALSTGWFNNQQRCLKKINISGNGRSVVATVVDQCDSTRGCDEEHAYQPPCRNNIVDGSRAVWEALGVTEENRGELDIVWSDA	186	158	QTCGPSGQLRGQPPPDQCNQENNSECCVEGELYTTYTCSPPVGQAILTLNSFQEGGDGGGPSQCDNSYHSDDTPVVALSTGWFNNQQRCLKKINISGNGRSVVATVVDQCDSTRGCDEEHAYQPPCRNNIVDGSRAVWEALGVTEENRGELDIVWSDA	------BBBB----------AAA--------BBBB--------BBBBBB-------------------------BBBBBAAAA--------BBBBBB--BBBBBBBBBBB-------AAA---------BBBB-AAAAAA----AAA---BBBBBBB-	10	1.10901106887431e-06	470	651	972	260	Actinidia_chinensis-1-clamp	1.43786982248521e-05	1239	73	Physcomitrium_patens-1-Kissper	0.000232501407393507	271	408	Solanum_tuberosum-1-barrel	1.62797962322184e-06	ATGAAGAATTCATTTTCATCCAATGTTCTACTCTTTTTCTTTCTCCTTGTTACAATTTTAAGTTCCATAGAGATCATTGAAGCACAAACATGCGGCCCTAGCGGCCAACTTAGGGGTCAACCTCCTCCTGATCAATGCAACCAGGAGAACAACTCCGAGTGTTGTGTTGAGGGCGAGCTTTACACCACATACACGTGTTCGCCTCCGGTTGGCCAAGCCATCCTAACATTAAATAGCTTCCAGGAAGGTGGAGATGGAGGTGGGCCCTCACAATGTGATAATAGTTACCACTCGGATGATACTCCGGTAGTAGCGTTATCGACGGGATGGTTCAACAATCAACAACGGTGTTTGAAGAAGATAAACATAAGTGGTAATGGACGGAGCGTGGTGGCGACG…	3.3e-76	3.1	1.874736	2.347807
A0A200QXE9	Kwl	Uncharacterized protein OS=Macleaya cordata OX=56857 GN=BVC80_6699g2 PE=3 SV=1	Macleaya_cordata-3	kwl3	6	a	yes	-	Macleaya cordata	56857	Eukaryota; Viridiplantae; Streptophyta; Embryophyta; Tracheophyta; Spermatophyta; Magnoliopsida; Ranunculales; Papaveraceae; Papaveroideae; Macleaya.	RAN	R2	-1		-1		MKRGVCLNSFSSYLLLVLLMFLLVIIEVTEAQTCRPSGKIRGRKPPPGQCNQENYSDCCVKGKLYPTYTCSPPVGRAVLTINSFEKGGDGGGPSECDNRYHSDDTPVVALSTGWFNNQQRCLNNITIRGDGRSVVAMVVDECDSTMGCDEDHDYQPPCPNNIVDASKAVWKALGVSSDNWGELDIVWSDA	190	159	QTCRPSGKIRGRKPPPGQCNQENYSDCCVKGKLYPTYTCSPPVGRAVLTINSFEKGGDGGGPSECDNRYHSDDTPVVALSTGWFNNQQRCLNNITIRGDGRSVVAMVVDECDSTMGCDEDHDYQPPCPNNIVDASKAVWKALGVSSDNWGELDIVWSDA	------BBBB-----------AAA--------BBBB--------BBBBBB-------------------------BBBBBAAAA--------BBBBBB--BBBBBBBBBBB-------AAA---------BBBB-AAAAAAA---AAA--BBBBBBBB-	10	1.00620891161432e-06	551	740	198	289	Actinidia_chinensis-1-clamp	2.37066127081812e-06	1685	82	Citrus_sinensis-4-Kissper	0.00025059488399762	190	399	Solanum_tuberosum-1-barrel	1.19345984007638e-06	ATGAAGAGAGGTGTTTGTTTGAATTCATTTTCATCATATCTTCTACTGGTACTACTAATGTTTCTCCTTGTAATTATAGAGGTTACTGAAGCTCAGACATGCAGGCCAAGCGGCAAAATCAGGGGTCGAAAGCCTCCTCCTGGTCAATGCAACCAGGAGAATTATTCCGACTGTTGTGTAAAAGGCAAGCTTTACCCCACATACACGTGTTCGCCTCCCGTTGGTCGAGCCGTCTTAACGATCAATAGCTTCGAGAAAGGTGGAGATGGTGGTGGGCCATCGGAATGTGATAATCGTTACCATTCTGATGATACTCCGGTCGTAGCGTTATCAACAGGATGGTTCAATAATCAGCAGCGGTGCCTTAACAACATAACCATAAGAGGTGATGGACGGAGC…	1.8e-80	3.4	1.874736	2.081198
A0A218XT55	Kwl	OS=Punica granatum OX=22663 GN=LOC116202684 PE=3 SV=1	Punica_granatum-1	kwl3	5	a	yes	-	Punica granatum	22663	Eukaryota; Viridiplantae; Streptophyta; Embryophyta; Tracheophyta; Spermatophyta; Magnoliopsida; eudicotyledons; Gunneridae; Pentapetalae; rosids; malvids; Myrtales; Lythraceae; Punica.	ROS	R2	XM_031534289.1	1	1	1	MKNTGFKVIALTLLALVAAQWLGSEAQSCQLSGQFRGRKAPLDQCNTISDSECCKEGRMYPVDKHSPAVSSHTKAILTINSFQKGGSGGGPSECDGQYHSDSTRIVALSTGWFNHRSRCHRNIIIKGNGRSVRAMVVDECDSNRGCANNIVDASRAVWEALGVQPNSNKWGRMDVTWSDA	180	154	QSCQLSGQFRGRKAPLDQCNTISDSECCKEGRMYPVDKHSPAVSSHTKAILTINSFQKGGSGGGPSECDGQYHSDSTRIVALSTGWFNHRSRCHRNIIIKGNGRSVRAMVVDECDSNRGCANNIVDASRAVWEALGVQPNSNKWGRMDVTWSDA	-------BBB----------------------BBB-----------BBBBBBB-------------------------BBBBBAAAA--------BBBBBB--BBBBBBBBBBB-AAA-----BBBB-AAAAAA-----------BBBBBBBB-	8	1.41734530740188e-06	586	643	1133	325	Actinidia_chinensis-1-clamp	1.07266272189349e-05	654	29	Physcomitrium_patens-1-Kissper	0.000777645659928656	150	393	Glycine_max-7-barrel	9.71194374842181e-07	ATGAAGAATACTGGCTTCAAAGTTATTGCCTTGACACTTCTTGCTCTTGTGGCTGCCCAATGGTTGGGCTCCGAGGCCCAGAGTTGCCAGCTGAGTGGTCAATTCCGAGGCAGGAAGGCTCCCCTAGACCAATGCAACACGATAAGTGACTCAGAATGCTGCAAGGAAGGCAGGATGTACCCTGTCGACAAGCACTCACCTGCAGTTTCAAGCCACACCAAGGCCATCTTAACTATCAACAGCTTCCAGAAGGGCGGGTCTGGGGGTGGCCCATCGGAGTGTGACGGTCAGTATCACTCCGATAGCACCCGGATTGTTGCCCTGTCGACAGGATGGTTCAACCACAGGAGTAGGTGCCACCGGAACATAATCATAAAAGGGAATGGGAGGAGCGTGAGG…	1.7e-59	8.0	1.86713	2.639589
A0A251NQ02	Kwl	tr|A0A251NQ02|A0A251NQ02_PRUPE Uncharacterized protein OS=Prunus persica OX=3760 GN=PRUPE_6G105900 PE=3 SV=1 LinsiMatch=ros_PRUPE_ppa022897m/1-167	Prunus_persica-10	kwl1	4	a	yes	ros_PRUPE_ppa022897m/1-167	Prunus persica	3760	Eukaryota; Viridiplantae; Streptophyta; Embryophyta; Tracheophyta; Spermatophyta; Magnoliopsida; eudicotyledons; Gunneridae; Pentapetalae; rosids; fabids; Rosales; Rosaceae; Amygdaloideae; Amygdaleae; Prunus.	ROS	R1,R2	XM_007206607.2	1	1	1	MASFVFMFVPLSLMLFNIIFLLPHPSMAQSTCKGPCQPQASSQPPSSDDCGPSGTLACDDGQNFPTYTCSPPVMPPTSAKLTLNNFSKGGEGGAPSECDNQFHDNTERVVALSTGWFSNEARCNMTIIITAVSNGMSVEAKVVDQCDSQYGCDEEHGFLPPCENNIVDGSLAVWEALSLDTNPGSAEVTWSTA	193	165	QSTCKGPCQPQASSQPPSSDDCGPSGTLACDDGQNFPTYTCSPPVMPPTSAKLTLNNFSKGGEGGAPSECDNQFHDNTERVVALSTGWFSNEARCNMTIIITAVSNGMSVEAKVVDQCDSQYGCDEEHGFLPPCENNIVDGSLAVWEALSLDTNPGSAEVTWSTA	-------BBBBB-------------BBBBB----BBBB----------BBBBBBB-------------------------BBBBBAAAA--------BBBBBB-----BBBBBBBBBB-------------------BBBB-AAAAAA--------BBBBBBBB-	10	1.00082304526749e-06	456	675	521	93	Solanum_tuberosum-10-clamp	6.02381778240259e-05	214	22	ref_A0A251NR03-Kissper	0.000442148760330579	233	364	Zea_mays-8-barrel	1.75854365414805e-06	ATGGCAAGTTTCGTGTTCATGTTTGTTCCTCTTTCACTCATGTTATTCAATATCATCTTCCTCCTCCCTCACCCATCAATGGCGCAGTCCACCTGCAAAGGCCCATGCCAACCTCAGGCGTCATCGCAACCACCTAGCAGTGATGATTGCGGGCCCTCAGGAACTCTCGCTTGCGATGATGGCCAAAATTTCCCTACATACACATGCTCCCCGCCAGTCATGCCACCCACGAGTGCCAAACTCACACTCAACAATTTCAGCAAAGGCGGTGAGGGCGGCGCCCCATCAGAGTGTGACAATCAATTCCATGACAATACTGAGCGGGTTGTGGCACTTTCCACTGGGTGGTTTAGTAATGAGGCAAGGTGCAATATGACGATAATAATTACTGCGGTAAGT…	1.6e-58	2.5	1.9284850000000002	2.767574
A0A251NR03	Kissper	tr|A0A251NR03|A0A251NR03_PRUPE Uncharacterized protein OS=Prunus persica OX=3760 GN=PRUPE_6G105400 PE=3 SV=1 LinsiMatch=ros_PRUPE_ppa017478m/1-197	Prunus_persica-4	kwl1	5	b	yes	ros_PRUPE_ppa017478m/1-197	Prunus persica	3760	Eukaryota; Viridiplantae; Streptophyta; Embryophyta; Tracheophyta; Spermatophyta; Magnoliopsida; eudicotyledons; Gunneridae; Pentapetalae; rosids; fabids; Rosales; Rosaceae; Amygdaloideae; Amygdaleae; Prunus.	ROS	R1,R2	XM_007206276.2	1	1	1	MASTLVLMLVSLSLILINIISLPLPTMAISSCKGPCKTPNDCAGQLTCINRKCNDDPAVGTHICSGGGGGGGGGGGGGGGNCKSSGTLNCGGKSFPQFTCSPPVTSSTSAKLTLNDFSEGGEGGDPSECDGRFHSNSERVVALSTGWYDEGSRCGRLIRITASNGRSVTAKVVDECDSVNGCDREHAGLPPCRNNIVDGSAAVWNVLGLNKDLGIVDVTWSLA	223	195	ISSCKGPCKTPNDCAGQLTCINRKCNDDPAVGTHICSGGGGGGGGGGGGGGGNCKSSGTLNCGGKSFPQFTCSPPVTSSTSAKLTLNDFSEGGEGGDPSECDGRFHSNSERVVALSTGWYDEGSRCGRLIRITASNGRSVTAKVVDECDSVNGCDREHAGLPPCRNNIVDGSAAVWNVLGLNKDLGIVDVTWSLA	----------AAA-----BBB--BBB-------------------------------BBBBB--BBBBB----------BBBBBBB-------------------------BBBBBAAAA--------BBBBBB----BBBBBBBBBB-------------------BBBB-AAAAAAA---AAA-BBBBBBBB-	14	8.99530473910529e-07	437	697	1241	76	Manihot_esculenta-11-clamp	0.000214854570637119	21	172	ref_A0A251NR03-Kissper	7.09843158464035e-07	215	378	Solanum_tuberosum-1-barrel	1.50471711318272e-06	ATGGCAAGTACTTTAGTCTTAATGTTGGTTTCTCTTTCCCTCATCTTAATCAATATCATTAGCCTTCCTCTTCCAACAATGGCCATCTCTTCATGCAAAGGTCCATGCAAAACCCCCAACGACTGTGCTGGTCAGCTCACCTGCATCAACCGCAAGTGCAATGACGACCCCGCTGTTGGGACACACATATGCAGTGGTGGTGGGGGCGGAGGTGGAGGAGGAGGAGGCGGAGGAGGAGGCAATTGTAAGTCCTCAGGAACTCTCAATTGCGGGGGAAAATCATTCCCCCAATTTACATGCTCGCCGCCAGTGACGTCATCCACGAGCGCTAAACTCACGCTCAATGACTTCAGCGAAGGCGGCGAAGGTGGGGACCCATCAGAGTGCGACGGGAGATTC…	4.4e-94	9.9	1.933272	2.293121
A0A251QGS2	Kwl	Uncharacterized protein OS=Prunus persica OX=3760 GN=PRUPE_2G166800 PE=3 SV=1	Prunus_persica-14	kwl3	5	a	yes	-	Prunus persica	3760	Eukaryota; Viridiplantae; Streptophyta; Embryophyta; Tracheophyta; Spermatophyta; Magnoliopsida; eudicotyledons; Gunneridae; Pentapetalae; rosids; fabids; Rosales; Rosaceae; Amygdaloideae; Amygdaleae; Prunus.	ROS	R2	XM_007219613.2	2	1	0.5	MKSLAIFSKGSIGLLVILLATICLVTEAQQCRPSGRIRGRKAPAGQCNQENDSDCCVAGKMYPTYTCSPPLSESTKAYLTLNSFEAGGDGGGPSECDNKYHNDNTPVVALSTGWYNNGGRCHNNITISANGRSVVAMVVDECDSTEGCDADHDYQPPCPNNIVDASKAVWKALGVPEDNWGGLDITWSDA	190	162	QQCRPSGRIRGRKAPAGQCNQENDSDCCVAGKMYPTYTCSPPLSESTKAYLTLNSFEAGGDGGGPSECDNKYHNDNTPVVALSTGWYNNGGRCHNNITISANGRSVVAMVVDECDSTEGCDADHDYQPPCPNNIVDASKAVWKALGVPEDNWGGLDITWSDA	------BBBB-----------AAA--------BBBB----------BBBBBBB-------------------------BBBBBAAAA--------BBBBBB--BBBBBBBBBBB-------------------BBBB-AAAAAA----AAA---BBBBBBB-	10	9.70600206643915e-07	589	779	187	276	Actinidia_chinensis-1-clamp	2.45484141986978e-06	1685	82	Citrus_sinensis-4-Kissper	0.00025059488399762	142	423	Solanum_tuberosum-1-barrel	7.9361087358673e-07	ATGAAGAGCTTAGCAATTTTCTCAAAAGGCTCCATTGGCCTACTGGTAATTCTCCTCGCAACAATTTGCTTGGTGACTGAAGCTCAGCAATGTCGTCCAAGCGGCAGAATCAGAGGAAGGAAGGCCCCTGCTGGACAATGCAACCAGGAGAATGACTCTGACTGCTGTGTCGCCGGCAAAATGTACCCGACCTACACTTGTTCACCGCCATTGTCCGAGAGCACCAAGGCCTACCTCACTCTTAACAGTTTCGAGGCAGGTGGTGATGGTGGCGGTCCATCAGAATGTGACAACAAATACCACAACGACAACACACCAGTTGTGGCATTGTCCACTGGATGGTACAACAATGGAGGAAGGTGCCATAACAACATCACAATTAGCGCTAATGGGCGCAGT…	1.7e-84	4.7	1.86713	2.186856
A0A251QGV6	Kwl	tr|A0A251QGV6|A0A251QGV6_PRUPE Uncharacterized protein OS=Prunus persica OX=3760 GN=PRUPE_2G166900 PE=3 SV=1 LinsiMatch=ros_PRUPE_ppa023710m/1-185	Prunus_persica-11	kwl3	5	e	yes	ros_PRUPE_ppa023710m/1-185	Prunus persica	3760	Eukaryota; Viridiplantae; Streptophyta; Embryophyta; Tracheophyta; Spermatophyta; Magnoliopsida; eudicotyledons; Gunneridae; Pentapetalae; rosids; fabids; Rosales; Rosaceae; Amygdaloideae; Amygdaleae; Prunus.	ROS	R1,R2	XM_007219613.2	2	1	0.5	MKSWRETQVGMERKMFPRGSTVLLVILLSTICLVTEAQQCRPSGRIRGRQPPPGQCNQENDSDCCVEGKMYPTYRCSPPLSRHTKAYLTLNSFEAGGDGGGPSECDNKYHNDSNRVVALSTGWYNNGGRCHNHIRINGNGRSVVAMVVDECDSMEGCDVDHDYQPPCPNNIVDASKAVWEALGVPRGQWGGLDITWSDA	199	162	QQCRPSGRIRGRQPPPGQCNQENDSDCCVEGKMYPTYRCSPPLSRHTKAYLTLNSFEAGGDGGGPSECDNKYHNDSNRVVALSTGWYNNGGRCHNHIRINGNGRSVVAMVVDECDSMEGCDVDHDYQPPCPNNIVDASKAVWEALGVPRGQWGGLDITWSDA	------BBBB-----------AAA--------BBBB----------BBBBBBB-------------------------BBBBBAAAA--------BBBBBB--BBBBBBBBBBB-------------------BBBB-AAAAAA----AAA---BBBBBBB-	10	9.8076477105826e-07	609	788	194	311	Actinidia_chinensis-1-clamp	2.00576917112106e-06	1707	82	Citrus_sinensis-4-Kissper	0.000253866745984533	146	382	Glycine_max-7-barrel	1.0005208190565e-06	ATGAAGAGCTGGAGAGAAACACAGGTAGGGATGGAGAGAAAAATGTTTCCCAGAGGCTCCACTGTCCTACTAGTCATTCTCCTTTCAACAATTTGCTTGGTCACAGAAGCCCAGCAATGCCGTCCAAGCGGCAGAATTAGAGGAAGGCAGCCTCCTCCTGGACAGTGCAACCAGGAGAACGACTCTGACTGCTGTGTAGAAGGCAAAATGTACCCAACCTACCGATGCTCGCCCCCATTGTCCCGGCATACCAAGGCCTACCTCACTCTCAACAGCTTCGAGGCAGGGGGCGATGGAGGTGGTCCATCGGAATGTGACAACAAATACCACAATGACAGCAACCGAGTTGTGGCTTTGTCCACTGGATGGTACAACAATGGAGGAAGGTGCCATAACCAC…	8.1e-88	2.0	1.86713	2.398999
A0A251QK49	Kwl	tr|A0A251QK49|A0A251QK49_PRUPE Uncharacterized protein (Fragment) OS=Prunus persica OX=3760 GN=PRUPE_2G166700 PE=3 SV=1 LinsiMatch=ros_PRUPE_ppa026116m/1-187	Prunus_persica-13	kwl3	7	a	no	ros_PRUPE_ppa026116m/1-187	Prunus persica	3760	Eukaryota; Viridiplantae; Streptophyta; Embryophyta; Tracheophyta; Spermatophyta; Magnoliopsida; eudicotyledons; Gunneridae; Pentapetalae; rosids; fabids; Rosales; Rosaceae; Amygdaloideae; Amygdaleae; Prunus.	ROS	R1,R2	XM_007220886.1	1	1	1	VEAQVCRPSGKIIGKKPPHGKCNTEDDSDCCFKGKIYTTYKCSPQVSSHTKAVLTLNSFEKGGDGGGPSECDKKYHSDDRPIVALSTGWFNRKSRCLNNITISANGSSVVAMVVDECDSTMGCDEVHDYQPPCADNIVDASRAVWEALGVPKNDWGYMDITWADA	165	165	VEAQVCRPSGKIIGKKPPHGKCNTEDDSDCCFKGKIYTTYKCSPQVSSHTKAVLTLNSFEKGGDGGGPSECDKKYHSDDRPIVALSTGWFNRKSRCLNNITISANGSSVVAMVVDECDSTMGCDEVHDYQPPCADNIVDASRAVWEALGVPKNDWGYMDITWADA	---------BBBB-----------AAA--------BBBB----------BBBBBBB-------------------------BBBBBAAAA--------BBBBBB--BBBBBBBBBBB-------------------BBBB-AAAAAA----AAA--BBBBBBBB-	10	1.02768442078138e-06	603	766	301	279	Actinidia_chinensis-1-clamp	3.86685679783148e-06	1990	78	Citrus_sinensis-4-Kissper	0.000327087442472058	139	424	Solanum_tuberosum-1-barrel	7.73184407262371e-07	GTTGAAGCTCAAGTTTGCAGGCCTAGTGGCAAAATCATAGGGAAGAAACCTCCTCATGGAAAATGCAACACGGAGGACGACTCCGATTGTTGCTTTAAAGGCAAGATCTACACAACTTACAAGTGCTCACCCCAAGTGTCTAGCCACACCAAGGCAGTTCTAACCCTCAACAGCTTCGAGAAGGGAGGGGATGGCGGCGGTCCATCAGAATGTGACAAGAAGTATCACTCTGATGACAGACCAATTGTTGCACTATCAACCGGCTGGTTCAACAGAAAATCCAGGTGCCTCAACAACATTACTATAAGTGCCAATGGGAGCAGTGTGGTGGCAATGGTTGTCGATGAATGCGATTCGACGATGGGATGCGATGAAGTCCATGATTACCAGCCTCCATGT…	1.1e-85	6.0	1.9440460000000002	2.207569
A0A251S165	Kwl	Putative rlpA-like double-psi beta-barrel domain-containing protein OS=Helianthus annuus OX=4232 GN=HannXRQ_Chr16g0521981 PE=3 SV=1	Helianthus_annuus-1	kwl3	2	a	yes	-	Helianthus annuus	4232	Eukaryota; Viridiplantae; Streptophyta; Embryophyta; Tracheophyta; Spermatophyta; Magnoliopsida; eudicotyledons; Gunneridae; Pentapetalae; asterids; campanulids; Asterales; Asteraceae; Asteroideae; Heliantheae alliance; Heliantheae; Helianthus.	AST	R2	XM_022160400.2,XM_022160809.2,XM_022162005.2,XM_022162006.2,XM_022160808.2	3	5	1.66666666666667	MKRFHFILFFIILTATSIQIGAQTCKPSGGIRGRKPPPGQCNKENDSDCCVQGKFYTTYTCSPAVTSATKAKLTINSFQKGGDGGGPSECDNQYHSDDTPVVALSTGWYKGGDRCHKYITINGNGRSVKAMVVDECDSTMGCDADHDYQPPCPNNIVDASKAVWKALGVSQDNWGDLDITWSE	183	161	QTCKPSGGIRGRKPPPGQCNKENDSDCCVQGKFYTTYTCSPAVTSATKAKLTINSFQKGGDGGGPSECDNQYHSDDTPVVALSTGWYKGGDRCHKYITINGNGRSVKAMVVDECDSTMGCDADHDYQPPCPNNIVDASKAVWKALGVSQDNWGDLDITWSE	------BBBB-----------AAA--------BBBB----------BBBBBBB-------------------------BBBBBAAAA--------BBBBBB--BBBBBBBBBBB-------------------BBBB-AAAAAA----AAA--BBBBBBB-	10	9.68320036998497e-07	536	744	167	301	Actinidia_chinensis-1-clamp	1.84324676328076e-06	1649	80	Citrus_sinensis-4-Kissper	0.00025765625	162	407	Solanum_tuberosum-1-barrel	9.7797149394201e-07	ATGAAGAGGTTCCACTTTATCCTGTTTTTCATTATCCTGACGGCAACTTCTATTCAAATTGGTGCTCAGACTTGCAAACCGAGTGGCGGCATCCGGGGAAGAAAACCACCTCCTGGACAATGCAACAAAGAGAATGACTCGGATTGCTGTGTCCAAGGTAAGTTCTACACCACGTATACATGCTCTCCTGCAGTGACAAGTGCTACTAAAGCAAAGCTTACCATAAACAGTTTCCAAAAGGGAGGTGATGGCGGTGGTCCATCAGAGTGTGACAACCAATACCACTCCGATGACACGCCAGTTGTGGCATTATCAACCGGATGGTACAAGGGAGGTGATAGGTGCCATAAGTATATTACCATCAATGGAAATGGGAGGAGCGTGAAGGCGATGGTTGTG…	8.7e-84	6.3	1.704762	2.112426
A0A251S181	Kwl	Putative rlpA-like double-psi beta-barrel domain-containing protein OS=Helianthus annuus OX=4232 GN=HannXRQ_Chr16g0522011 PE=3 SV=1	Helianthus_annuus-2	kwl3	2	c	yes	-	Helianthus annuus	4232	Eukaryota; Viridiplantae; Streptophyta; Embryophyta; Tracheophyta; Spermatophyta; Magnoliopsida; eudicotyledons; Gunneridae; Pentapetalae; asterids; campanulids; Asterales; Asteraceae; Asteroideae; Heliantheae alliance; Heliantheae; Helianthus.	AST	R2	XM_022160400.2,XM_022160809.2,XM_022162005.2,XM_022162006.2,XM_022160808.2	3	5	1.66666666666667	MKRFHFILFFIILTATSIQIGAQTCKPSGGIRGRKPPPGQCNTENDSDCCVQGKFYTTYTCSPAVTSATKAKLTINSFQKGGDGGGPSECDNQYHSDDKPVVALSTGWYKGGDRCHKYITINGNGRSVKAMVVDECDSTMGCDADHDYQPPCPNNIVDASKAVWKALGVSQDNWGDLDITWSE	183	161	QTCKPSGGIRGRKPPPGQCNTENDSDCCVQGKFYTTYTCSPAVTSATKAKLTINSFQKGGDGGGPSECDNQYHSDDKPVVALSTGWYKGGDRCHKYITINGNGRSVKAMVVDECDSTMGCDADHDYQPPCPNNIVDASKAVWKALGVSQDNWGDLDITWSE	------BBBB-----------AAA--------BBBB----------BBBBBBB-------------------------BBBBBAAAA--------BBBBBB--BBBBBBBBBBB-------------------BBBB-AAAAAA----AAA--BBBBBBB-	10	9.63913064891753e-07	548	754	210	302	Actinidia_chinensis-1-clamp	2.30253059076356e-06	1781	81	Citrus_sinensis-4-Kissper	0.000271452522481329	148	394	Solanum_tuberosum-1-barrel	9.53387100930197e-07	ATGAAGAGGTTCCACTTTATCCTGTTTTTCATTATCCTGACGGCAACTTCTATTCAAATTGGTGCTCAGACTTGCAAACCGAGTGGCGGCATCCGGGGAAGAAAACCACCTCCTGGACAATGCAACACAGAGAATGACTCGGATTGCTGTGTCCAAGGTAAGTTCTACACCACGTATACATGCTCTCCTGCAGTGACAAGTGCTACCAAAGCAAAGCTTACCATAAACAGTTTCCAAAAGGGAGGTGATGGCGGTGGTCCATCAGAGTGTGACAACCAATACCACTCCGATGACAAGCCAGTTGTGGCCTTATCAACCGGATGGTACAAGGGAGGGGATAGGTGCCATAAGTATATTACCATCAATGGAAATGGGAGGAGCGTGAAGGCGATGGTTGTG…	1.5e-83	6.3	1.704762	2.1351679999999997
A0A251S1F4	Kwl	Putative rlpA-like double-psi beta-barrel domain-containing protein OS=Helianthus annuus OX=4232 GN=HannXRQ_Chr16g0521941 PE=3 SV=1	Helianthus_annuus-3	kwl3	2	f	yes	-	Helianthus annuus	4232	Eukaryota; Viridiplantae; Streptophyta; Embryophyta; Tracheophyta; Spermatophyta; Magnoliopsida; eudicotyledons; Gunneridae; Pentapetalae; asterids; campanulids; Asterales; Asteraceae; Asteroideae; Heliantheae alliance; Heliantheae; Helianthus.	AST	R2	XM_022162282.1,XM_022162283.1	2	2	1	MNRFLVIVLFIVFTETSIQISAQTCKPSGSIRGRKPPPGECNTENDSECCVQGKFYTTYTCSPAVTSATKAKLTINSFQKGGDGGGPSECHNQYHSNDTPVVALSTGWYKGGSRCHKFITINGNGRSVKAMVVDECDSTRGCDADHDYQPPCPNNIVDGSKAVWKALGVSKDNWGDLNVTWSE	183	161	QTCKPSGSIRGRKPPPGECNTENDSECCVQGKFYTTYTCSPAVTSATKAKLTINSFQKGGDGGGPSECHNQYHSNDTPVVALSTGWYKGGSRCHKFITINGNGRSVKAMVVDECDSTRGCDADHDYQPPCPNNIVDGSKAVWKALGVSKDNWGDLNVTWSE	------BBBB-----------AAA--------BBBB----------BBBBBBB-------------------------BBBBBAAAA--------BBBBBB--BBBBBBBBBBB-------AAA---------BBBB-AAAAAA----AAA--BBBBBBB-	10	9.7517557592983e-07	550	751	186	298	Actinidia_chinensis-1-clamp	2.09450024773659e-06	1727	79	Citrus_sinensis-4-Kissper	0.000276718474603429	165	358	Zea_mays-8-barrel	1.28741300209107e-06	ATGAATAGGTTCCTTGTTATCGTGTTATTCATTGTCTTTACAGAAACTTCTATCCAAATCAGTGCTCAGACTTGCAAACCGAGTGGCAGCATCCGGGGAAGAAAACCACCTCCTGGAGAATGCAACACAGAGAATGACTCGGAATGTTGCGTACAAGGTAAGTTCTACACCACGTATACATGCTCTCCTGCAGTGACAAGTGCTACTAAAGCGAAACTTACAATAAACAGTTTCCAAAAGGGAGGGGATGGTGGTGGTCCATCTGAGTGTCACAACCAATACCACTCCAATGACACGCCGGTTGTGGCACTATCAACCGGATGGTACAAGGGAGGGAGTAGGTGCCATAAGTTTATTACCATTAATGGAAATGGGAGGAGCGTTAAGGCGATGGTTGTG…	6.1e-81	6.7	1.704762	2.262181
A0A251S1V1	Kwl	Putative rlpA-like double-psi beta-barrel domain-containing protein OS=Helianthus annuus OX=4232 GN=HannXRQ_Chr16g0522031 PE=3 SV=1	Helianthus_annuus-4	kwl3	2	b	yes	-	Helianthus annuus	4232	Eukaryota; Viridiplantae; Streptophyta; Embryophyta; Tracheophyta; Spermatophyta; Magnoliopsida; eudicotyledons; Gunneridae; Pentapetalae; asterids; campanulids; Asterales; Asteraceae; Asteroideae; Heliantheae alliance; Heliantheae; Helianthus.	AST	R2	XM_022160400.2,XM_022160809.2,XM_022162005.2,XM_022162006.2,XM_022160808.2	3	5	1.66666666666667	MKRFHFIMLFILLAATSIQINAQTCKPSGGIRGRKPPPGQCNKENDSDCCVQGKFYTTYTCSPAVTSATKAKLTINSFQKGGDGGGPSECDNQYHSDDTPVVALSTGWYKGGDRCHKYITINGNGRSVKAMVVDECDSTMGCDADHDYQPPCPNNIVDASKAVWKALGVSQDNWGDLDITWSE	183	161	QTCKPSGGIRGRKPPPGQCNKENDSDCCVQGKFYTTYTCSPAVTSATKAKLTINSFQKGGDGGGPSECDNQYHSDDTPVVALSTGWYKGGDRCHKYITINGNGRSVKAMVVDECDSTMGCDADHDYQPPCPNNIVDASKAVWKALGVSQDNWGDLDITWSE	------BBBB-----------AAA--------BBBB----------BBBBBBB-------------------------BBBBBAAAA--------BBBBBB--BBBBBBBBBBB-------------------BBBB-AAAAAA----AAA--BBBBBBB-	10	9.5748063359926e-07	530	744	150	283	Actinidia_chinensis-1-clamp	1.87291638052666e-06	1698	81	Citrus_sinensis-4-Kissper	0.000258802011888432	165	405	Solanum_tuberosum-1-barrel	1.00594421582076e-06	ATGAAGAGATTCCACTTTATTATGTTATTCATTCTCCTAGCGGCAACTTCTATTCAAATCAATGCTCAGACTTGCAAACCGAGTGGCGGCATCCGGGGAAGAAAACCACCTCCTGGACAATGCAACAAAGAGAATGACTCGGATTGTTGTGTCCAAGGTAAGTTCTACACCACGTATACATGCTCTCCTGCAGTGACAAGTGCTACTAAAGCAAAGCTTACCATAAACAGTTTCCAAAAGGGAGGTGATGGCGGTGGCCCGTCAGAGTGTGACAACCAATACCACTCCGATGACACGCCAGTTGTGGCATTATCAACTGGATGGTACAAGGGAGGGGATAGGTGCCATAAGTATATCACCATCAACGGAAACGGGAGGAGCGTGAAGGCGATGGTTGTG…	8.9e-84	6.7	1.704762	2.112426
A0A251S1V6	Kwl	Putative ripening-related protein OS=Helianthus annuus OX=4232 GN=HannXRQ_Chr16g0521931 PE=3 SV=1	Helianthus_annuus-5	kwl3	2	g	yes	-	Helianthus annuus	4232	Eukaryota; Viridiplantae; Streptophyta; Embryophyta; Tracheophyta; Spermatophyta; Magnoliopsida; eudicotyledons; Gunneridae; Pentapetalae; asterids; campanulids; Asterales; Asteraceae; Asteroideae; Heliantheae alliance; Heliantheae; Helianthus.	AST	R2	XM_022162282.1,XM_022162283.1	2	2	1	MHNCNREHKLKERMNRFLVIVLFIVFTETSIQISAQTCKPSGSIRGRKPPPGECNTENDSECCVQGKFYTTYTCSPAVTSATKAKLTINSFQKGGDGGGPSECHNQYHSNDTPVVALSTGWYKGGSRCHKFITINGNGRSVKAMVVDECDSTRGCDADHDYQPPCPNNIVDGSKAVWKALGVSKDNWGDLNVTWSE	196	161	QTCKPSGSIRGRKPPPGECNTENDSECCVQGKFYTTYTCSPAVTSATKAKLTINSFQKGGDGGGPSECHNQYHSNDTPVVALSTGWYKGGSRCHKFITINGNGRSVKAMVVDECDSTRGCDADHDYQPPCPNNIVDGSKAVWKALGVSKDNWGDLNVTWSE	------BBBB-----------AAA--------BBBB----------BBBBBBB-------------------------BBBBBAAAA--------BBBBBB--BBBBBBBBBBB-------AAA---------BBBB-AAAAAA----AAA--BBBBBBB-	10	9.89402284619821e-07	561	753	159	303	Actinidia_chinensis-1-clamp	1.73185635395223e-06	1755	80	Citrus_sinensis-4-Kissper	0.00027421875	158	356	Zea_mays-8-barrel	1.24668602449186e-06	ATGCACAATTGTAATAGAGAACACAAACTAAAAGAGAGAATGAATAGGTTCCTTGTTATCGTGTTATTCATTGTCTTTACAGAAACTTCTATCCAAATCAGTGCTCAGACTTGCAAACCGAGTGGCAGCATCCGGGGAAGAAAACCACCTCCTGGAGAATGCAACACAGAGAATGACTCGGAATGTTGCGTACAAGGTAAGTTCTACACCACGTATACATGCTCTCCTGCAGTGACAAGTGCTACTAAAGCGAAACTTACAATAAACAGTTTCCAAAAGGGAGGGGATGGTGGTGGTCCATCTGAGTGTCACAACCAATACCACTCCAATGACACGCCGGTTGTGGCACTATCAACCGGATGGTACAAGGGAGGGAGTAGGTGCCATAAGTTTATTACC…	7e-81	6.7	1.704762	2.262181
A0A251S2T3	Kwl	Putative rlpA-like double-psi beta-barrel domain-containing protein OS=Helianthus annuus OX=4232 GN=HannXRQ_Chr16g0521961 PE=3 SV=1	Helianthus_annuus-6	kwl3	2	e	no	-	Helianthus annuus	4232	Eukaryota; Viridiplantae; Streptophyta; Embryophyta; Tracheophyta; Spermatophyta; Magnoliopsida; eudicotyledons; Gunneridae; Pentapetalae; asterids; campanulids; Asterales; Asteraceae; Asteroideae; Heliantheae alliance; Heliantheae; Helianthus.	AST	R2	XM_022162282.1,XM_022162283.1	2	2	1	MTATSIQIGAQTCKPSGGIRGRKPPPGQCNTENDSDCCVQGKFYTTYTCSPAVTSATKAKLTINSFQKGGDGGGPSECDNQYHSDDTPVVALSTGWYKGGDRCHKYITINGNGRSVKAMVVDECELYYGCDSTRGCDADHDYQPPCPNNIVDGSKAVWKALGVSKDNWGDLNVTWSE	177	177	MTATSIQIGAQTCKPSGGIRGRKPPPGQCNTENDSDCCVQGKFYTTYTCSPAVTSATKAKLTINSFQKGGDGGGPSECDNQYHSDDTPVVALSTGWYKGGDRCHKYITINGNGRSVKAMVVDECELYYGCDSTRGCDADHDYQPPCPNNIVDGSKAVWKALGVSKDNWGDLNVTWSE	----------------BBBB-----------AAA--------BBBB----------BBBBBBB-------------------------BBBBBAAAA--------BBBBBB--BBBBBBBBBBB-------------------------BBBB-AAAAAA----AAA--BBBBBBB-	11	1.05125037407632e-06	548	722	230	273	Actinidia_chinensis-1-clamp	3.086047042091e-06	1701	80	Citrus_sinensis-4-Kissper	0.00026578125	184	404	Solanum_tuberosum-1-barrel	1.12734045681796e-06	ATGACGGCAACTTCTATTCAAATTGGTGCTCAGACTTGCAAACCGAGTGGCGGCATCCGGGGAAGAAAACCACCTCCTGGACAATGCAACACAGAGAATGACTCGGATTGCTGTGTCCAAGGTAAGTTCTACACCACGTATACATGCTCTCCTGCAGTGACAAGTGCTACTAAAGCAAAGCTTACCATAAACAGTTTCCAAAAGGGAGGTGATGGCGGTGGTCCATCAGAGTGTGACAACCAATACCACTCCGATGACACGCCAGTTGTGGCATTATCAACCGGATGGTACAAGGGAGGGGATAGGTGCCATAAGTATATTACCATCAATGGAAATGGGAGGAGCGTGAAGGCGATGGTTGTGGATGAGTGTGAGCTCTACTATGGGTGTGACTCTACT…	4.1e-78	9.9	1.704762	2.184177
A0A251S5K0	Kwl	Putative rlpA-like double-psi beta-barrel domain-containing protein OS=Helianthus annuus OX=4232 GN=HannXRQ_Chr16g0522021 PE=3 SV=1	Helianthus_annuus-7	kwl3	2	d	yes	-	Helianthus annuus	4232	Eukaryota; Viridiplantae; Streptophyta; Embryophyta; Tracheophyta; Spermatophyta; Magnoliopsida; eudicotyledons; Gunneridae; Pentapetalae; asterids; campanulids; Asterales; Asteraceae; Asteroideae; Heliantheae alliance; Heliantheae; Helianthus.	AST	R2	XM_022160400.2,XM_022160809.2,XM_022162005.2,XM_022162006.2,XM_022160808.2	3	5	1.66666666666667	MKRFHFILFFILLAATSIQINAQTCKPSGGIRGRKPPPGQCNKQNDSECCVQGKFYTTYTCSPAVTSATKAKLTINSFQKGGDGGGPSECDNQYHSDDTPVVALSTGWYKGGDRCHKFITINGNGRSVKAKVVDECDSTMGCDADHDYQPPCPNNIVDASKAVWKALGVSQDNWGDLDITWSE	183	161	QTCKPSGGIRGRKPPPGQCNKQNDSECCVQGKFYTTYTCSPAVTSATKAKLTINSFQKGGDGGGPSECDNQYHSDDTPVVALSTGWYKGGDRCHKFITINGNGRSVKAKVVDECDSTMGCDADHDYQPPCPNNIVDASKAVWKALGVSQDNWGDLDITWSE	------BBBB-----------AAA--------BBBB----------BBBBBBB-------------------------BBBBBAAAA--------BBBBBB--BBBBBBBBBBB-------------------BBBB-AAAAAA----AAA--BBBBBBB-	10	9.64706902532085e-07	534	744	174	297	Actinidia_chinensis-1-clamp	1.97258783117369e-06	1776	83	Citrus_sinensis-4-Kissper	0.000257802293511395	147	406	Solanum_tuberosum-1-barrel	8.9179548156956e-07	ATGAAGAGGTTCCACTTTATCCTGTTTTTCATTCTCCTAGCTGCAACTTCTATTCAAATCAATGCTCAGACTTGCAAACCGAGTGGCGGCATCCGGGGAAGAAAACCACCTCCTGGACAATGCAACAAACAGAATGACTCGGAGTGTTGTGTACAAGGTAAGTTCTACACCACGTATACATGCTCCCCTGCAGTGACAAGTGCTACTAAAGCAAAACTTACAATAAACAGTTTCCAAAAGGGAGGGGATGGTGGTGGTCCATCAGAGTGTGACAACCAATATCACTCTGATGACACACCAGTTGTGGCTTTATCAACCGGATGGTACAAGGGCGGGGATAGGTGCCATAAGTTTATTACCATTAATGGAAATGGGAGGAGTGTGAAGGCAAAAGTTGTG…	2.8e-83	6.7	1.704762	2.136087
A0A251SXQ2	Kwl	Putative ripening-related protein 2 OS=Helianthus annuus OX=4232 GN=RIP2 PE=3 SV=1	Helianthus_annuus-8	kwl3	6	b	yes	-	Helianthus annuus	4232	Eukaryota; Viridiplantae; Streptophyta; Embryophyta; Tracheophyta; Spermatophyta; Magnoliopsida; eudicotyledons; Gunneridae; Pentapetalae; asterids; campanulids; Asterales; Asteraceae; Asteroideae; Heliantheae alliance; Heliantheae; Helianthus.	AST	R2	XM_022147256.2	1	1	1	MKQTTSTVFLVLFSLLLILFISCIDAQSCNPSGKLRGKKPPRGQCVNDPDCCKAGTFYDTYTCSPRVNENTKATMTINNFEEGGDGGGPSECDNKYHSNETPVVALSTGWYNKGKRCFKLINIHYKGKSVKAKVVDECDTTQGCDDEHGYQPPCRNNIVDGSKAVWEALGVPKSDWGEAEITWSDA	186	160	QSCNPSGKLRGKKPPRGQCVNDPDCCKAGTFYDTYTCSPRVNENTKATMTINNFEEGGDGGGPSECDNKYHSNETPVVALSTGWYNKGKRCFKLINIHYKGKSVKAKVVDECDTTQGCDDEHGYQPPCRNNIVDGSKAVWEALGVPKSDWGEAEITWSDA	------BBBB--------------------BBBB----------BBBBBBB-------------------------BBBBBAAAA--------BBBBBB--BBBBBBBBBBB-------------------BBBB-AAAAAA----AAA--BBBBBBBB-	10	9.67295324514964e-07	575	771	333	96	Selaginella_moellendorffii-13-clamp	3.61328125e-05	1983	51	Physcomitrium_patens-1-Kissper	0.00076239907727797	183	381	Glycine_max-7-barrel	1.26066918800504e-06	ATGAAACAAACAACGTCAACTGTCTTTCTCGTTCTCTTTTCTTTGCTTCTAATCTTGTTCATATCATGCATTGATGCTCAATCGTGCAACCCGAGTGGAAAGTTGAGAGGTAAAAAACCACCTCGCGGGCAATGTGTGAATGATCCAGATTGTTGCAAAGCAGGCACGTTTTACGACACATACACATGTTCCCCTCGTGTTAACGAAAATACAAAGGCAACAATGACCATAAACAACTTTGAGGAAGGAGGAGATGGTGGCGGGCCGTCTGAGTGCGACAACAAGTACCACTCAAACGAGACGCCAGTTGTGGCATTGTCCACTGGGTGGTACAATAAAGGGAAAAGGTGCTTCAAGCTTATTAATATACACTACAAGGGTAAGAGTGTCAAAGCTAAG…	6.3e-74	7.6	1.874736	2.701814
A0A251SXQ9	Kwl	Putative rlpA-like double-psi beta-barrel domain-containing protein OS=Helianthus annuus OX=4232 GN=HannXRQ_Chr13g0426391 PE=3 SV=1	Helianthus_annuus-9	kwl3	6	a	yes	-	Helianthus annuus	4232	Eukaryota; Viridiplantae; Streptophyta; Embryophyta; Tracheophyta; Spermatophyta; Magnoliopsida; eudicotyledons; Gunneridae; Pentapetalae; asterids; campanulids; Asterales; Asteraceae; Asteroideae; Heliantheae alliance; Heliantheae; Helianthus.	AST	R2	XM_035981762.1	1	1	1	MKQTTTIFLVFFSLLIILFISCGDAQSCKPSGKLRGKKPPPGACVNDPDCCKVGKFYETYTCSPPVTKQTKAKMTINNFEKGGDGGAPSECDIKYHSNGTPIVALSTGWYNKGKRCLKFINIHYKGKSVKAKVVDECDSTQGCDADHGFQPPCPNNVVDGSKAVWEALGVPKSDWGEAEVTWSDA	185	160	QSCKPSGKLRGKKPPPGACVNDPDCCKVGKFYETYTCSPPVTKQTKAKMTINNFEKGGDGGAPSECDIKYHSNGTPIVALSTGWYNKGKRCLKFINIHYKGKSVKAKVVDECDSTQGCDADHGFQPPCPNNVVDGSKAVWEALGVPKSDWGEAEVTWSDA	------BBBB--------------------BBBB----------BBBBBBB-------------------------BBBBBAAAA--------BBBBBB--BBBBBBBBBBB-------------------BBBB-AAAAAA----AAA--BBBBBBBB-	10	1.00092120181406e-06	452	672	394	96	Selaginella_moellendorffii-13-clamp	4.27517361111111e-05	4354	74	Citrus_sinensis-4-Kissper	0.000795105916727538	189	395	Solanum_tuberosum-1-barrel	1.21134433584361e-06	ATGAAACAAACAACAACCATCTTCCTTGTTTTCTTTTCCTTGCTTATAATCTTGTTCATATCATGTGGTGATGCTCAATCTTGCAAACCGAGTGGAAAGTTGAGAGGTAAAAAACCACCTCCCGGAGCGTGTGTGAACGATCCAGATTGTTGCAAAGTAGGCAAATTTTACGAAACATACACATGCTCCCCTCCTGTAACTAAACAAACAAAGGCAAAAATGACTATAAACAACTTTGAGAAGGGAGGGGACGGTGGTGCCCCATCTGAGTGCGACATCAAGTACCACTCAAATGGCACGCCTATTGTGGCATTGTCCACTGGGTGGTATAATAAAGGGAAAAGGTGCTTGAAGTTTATTAACATACATTACAAGGGTAAGAGTGTCAAAGCTAAGGTG…	1.1e-73	5.9	1.874736	2.679513
A0A251SY56	Kwl	Putative rlpA-like double-psi beta-barrel domain-containing protein OS=Helianthus annuus OX=4232 GN=HannXRQ_Chr13g0426381 PE=3 SV=1	Helianthus_annuus-12	kwl3	6	c	yes	-	Helianthus annuus	4232	Eukaryota; Viridiplantae; Streptophyta; Embryophyta; Tracheophyta; Spermatophyta; Magnoliopsida; eudicotyledons; Gunneridae; Pentapetalae; asterids; campanulids; Asterales; Asteraceae; Asteroideae; Heliantheae alliance; Heliantheae; Helianthus.	AST	R2	XM_022149418.2	1	1	1	MKTIFLVLFSLLLILFVSCIDAQSCNPSGKLRGKKPPHGKCVNDPDCCQPGKLYDTYTCSPPVTKQTKAIMTINNFEKGGDGGGPSECDNKYHSNETPIVALSTGWYNKGRRCFNYVNIHYKGKSVKAKVVDECDTTMGCDDVHGYQPPCRNNIVDGSKAVWEALGVPKSDWGEADITWSDA	182	160	QSCNPSGKLRGKKPPHGKCVNDPDCCQPGKLYDTYTCSPPVTKQTKAIMTINNFEKGGDGGGPSECDNKYHSNETPIVALSTGWYNKGRRCFNYVNIHYKGKSVKAKVVDECDTTMGCDDVHGYQPPCRNNIVDGSKAVWEALGVPKSDWGEADITWSDA	------BBBB--------------------BBBB----------BBBBBBB-------------------------BBBBBAAAA--------BBBBBB--BBBBBBBBBBB-------------------BBBB-AAAAAA----AAA--BBBBBBBB-	10	1.07506943567731e-06	545	712	528	99	Selaginella_moellendorffii-13-clamp	5.38720538720539e-05	2527	62	Actinidia_chinensis-3-Kissper	0.00065738813735692	211	416	Solanum_tuberosum-1-barrel	1.21925850591716e-06	ATGAAAACTATCTTCCTTGTTCTCTTTTCTTTGCTTTTAATCTTGTTCGTATCGTGCATTGATGCTCAATCTTGCAACCCGAGTGGAAAGTTGAGAGGTAAAAAACCACCTCATGGCAAATGTGTAAATGATCCAGACTGTTGTCAACCAGGCAAGTTATACGATACGTACACATGTTCTCCTCCTGTTACTAAACAGACAAAGGCAATAATGACCATAAACAACTTTGAGAAGGGAGGGGACGGGGGCGGGCCATCTGAATGTGACAACAAGTACCACTCAAACGAGACACCAATTGTTGCATTGTCTACTGGGTGGTACAATAAAGGGAGAAGGTGCTTCAACTATGTTAATATACACTACAAGGGCAAGAGTGTCAAAGCTAAAGTGGTTGATGAG…	3.3e-75	6.4	1.874736	2.719353
A0A251VPW0	Kwl	Putative rlpA-like double-psi beta-barrel domain-containing protein OS=Helianthus annuus OX=4232 GN=HannXRQ_Chr01g0020891 PE=3 SV=1	Helianthus_annuus-17	kwl3	2	h	yes	-	Helianthus annuus	4232	Eukaryota; Viridiplantae; Streptophyta; Embryophyta; Tracheophyta; Spermatophyta; Magnoliopsida; eudicotyledons; Gunneridae; Pentapetalae; asterids; campanulids; Asterales; Asteraceae; Asteroideae; Heliantheae alliance; Heliantheae; Helianthus.	AST	R2	XM_022124615.2,XM_035990610.1	1	2	2	MGAFLVALLVLVLACSPQIEAQTCQPSAGITGKEPSQQCNTENNSECCVEGQFYTTYECSPPVSSTTEATLTLNSFQEGGDGGSESACDGSFHSDDTAVVALSTGWFNGGSRCGNFISINGNGRSVQAMVVDECDSNMGCDEEHAYQPPCRNNIVDASKAVWEALGVSEVNQGELEITWSDA	182	161	QTCQPSAGITGKEPSQQCNTENNSECCVEGQFYTTYECSPPVSSTTEATLTLNSFQEGGDGGSESACDGSFHSDDTAVVALSTGWFNGGSRCGNFISINGNGRSVQAMVVDECDSNMGCDEEHAYQPPCRNNIVDASKAVWEALGVSEVNQGELEITWSDA	------BBBB----------AAA--------BBBB----------BBBBBBB-------------------------BBBBBAAAA--------BBBBBB--BBBBBBBBBBB-------------------BBBB-AAAAAA----AAA---BBBBBBB-	10	9.46159945451436e-07	426	671	262	231	Actinidia_chinensis-1-clamp	4.90995296190101e-06	1412	77	Citrus_sinensis-4-Kissper	0.00023815145893068	165	387	Solanum_tuberosum-1-barrel	1.10169661278369e-06	ATGGGTGCCTTCCTGGTTGCATTGCTGGTTCTTGTTCTTGCATGCTCCCCACAGATTGAGGCTCAAACCTGCCAGCCTAGCGCAGGCATAACTGGTAAAGAACCATCTCAACAATGCAACACCGAAAATAACTCGGAGTGTTGCGTCGAAGGACAATTTTACACGACCTACGAATGTTCGCCACCGGTTTCAAGTACAACGGAGGCGACACTAACATTGAACAGTTTCCAAGAAGGAGGTGATGGAGGTAGCGAATCAGCATGCGACGGTAGTTTCCACTCCGATGACACTGCGGTAGTAGCACTGTCAACAGGGTGGTTCAATGGAGGTAGTAGGTGTGGCAATTTCATCAGTATCAATGGTAATGGACGAAGTGTACAGGCCATGGTTGTTGATGAG…	1.1e-77	7.5	1.704762	2.299266
A0A287FCF2	Kwl	Uncharacterized protein OS=Hordeum vulgare subsp. vulgare OX=112509 PE=3 SV=1	Hordeum_vulgare-6	kwl2	2	a	yes	-	Hordeum vulgare	112509	Eukaryota; Viridiplantae; Streptophyta; Embryophyta; Tracheophyta; Spermatophyta; Magnoliopsida; Liliopsida; Poales; Poaceae; BOP clade; Pooideae; Triticodae; Triticeae; Hordeinae; Hordeum.	LIL	R2	0		0		MASFRALATAAVFLLVALSTSHIASSLRPGLGVCRASGYLPGKSGNCEKSNDPDCCEDGKRYPQYHCSPPVTATTKAVLTLNSFEKGKDGGGPSECDNSYHSDKELVVALSTGWFKNMARCGHRIKITANGNSVHAKVVDECDSVYGCDADHNYEPPCDNNIVDASPAVWNALGLDQDVGMEGITWSEE	189	163	LRPGLGVCRASGYLPGKSGNCEKSNDPDCCEDGKRYPQYHCSPPVTATTKAVLTLNSFEKGKDGGGPSECDNSYHSDKELVVALSTGWFKNMARCGHRIKITANGNSVHAKVVDECDSVYGCDADHNYEPPCDNNIVDASPAVWNALGLDQDVGMEGITWSEE	-----------BBBB-------------------BBBB----------BBBBBBB-------------------------BBBBBAAAA--------BBBBBB--BBBBBBBBBBB-------AAA---------BBBB-AAAAAAA---AAA-BBBBBBBB-	10	8.49329030066248e-07	560	812	242	257	Sorghum_bicolor-1-clamp	3.66394646398886e-06	6827	150	Citrus_sinensis-4-Kissper	0.000303422222222222	160	394	Solanum_tuberosum-1-barrel	1.03068875776237e-06	ATGGCCAGCTTCAGAGCTCTCGCCACCGCCGCGGTCTTCCTCCTGGTGGCGCTCTCCACGTCGCACATCGCCTCCTCCCTTCGCCCCGGCCTAGGGGTGTGCCGTGCCAGCGGCTATCTTCCGGGCAAGTCCGGCAACTGCGAGAAGAGCAACGACCCGGACTGCTGCGAAGACGGCAAGAGGTACCCGCAGTACCACTGCTCGCCGCCGGTCACCGCGACCACCAAGGCCGTCCTGACGCTCAACAGCTTCGAGAAGGGCAAGGATGGCGGTGGCCCGTCAGAGTGCGACAACTCGTACCACAGCGACAAGGAACTGGTCGTCGCGCTCTCCACCGGCTGGTTCAAGAACATGGCACGGTGCGGGCACCGCATCAAGATCACTGCCAATGGCAACTCC…	6e-82	3.0	1.4061370000000002	2.739468
A0A287FCG6	Kwl	Uncharacterized protein OS=Hordeum vulgare subsp. vulgare OX=112509 PE=3 SV=1	Hordeum_vulgare-7	kwl2	2	e	yes	-	Hordeum vulgare	112509	Eukaryota; Viridiplantae; Streptophyta; Embryophyta; Tracheophyta; Spermatophyta; Magnoliopsida; Liliopsida; Poales; Poaceae; BOP clade; Pooideae; Triticodae; Triticeae; Hordeinae; Hordeum.	LIL	R2	XM_045093209.1	1	1	1	STKSRISLSMTNPKLQAVLALLQVITLHIHGAASSTASKHVPKPSGGRCHISGFLYGKAGKCNKENGSDCCIPRHRYPQFRCSPPVSLKTTATLTLNSFARGGDGGGPSFCDDRYHKDSELVVALSTGWLRLDGTRRCNKMIRISGNRRSVLAKVVDECDSVHGCDKEHNFEPPCANNIVDGSPAVWKALGLNKNIGEFKIIWSDV	206	175	AASSTASKHVPKPSGGRCHISGFLYGKAGKCNKENGSDCCIPRHRYPQFRCSPPVSLKTTATLTLNSFARGGDGGGPSFCDDRYHKDSELVVALSTGWLRLDGTRRCNKMIRISGNRRSVLAKVVDECDSVHGCDKEHNFEPPCANNIVDGSPAVWKALGLNKNIGEFKIIWSDV	---------------------BBBB--------AAA--------BBBB----------BBBBBBB-------------------------BBBBBA-------------BBBBBB--BBBBBBBBBBB-------------------BBBB-AAAAAA----AAA-BBBBBBBB-	10	1.01651053258113e-06	491	695	475	223	Actinidia_chinensis-1-clamp	9.55177059663375e-06	1043	72	Physcomitrium_patens-1-Kissper	0.000201195987654321	192	402	Solanum_tuberosum-1-barrel	1.18808940372763e-06	TCAACCAAAAGCCGCATAAGCTTAAGCATGACTAACCCGAAGCTACAAGCTGTGCTTGCTCTCTTGCAGGTAATCACTCTCCATATCCATGGTGCCGCATCGTCCACAGCTAGCAAGCACGTGCCAAAGCCCAGTGGTGGCCGCTGCCATATCAGCGGCTTCCTCTACGGCAAGGCTGGCAAGTGCAACAAGGAGAATGGCTCCGACTGCTGTATTCCCCGCCACCGCTACCCGCAGTTCAGGTGCTCGCCCCCAGTGTCCTTGAAGACAACGGCAACCTTGACGCTCAACAGCTTTGCCCGTGGGGGTGATGGTGGCGGGCCATCCTTCTGCGACGATCGCTACCACAAGGATAGCGAGCTGGTGGTGGCGCTGTCTACTGGGTGGCTGCGCCTCGAC…	7.5e-78	0.1	1.4061370000000002	3.0678620000000003
A0A287FCJ0	Kwl	tr|A0A287FCJ0|A0A287FCJ0_HORVV Uncharacterized protein OS=Hordeum vulgare subsp. vulgare OX=112509 PE=3 SV=1 LinsiMatch=mon_AEGTA_EMT07312.1/1-190,mon_HORVUHC_MLOC_19865.1/1-192,mon_HORVU_HC_MLOC_19865.1/1-192	Hordeum_vulgare-1	kwl3	1	a	yes	mon_AEGTA_EMT07312.1/1-190,mon_HORVUHC_MLOC_19865.1/1-192,mon_HORVU_HC_MLOC_19865.1/1-192	Hordeum vulgare	112509	Eukaryota; Viridiplantae; Streptophyta; Embryophyta; Tracheophyta; Spermatophyta; Magnoliopsida; Liliopsida; Poales; Poaceae; BOP clade; Pooideae; Triticodae; Triticeae; Hordeinae; Hordeum.	LIL	R1,R2	XM_045102908.1	1	1	1	HSSTALGQSEPSMATPTRPVSYALLLVLTTLPLALATSFPHRALLQTCQPSGTIAGESGSCSTENDSECCEDGRRYRTFACSPRVTGRTRASLTLNSFADGGDGGGRSECDERFHPDSQLVVALSTGWFSGGGRCGKRVVIRAANGRSATATVVDECDSKHGCDEEHNFEPPCANNVVDGSPAVWKALGLDTDDGVVPVTWSDA	204	168	TSFPHRALLQTCQPSGTIAGESGSCSTENDSECCEDGRRYRTFACSPRVTGRTRASLTLNSFADGGDGGGRSECDERFHPDSQLVVALSTGWFSGGGRCGKRVVIRAANGRSATATVVDECDSKHGCDEEHNFEPPCANNVVDGSPAVWKALGLDTDDGVVPVTWSDA	---------------BBBB--------AAA--------BBBB----------BBBBBBB-------------------------BBBBBAAAA--------BBBBBB----BBBBBBBBBB-------------------BBBB-AAAAAAA---AAA-BBBBBBBB-	10	9.05034078013938e-07	520	758	364	216	Actinidia_chinensis-1-clamp	7.80178326474623e-06	824	60	Physcomitrium_patens-1-Kissper	0.000228888888888889	224	363	Solanum_tuberosum-1-barrel	1.69994460001973e-06	CACAGCAGCACAGCACTAGGACAAAGTGAACCAAGCATGGCTACTCCTACTCGTCCCGTGTCCTACGCGCTCCTCCTCGTGCTCACGACCCTTCCCCTAGCCCTGGCCACCAGCTTCCCACACCGCGCTCTACTCCAGACATGCCAGCCAAGCGGCACCATCGCCGGCGAGTCCGGCAGCTGCAGCACGGAGAACGACTCCGAGTGCTGCGAAGACGGGCGGCGCTACAGAACCTTCGCGTGCTCCCCGCGCGTCACGGGGAGGACCCGCGCCTCGCTCACGCTCAACAGCTTCGCCGACGGCGGGGACGGCGGAGGGAGGTCCGAGTGCGACGAGAGGTTCCACCCAGACTCCCAGTTGGTCGTCGCGCTGTCGACGGGGTGGTTCTCCGGTGGGGGG…	7.8e-71	1.4	1.5967799999999999	2.023946
A0A287PM04	Kwl	Uncharacterized protein OS=Hordeum vulgare subsp. vulgare OX=112509 PE=3 SV=1	Hordeum_vulgare-15	kwl2	2	d	yes	-	Hordeum vulgare	112509	Eukaryota; Viridiplantae; Streptophyta; Embryophyta; Tracheophyta; Spermatophyta; Magnoliopsida; Liliopsida; Poales; Poaceae; BOP clade; Pooideae; Triticodae; Triticeae; Hordeinae; Hordeum.	LIL	R2	XM_045123528.1	1	1	1	RRIGCRQLTNMANAKLLAVFALLQVLSVLLHVHGVSGAISLTHKRAKRPGGGKCHISGFLRGKAGKCNPEHGSDCCVSGHRYPQFRCSPPVSAETPAILTLNSFAAGGDGGGKSFCDNRFHPDSARVVALSTGWLRLDGTRRCNKMIRINGNGRSVLAKVVDECDSVNGCDEEHNFEPPCPNNAVDGSPAVWKALGLKQSIGEFKVTWSDV	211	177	VSGAISLTHKRAKRPGGGKCHISGFLRGKAGKCNPEHGSDCCVSGHRYPQFRCSPPVSAETPAILTLNSFAAGGDGGGKSFCDNRFHPDSARVVALSTGWLRLDGTRRCNKMIRINGNGRSVLAKVVDECDSVNGCDEEHNFEPPCPNNAVDGSPAVWKALGLKQSIGEFKVTWSDV	-----------------------BBBB--------AAA--------BBBB----------BBBBBBB-------------------------BBBBBA-------------BBBBBB--BBBBBBBBBBB-------------------BBBB-AAAAAA----AAA-BBBBBBBB-	10	1.04963511205424e-06	507	695	436	232	Sorghum_bicolor-1-clamp	8.10047562425684e-06	1195	69	Physcomitrium_patens-1-Kissper	0.000250997689561017	187	364	Zea_mays-8-barrel	1.41136336191281e-06	AGACGCATAGGTTGCAGGCAACTGACAAACATGGCTAACGCGAAGCTGCTGGCCGTATTTGCTCTCCTGCAGGTCCTATCGGTCCTCCTCCACGTCCATGGCGTCTCCGGGGCCATCAGCCTGACGCACAAGCGTGCAAAGCGGCCCGGCGGCGGGAAATGCCACATCAGCGGCTTCCTCCGCGGCAAGGCCGGCAAGTGCAACCCGGAGCACGGTTCCGACTGTTGCGTCTCCGGCCACCGCTACCCGCAGTTCCGGTGCTCGCCCCCGGTGTCGGCGGAGACGCCGGCGATCCTGACGCTGAACAGCTTCGCGGCAGGAGGAGACGGTGGAGGCAAGTCCTTCTGCGACAACCGGTTCCACCCGGACAGCGCGCGGGTGGTGGCGCTGTCCACGGGG…	1.7e-78	0.2	1.4061370000000002	3.0256730000000007
A0A287RM00	Kwl	tr|A0A287RM00|A0A287RM00_HORVV Uncharacterized protein OS=Hordeum vulgare subsp. vulgare OX=112509 PE=3 SV=1 LinsiMatch=mon_HORVUHC_MLOC_21677.1/1-179,mon_HORVU_HC_MLOC_21677.1/1-179	Hordeum_vulgare-2	kwl1	1	a	yes	mon_HORVUHC_MLOC_21677.1/1-179,mon_HORVU_HC_MLOC_21677.1/1-179	Hordeum vulgare	112509	Eukaryota; Viridiplantae; Streptophyta; Embryophyta; Tracheophyta; Spermatophyta; Magnoliopsida; Liliopsida; Poales; Poaceae; BOP clade; Pooideae; Triticodae; Triticeae; Hordeinae; Hordeum.	LIL	R1,R2	XM_045091004.1	1	1	1	TREHEHRTNTHAAAAALPIYRESRPLQTPTSHDSHPSIGHQNFTEMLRSTGRLLLLALAASHLLLAAAGAGCEPSGSLRPSRGHSCQDCCKAGQAYPTYRCSPPVSSSTRAVMTLNNFDEGGEGGDPSECDGKFHHNSERVVALSTGWYSGGSRCGNNVRIRANGRSVLAKVVDECDTLNGCDREHGYQPPCRNNVVDASQAVWDALGITGEEVGEYNVTWSDA	224	154	GCEPSGSLRPSRGHSCQDCCKAGQAYPTYRCSPPVSSSTRAVMTLNNFDEGGEGGDPSECDGKFHHNSERVVALSTGWYSGGSRCGNNVRIRANGRSVLAKVVDECDTLNGCDREHGYQPPCRNNVVDASQAVWDALGITGEEVGEYNVTWSDA	-----BBB-----------------BBB----------BBBBBBB-------------------------BBBBBAAAA--------BBBBBB--BBBBBBBBBBB-------------------BBBB-AAAAAAA---AAA--BBBBBBBB-	10	9.96846514391972e-07	416	646	708	190	Selaginella_moellendorffii-13-clamp	1.9612188365651e-05	415	26	Physcomitrium_patens-1-Kissper	0.000613905325443787	156	399	Solanum_tuberosum-1-barrel	9.79893342378503e-07		6.3e-71	2.9	1.167274	1.7838669999999999
A0A287SKC2	Kwl	Uncharacterized protein OS=Hordeum vulgare subsp. vulgare OX=112509 PE=3 SV=1	Hordeum_vulgare-16	kwl2	2	f	yes	-	Hordeum vulgare	112509	Eukaryota; Viridiplantae; Streptophyta; Embryophyta; Tracheophyta; Spermatophyta; Magnoliopsida; Liliopsida; Poales; Poaceae; BOP clade; Pooideae; Triticodae; Triticeae; Hordeinae; Hordeum.	LIL	R2	XM_045093245.1	1	1	1	MANMKKLLAVLALVQLLSRLHVHGVSASVDMLTDTSGGGGGGSCHISGFLPGQSGDCNPAHGSVCCVDGRRYPQYKCSPPVSAETPAILTINSFAKGGDGGGKSFCDNRYHPDSELVVALSTGWLRLDGTQRCNKMIRINGNGRSVTAKVVDECDSVYGCDKEHNFEPPCPNNDVDASPAVWKALGLNGNIGEFKVTWSDV	201	177	VSASVDMLTDTSGGGGGGSCHISGFLPGQSGDCNPAHGSVCCVDGRRYPQYKCSPPVSAETPAILTINSFAKGGDGGGKSFCDNRYHPDSELVVALSTGWLRLDGTQRCNKMIRINGNGRSVTAKVVDECDSVYGCDKEHNFEPPCPNNDVDASPAVWKALGLNGNIGEFKVTWSDV	---------------------BBBBBB--------AAA--------BBBBB---------BBBBBBB-------------------------BBBBBA-------------BBBBBB--BBBBBBBBBBB-------------------BBBB-AAAAAA----AAA-BBBBBBBB-	10	1.11376549586777e-06	552	704	386	232	Sorghum_bicolor-1-clamp	7.17152199762188e-06	943	62	Physcomitrium_patens-1-Kissper	0.00024531737773153	217	384	Solanum_tuberosum-1-barrel	1.47162543402778e-06	ATGGCTAACATGAAGAAGCTACTAGCCGTGCTGGCTCTCGTGCAGCTCCTGTCACGCCTCCACGTCCATGGCGTGTCCGCGTCCGTGGACATGCTGACGGACACAAGCGGCGGCGGCGGCGGCGGCAGCTGCCACATCAGCGGCTTCCTGCCGGGGCAATCCGGCGACTGCAACCCGGCGCACGGCTCGGTCTGCTGCGTCGACGGCCGCCGGTACCCGCAGTACAAGTGCTCGCCCCCGGTGTCGGCGGAGACGCCGGCGATTCTGACTATAAACAGCTTCGCGAAAGGTGGAGACGGCGGCGGCAAATCGTTCTGCGACAACCGCTACCACCCGGACAGCGAGCTGGTGGTGGCGCTGTCCACGGGGTGGCTGCGCCTGGACGGCACGCAGAGGTGC…	2.2e-78	0.6	1.4061370000000002	3.224109000000001
A0A287T5Z9	Kwl	Isoform of A0A287T679, Uncharacterized protein OS=Hordeum vulgare subsp. vulgare OX=112509 PE=3 SV=1	Hordeum_vulgare-18	kwl2	2	b	yes	-	Hordeum vulgare	112509	Eukaryota; Viridiplantae; Streptophyta; Embryophyta; Tracheophyta; Spermatophyta; Magnoliopsida; Liliopsida; Poales; Poaceae; BOP clade; Pooideae; Triticodae; Triticeae; Hordeinae; Hordeum.	LIL	R2	0		0		MASARALGTMAVFLLVALSTSHIASSLRPGLGVCRASGYLPGKSGNCEKSNDPDCCEDGKRYPQYRCSPPVTATTKAVLTLNSFEKGKDGGGPSECDNVYHSDEEMVVALSTGWFKNMARCGHRIRVTVNGKSVYAKVVDECDSVYGCDDDHNYEPPCANNIVDASPAVWNALGLDQNVGMEGITWSDE	189	163	LRPGLGVCRASGYLPGKSGNCEKSNDPDCCEDGKRYPQYRCSPPVTATTKAVLTLNSFEKGKDGGGPSECDNVYHSDEEMVVALSTGWFKNMARCGHRIRVTVNGKSVYAKVVDECDSVYGCDDDHNYEPPCANNIVDASPAVWNALGLDQNVGMEGITWSDE	-----------BBBB-------AAA---------BBBB----------BBBBBBB-------------------------BBBBBAAAA--------BBBBBB--BBBBBBBBBBB-------AAA---------BBBB-AAAAAAA---AAA-BBBBBBBB-	10	9.67371926866682e-07	630	807	203	253	Sorghum_bicolor-1-clamp	3.17142901779437e-06	1717	62	Physcomitrium_patens-1-Kissper	0.000446670135275754	165	389	Solanum_tuberosum-1-barrel	1.09039723501695e-06		1.7e-82	2.7	1.4061370000000002	2.754831
A0A287UVU7	Kwl	Uncharacterized protein OS=Hordeum vulgare subsp. vulgare OX=112509 PE=3 SV=1	Hordeum_vulgare-21	kwl2	2	g	yes	-	Hordeum vulgare	112509	Eukaryota; Viridiplantae; Streptophyta; Embryophyta; Tracheophyta; Spermatophyta; Magnoliopsida; Liliopsida; Poales; Poaceae; BOP clade; Pooideae; Triticodae; Triticeae; Hordeinae; Hordeum.	LIL	R2	XM_045099319.1	1	1	1	MATARARPAMAIVLLITLSASHTATCLVWHDLVGCQPSGYLPGRSGNCEMSNSPDCCVDGKQYLQFLCSPPVSATTWAVLTVNGFSKGKDGGLPSECDGAYHDDSEMVVALSTGWFSGMSRCGRSIKITAAKGGSSAYAKVVDECDSVHGCDAEHNYEEPCAYNVVDASPAVWDALGLDQSLGLQDVTWSDE	192	169	ATCLVWHDLVGCQPSGYLPGRSGNCEMSNSPDCCVDGKQYLQFLCSPPVSATTWAVLTVNGFSKGKDGGLPSECDGAYHDDSEMVVALSTGWFSGMSRCGRSIKITAAKGGSSAYAKVVDECDSVHGCDAEHNYEEPCAYNVVDASPAVWDALGLDQSLGLQDVTWSDE	------AAA------BBBB-------AAA---------BBBB----------BBBBBBB-------------------------BBBBBAAAA--------BBBBBB-----BBBBBBBBBB-------------------BBBB-AAAAAAA---AAA-BBBBBBBB-	11	8.99022272708832e-07	554	785	580	268	Sorghum_bicolor-1-clamp	8.07529516596124e-06	1703	84	Physcomitrium_patens-1-Kissper	0.000241354875283447	151	353	Solanum_tuberosum-1-barrel	1.21179048062339e-06	ATGGCGACAGCGAGAGCTCGACCCGCCATGGCCATCGTCCTCCTCATCACGCTCTCGGCCTCCCACACCGCGACATGCTTGGTCTGGCACGACCTCGTCGGCTGTCAGCCCAGCGGCTACCTCCCGGGCAGGTCCGGAAACTGCGAGATGAGCAACAGCCCGGACTGCTGCGTCGACGGCAAGCAGTACCTGCAGTTCCTCTGCTCGCCGCCGGTCTCCGCCACCACGTGGGCCGTCCTCACGGTGAACGGCTTCAGCAAGGGCAAGGACGGCGGCCTCCCGTCCGAGTGCGATGGCGCGTACCACGACGACTCGGAGATGGTCGTCGCGCTCTCCACGGGCTGGTTCAGCGGCATGTCCCGCTGCGGCCGCAGCATCAAGATCACTGCTGCAAAGGGT…	1.5e-70	3.5	1.4061370000000002	3.4479919999999997
A0A287XIN1	Kwl	Uncharacterized protein OS=Hordeum vulgare subsp. vulgare OX=112509 PE=3 SV=1	Hordeum_vulgare-22	kwl2	2	c	yes	-	Hordeum vulgare	112509	Eukaryota; Viridiplantae; Streptophyta; Embryophyta; Tracheophyta; Spermatophyta; Magnoliopsida; Liliopsida; Poales; Poaceae; BOP clade; Pooideae; Triticodae; Triticeae; Hordeinae; Hordeum.	LIL	R2	XM_045100322.1	1	1	1	AGMANMKLLAVLAVLQLLSLHLHVHGVSASAVSSAHKPTQPRGGGKCHISGFLHGVAGKCNREHGSDCCVAGHRYPQFKCSPPVSAETPAILTLNSFAAGGDGGGKSFCDNRFHKDSELVVALSTGWLRLDGTRRCNKMIRINGNGRFALAKVVDECDSVNGCDAEHNFEPPCPNNDVDGSPAVWKALGLNEDIGEFKVTWSDV	204	178	VSASAVSSAHKPTQPRGGGKCHISGFLHGVAGKCNREHGSDCCVAGHRYPQFKCSPPVSAETPAILTLNSFAAGGDGGGKSFCDNRFHKDSELVVALSTGWLRLDGTRRCNKMIRINGNGRFALAKVVDECDSVNGCDAEHNFEPPCPNNDVDGSPAVWKALGLNEDIGEFKVTWSDV	----------------------BBBBBB--------AAA--------BBBBB---------BBBBBBB-------------------------BBBBBA-------------BBBBBB--BBBBBBBBBBB-------------------BBBB-AAAAAA----AAA-BBBBBBBB-	10	1.03753786262913e-06	484	683	492	232	Sorghum_bicolor-1-clamp	9.14090368608799e-06	1060	68	Physcomitrium_patens-1-Kissper	0.00022923875432526	192	364	Zea_mays-8-barrel	1.44910035019925e-06		5.8e-77	0.2	1.4061370000000002	2.9518870000000006
A0A2C9V1F6	Kissper	tr|A0A2C9V1F6|A0A2C9V1F6_MANES Uncharacterized protein OS=Manihot esculenta OX=3983 GN=MANES_11G148200 PE=3 SV=1 LinsiMatch=ros_MANES_cassava4.1_015551m/1-226	Manihot_esculenta-6	kwl1	3	a	yes	ros_MANES_cassava4.1_015551m/1-226	Manihot esculenta	3983	Eukaryota; Viridiplantae; Streptophyta; Embryophyta; Tracheophyta; Spermatophyta; Magnoliopsida; eudicotyledons; Gunneridae; Pentapetalae; rosids; fabids; Malpighiales; Euphorbiaceae; Crotonoideae; Manihoteae; Manihot.	ROS	R1,R2	XM_021773101.2	1	1	1	MEKTVCLISLSFLFNFIIFFGSPSNAISSCNGPCRTLNDCEGQLICINGKCNDDPDVGTNICGGGGGGGGGGGGGGGCKPSGSFTCNGETKPIYKCSPPVTSSTKAILTLNDFSEGGDGGGPSACDGRYHDRSESVVALSTGWFNGGSRCGKKIKITANNGRSTTAKVVDECDSMHGCDREHAWQPPCDNNIVDGSDPVWEALGLNKDLGRVPVRWSMANELVSDI	226	200	ISSCNGPCRTLNDCEGQLICINGKCNDDPDVGTNICGGGGGGGGGGGGGGGCKPSGSFTCNGETKPIYKCSPPVTSSTKAILTLNDFSEGGDGGGPSACDGRYHDRSESVVALSTGWFNGGSRCGKKIKITANNGRSTTAKVVDECDSMHGCDREHAWQPPCDNNIVDGSDPVWEALGLNKDLGRVPVRWSMANELVSDI	----------AAA-----BBB--BBB-----------------------------BBBBB--BBBBB----------BBBBBBB-------------------------BBBBBAAAA--------BBBBBB----BBBBBBBBBB-------------------BBBB-AAAAAAA---AAA--BBBBBBB--------	14	1.03160813926292e-06	494	692	993	75	Manihot_esculenta-11-clamp	0.000176533333333333	183	178	Citrus_sinensis-4-Kissper	5.7757858856205e-06	257	391	Glycine_max-7-barrel	1.68104604234666e-06	ATGGAAAAAACAGTTTGCTTAATTTCTCTTTCCTTCCTCTTCAACTTCATCATCTTCTTTGGTTCGCCATCAAACGCCATCTCCTCCTGCAATGGCCCGTGTCGAACCCTTAATGACTGCGAGGGCCAGCTCATTTGCATTAATGGCAAGTGCAACGACGACCCAGATGTTGGCACCAACATATGCGGTGGAGGTGGAGGTGGAGGCGGAGGAGGAGGCGGAGGCGGCGGATGCAAGCCCTCTGGTTCCTTCACATGCAATGGCGAAACTAAACCTATATATAAATGTTCACCACCAGTGACATCCTCAACAAAAGCTATTTTAACTTTGAATGATTTTAGTGAAGGTGGGGATGGAGGAGGACCATCTGCATGCGATGGGCGGTACCATGACAGATCA…	6.7e-95	9.8	1.9154020000000003	2.2420940000000003
A0A2C9V1G1	Kissper	tr|A0A2C9V1G1|A0A2C9V1G1_MANES Uncharacterized protein OS=Manihot esculenta OX=3983 GN=MANES_11G148400 PE=3 SV=1 LinsiMatch=ros_MANES_cassava4.1_028538m/1-201	Manihot_esculenta-13	kwl1	4	a	no	ros_MANES_cassava4.1_028538m/1-201	Manihot esculenta	3983	Eukaryota; Viridiplantae; Streptophyta; Embryophyta; Tracheophyta; Spermatophyta; Magnoliopsida; eudicotyledons; Gunneridae; Pentapetalae; rosids; fabids; Malpighiales; Euphorbiaceae; Crotonoideae; Manihoteae; Manihot.	ROS	R1,R2	XM_021771987.2	1	1	1	MIISFPPPSNAISSCNGPCSTENDCSGQLICINGKCNDDPEVGTHICTGGSSVPPSDGDCKPYGTLTCGGQSYPQYSCSPPVTSSTKASLTLNNFSEGGDGGAPSECDENYHDKTERVVALSTGWYAGRSRCGKMVRITAENGRSVLAKVVDECDSRNGCDNDHAWQPPCKNNIVDGSDAVWEDLGLNKDLGVVDVTWSMA	201	201	MIISFPPPSNAISSCNGPCSTENDCSGQLICINGKCNDDPEVGTHICTGGSSVPPSDGDCKPYGTLTCGGQSYPQYSCSPPVTSSTKASLTLNNFSEGGDGGAPSECDENYHDKTERVVALSTGWYAGRSRCGKMVRITAENGRSVLAKVVDECDSRNGCDNDHAWQPPCKNNIVDGSDAVWEDLGLNKDLGVVDVTWSMA	---------------------AAA-----BBB--BBB--------------------------BBBBB--BBBBB----------BBBBBBB-------------------------BBBBBAAAA--------BBBBBB----BBBBBBBBBB-------------------BBBB-AAAAAA----AAA-BBBBBBBB-	14	9.40978785969334e-07	448	690	1354	80	Solanum_tuberosum-10-clamp	0.0002115625	150	181	Citrus_sinensis-4-Kissper	4.57861481639755e-06	235	396	Solanum_tuberosum-1-barrel	1.49857157432915e-06	ATGATAATTTCCTTTCCACCACCTTCAAATGCAATCTCTTCTTGCAACGGTCCATGCAGTACTGAAAATGACTGTTCCGGCCAACTCATTTGCATCAATGGCAAATGCAACGATGACCCAGAAGTTGGAACCCACATTTGCACAGGAGGCAGCTCTGTGCCCCCTTCAGACGGTGATTGCAAGCCATACGGCACCTTGACATGCGGTGGACAATCCTACCCTCAGTATTCGTGCTCTCCACCAGTCACTTCCTCAACAAAAGCTAGCCTAACTCTGAATAACTTTAGTGAAGGCGGCGATGGTGGAGCTCCATCTGAGTGTGACGAAAACTACCATGACAAGACGGAGCGTGTGGTGGCGCTTTCGACGGGGTGGTATGCCGGACGATCAAGATGCGGG…	8.6e-98	14.5	1.9284850000000002	2.27702
A0A2C9V1J8	Kissper	tr|A0A2C9V1J8|A0A2C9V1J8_MANES Uncharacterized protein OS=Manihot esculenta OX=3983 GN=MANES_11G148100 PE=3 SV=1 LinsiMatch=ros_MANES_cassava4.1_021753m/1-192	Manihot_esculenta-8	kwl1	3	b	yes	ros_MANES_cassava4.1_021753m/1-192	Manihot esculenta	3983	Eukaryota; Viridiplantae; Streptophyta; Embryophyta; Tracheophyta; Spermatophyta; Magnoliopsida; eudicotyledons; Gunneridae; Pentapetalae; rosids; fabids; Malpighiales; Euphorbiaceae; Crotonoideae; Manihoteae; Manihot.	ROS	R1,R2	0		0		MDNSALLVSLSFLLLFASSSNAISSCNGPCRTLNDCEGQLICINGKCNDDPDVGTNICGGGGGDDDECKPSGSLKCEGKTKPTYECSPPVTSSTKAILTLNDFSEDERYYDRSERVVALSTGWFNGRSRCGKRIKITANDGRSTTAKMVDEFDSVHGCDSEHAGQLPCDNNIVDGSDAVWEALGLDKDLGRVAITWSMAE	200	178	ISSCNGPCRTLNDCEGQLICINGKCNDDPDVGTNICGGGGGDDDECKPSGSLKCEGKTKPTYECSPPVTSSTKAILTLNDFSEDERYYDRSERVVALSTGWFNGRSRCGKRIKITANDGRSTTAKMVDEFDSVHGCDSEHAGQLPCDNNIVDGSDAVWEALGLDKDLGRVAITWSMAE	----------AAA-----BBB--BBB-----------------------BBBBB--BBBBB----------BBBBBBB--AAA----------BBBBBAAAA--------BBBBBB----BBBBBBBBBB-------------------BBBB-AAAAAA----AAA-BBBBBBBBB-	12	1.23618248836986e-06	604	699	1949	109	Solanum_tuberosum-10-clamp	0.000164043430687653	148	177	Citrus_sinensis-4-Kissper	4.72405758243161e-06	279	390	Solanum_tuberosum-1-barrel	1.83431952662722e-06	ATGGATAATTCAGCTCTCTTAGTTTCTCTTTCCTTTCTCTTATTGTTTGCTTCATCATCAAACGCCATCTCCTCCTGCAATGGCCCGTGTCGAACACTTAATGACTGCGAGGGCCAACTCATTTGCATTAATGGAAAATGTAACGACGATCCAGATGTCGGCACCAACATATGTGGTGGAGGTGGTGGCGATGATGATGAATGCAAGCCCTCTGGTTCCCTCAAATGCGAAGGCAAAACTAAACCTACATATGAATGTTCACCACCAGTGACATCTTCAACAAAAGCTATTTTAACTTTGAATGATTTTAGTGAAGATGAGCGGTACTATGACAGATCAGAGCGTGTAGTGGCGCTTTCCACAGGATGGTTTAATGGGAGATCGAGGTGTGGGAAGAGG…	6.4e-82	7.2	1.9154020000000003	2.33497
A0A2C9V325	Kissper	tr|A0A2C9V325|A0A2C9V325_MANES Uncharacterized protein OS=Manihot esculenta OX=3983 GN=MANES_11G148300 PE=3 SV=1 LinsiMatch=ros_MANES_cassava4.1_029273m/1-181	Manihot_esculenta-14	kwl1	4	b	yes	ros_MANES_cassava4.1_029273m/1-181	Manihot esculenta	3983	Eukaryota; Viridiplantae; Streptophyta; Embryophyta; Tracheophyta; Spermatophyta; Magnoliopsida; eudicotyledons; Gunneridae; Pentapetalae; rosids; fabids; Malpighiales; Euphorbiaceae; Crotonoideae; Manihoteae; Manihot.	ROS	R1,R2	XM_021771130.2	1	1	1	MANTVSFIYLYLVFNVIISLPPPSNAISSCNGPCRSENDCSGQLICINGKCNDDPEVGTHICTGGSPAPPSNGDCKPYGTLRCKGKSYPKYSCSPPVTSSTKASLTLNDFSEGGEGGAPSECDESYHAKSERVVALSTGWYAGGSRCGKMVRIIAGNGRSVLAKVVDECDSRNGCDDEHGGLPPCKNNIVDGSDAVWEALGLNKDLGIVDVTWSMA	216	190	ISSCNGPCRSENDCSGQLICINGKCNDDPEVGTHICTGGSPAPPSNGDCKPYGTLRCKGKSYPKYSCSPPVTSSTKASLTLNDFSEGGEGGAPSECDESYHAKSERVVALSTGWYAGGSRCGKMVRIIAGNGRSVLAKVVDECDSRNGCDDEHGGLPPCKNNIVDGSDAVWEALGLNKDLGIVDVTWSMA	----------AAA-----BBB--BBB--------------------------BBBBB--BBBBB----------BBBBBBB-------------------------BBBBBAAAA--------BBBBBB----BBBBBBBBBB-------------------BBBB-AAAAAAA---AAA-BBBBBBBB-	14	9.05272001680319e-07	431	690	1093	78	Manihot_esculenta-11-clamp	0.00017965154503616	109	147	Actinidia_chinensis-3-Kissper	5.04419454856773e-06	279	418	Solanum_tuberosum-1-barrel	1.59680410247018e-06	ATGGCAAACACAGTCTCTTTTATCTATCTTTACCTTGTTTTCAACGTGATAATTTCCCTTCCACCGCCTTCAAATGCTATCTCTTCATGCAACGGCCCATGCAGGTCTGAAAATGACTGTTCCGGCCAACTCATTTGCATCAATGGCAAATGCAACGATGACCCAGAAGTTGGAACTCACATTTGCACAGGAGGCAGCCCTGCGCCGCCTTCAAATGGTGATTGCAAGCCATACGGAACCTTAAGATGCAAGGGAAAATCCTACCCTAAGTATTCATGCTCTCCACCAGTCACTTCCTCAACAAAGGCTAGCTTAACTCTGAATGACTTTAGTGAAGGCGGCGAAGGTGGAGCCCCATCTGAGTGTGATGAAAGTTACCATGCCAAGTCAGAGCGGGTG…	6.2e-98	10.4	1.9284850000000002	2.283743
A0A2C9VSZ7	Kwl	tr|A0A2C9VSZ7|A0A2C9VSZ7_MANES Uncharacterized protein OS=Manihot esculenta OX=3983 GN=MANES_05G035900 PE=3 SV=1 LinsiMatch=ros_MANES_cassava4.1_028708m/1-187,ros_MANES_cassava4.1_032713m/1-187,ros_MANES_cassava4.1_017092m/1-187,ros_MANES_cassava4.1_032509m/1-187	Manihot_esculenta-1	kwl3	9	b	yes	ros_MANES_cassava4.1_028708m/1-187,ros_MANES_cassava4.1_032713m/1-187,ros_MANES_cassava4.1_017092m/1-187,ros_MANES_cassava4.1_032509m/1-187	Manihot esculenta	3983	Eukaryota; Viridiplantae; Streptophyta; Embryophyta; Tracheophyta; Spermatophyta; Magnoliopsida; eudicotyledons; Gunneridae; Pentapetalae; rosids; fabids; Malpighiales; Euphorbiaceae; Crotonoideae; Manihoteae; Manihot.	ROS	R1,R2	XM_021755773.2,XM_021755816.2,XM_021758398.2,XM_021758751.2	4	4	1	MKKQVCSSILLLGLLFLVISIAESQTCKPSGKIRGKKPPPGQCNQENDSDCCVDGKLYTTYKCSPPVSSHTKAKLTVNSFEPGGDGGAPSECDNKYHSDKELVVALSTGWFNNKSRCLNYITIYGNGKSVKAKVVDECDSTMGCDSDHDYQPPCPNNIVDASKAVWNALGVSDPDDVGEMDIYWTDA	187	163	QTCKPSGKIRGKKPPPGQCNQENDSDCCVDGKLYTTYKCSPPVSSHTKAKLTVNSFEPGGDGGAPSECDNKYHSDKELVVALSTGWFNNKSRCLNYITIYGNGKSVKAKVVDECDSTMGCDSDHDYQPPCPNNIVDASKAVWNALGVSDPDDVGEMDIYWTDA	------BBBB-----------AAA--------BBBB----------BBBBBBB-------------------------BBBBBAAAA--------BBBBBB--BBBBBBBBBBB-------AAA---------BBBB-AAAAAA-----AAA--BBBBBBBB-	10	9.22205989773557e-07	505	740	174	304	Actinidia_chinensis-1-clamp	1.88279085872576e-06	1733	82	Citrus_sinensis-4-Kissper	0.000257733491969066	178	409	Solanum_tuberosum-1-barrel	1.06407780919531e-06	ATGAAGAAGCAAGTTTGCTCCAGCATCCTTCTCCTTGGCCTTCTCTTTCTTGTCATAAGCATTGCAGAATCTCAGACCTGCAAGCCTAGCGGCAAGATAAGAGGTAAAAAGCCTCCTCCAGGACAATGCAACCAAGAAAACGACTCGGATTGTTGTGTAGATGGCAAGCTCTACACAACTTACAAATGTTCACCACCAGTAAGCAGCCACACAAAAGCAAAGCTAACAGTGAATAGTTTTGAACCCGGAGGTGATGGGGGTGCACCATCTGAGTGTGATAATAAATACCATTCGGACAAAGAGCTGGTGGTAGCACTTTCTACAGGATGGTTTAACAACAAGAGTAGGTGCTTGAACTATATTACTATCTATGGAAATGGGAAAAGCGTCAAGGCCAAA…	1.1e-86	7.2	1.995594	2.309891
A0A2C9VT17	Kwl	tr|A0A2C9VT17|A0A2C9VT17_MANES Uncharacterized protein OS=Manihot esculenta OX=3983 GN=MANES_05G035800 PE=3 SV=1 LinsiMatch=ros_MANES_cassava4.1_028708m/1-187,ros_MANES_cassava4.1_032713m/1-187,ros_MANES_cassava4.1_017092m/1-187,ros_MANES_cassava4.1_032509m/1-187	Manihot_esculenta-2	kwl3	9	a	yes	ros_MANES_cassava4.1_028708m/1-187,ros_MANES_cassava4.1_032713m/1-187,ros_MANES_cassava4.1_017092m/1-187,ros_MANES_cassava4.1_032509m/1-187	Manihot esculenta	3983	Eukaryota; Viridiplantae; Streptophyta; Embryophyta; Tracheophyta; Spermatophyta; Magnoliopsida; eudicotyledons; Gunneridae; Pentapetalae; rosids; fabids; Malpighiales; Euphorbiaceae; Crotonoideae; Manihoteae; Manihot.	ROS	R1,R2	XM_021755773.2,XM_021755816.2,XM_021758398.2,XM_021758751.2	4	4	1	MKRQVCSSILLLGILFLVISIAESQTCKPSGKIRGRKPPPGQCNQENDSDCCVDGKLYTTYKCSPPVSSHTKAKLTVNSFEPGGDGGAPSECDNKYHSDKELVVALSTGWFNNKSRCLNYITIYGNGKSVKAKVVDECDSTMGCDSDHDYQPPCPNNIVDASKAVWNALGVSDPDDVGEMDIYWTDA	187	163	QTCKPSGKIRGRKPPPGQCNQENDSDCCVDGKLYTTYKCSPPVSSHTKAKLTVNSFEPGGDGGAPSECDNKYHSDKELVVALSTGWFNNKSRCLNYITIYGNGKSVKAKVVDECDSTMGCDSDHDYQPPCPNNIVDASKAVWNALGVSDPDDVGEMDIYWTDA	------BBBB-----------AAA--------BBBB----------BBBBBBB-------------------------BBBBBAAAA--------BBBBBB--BBBBBBBBBBB-------AAA---------BBBB-AAAAAA-----AAA---BBBBBBB-	10	9.09339569494737e-07	502	743	135	299	Actinidia_chinensis-1-clamp	1.51005022315187e-06	1673	80	Citrus_sinensis-4-Kissper	0.00026140625	169	408	Solanum_tuberosum-1-barrel	1.01523452518262e-06	ATGAAGAGACAAGTTTGCTCCAGCATCCTTCTCCTTGGCATTCTCTTTCTTGTCATAAGCATTGCAGAATCCCAGACCTGCAAGCCTAGCGGCAAGATAAGAGGTAGAAAGCCTCCTCCAGGACAATGCAACCAAGAAAACGACTCAGATTGCTGTGTAGACGGCAAGCTTTACACAACTTACAAATGTTCACCACCAGTGAGCAGCCATACAAAAGCAAAGCTAACAGTGAATAGTTTTGAACCTGGTGGTGATGGGGGTGCACCATCTGAGTGTGATAATAAATACCATTCAGACAAAGAGTTGGTGGTAGCACTTTCTACAGGATGGTTTAACAACAAGAGTAGGTGCTTGAACTATATTACTATCTACGGAAATGGGAAAAGCGTCAAGGCCAAA…	1.6e-86	6.8	1.995594	2.29936
A0A2C9VUD1	Kwl	tr|A0A2C9VUD1|A0A2C9VUD1_MANES Uncharacterized protein OS=Manihot esculenta OX=3983 GN=MANES_05G035500 PE=3 SV=1 LinsiMatch=ros_MANES_cassava4.1_028708m/1-187,ros_MANES_cassava4.1_032713m/1-187,ros_MANES_cassava4.1_017092m/1-187,ros_MANES_cassava4.1_032509m/1-187	Manihot_esculenta-4	kwl3	9	c	yes	ros_MANES_cassava4.1_028708m/1-187,ros_MANES_cassava4.1_032713m/1-187,ros_MANES_cassava4.1_017092m/1-187,ros_MANES_cassava4.1_032509m/1-187	Manihot esculenta	3983	Eukaryota; Viridiplantae; Streptophyta; Embryophyta; Tracheophyta; Spermatophyta; Magnoliopsida; eudicotyledons; Gunneridae; Pentapetalae; rosids; fabids; Malpighiales; Euphorbiaceae; Crotonoideae; Manihoteae; Manihot.	ROS	R1,R2	XM_021755773.2,XM_021755816.2,XM_021758398.2,XM_021758751.2	4	4	1	MKKQVLSSILLLGLLFLVISIAESQTCKPSGKIRGRKPPPGQCNQENDSDCCVDGKLYTTYKCSPPVSSHTKAKLTVNSFEPGGDGGAPSECDNKYHSDKELVVALSTGWFNNKSRCLNYITIYGNGNSVKAKVVDECDSTMGCDSDHDYQPPCPNNIVDASKAVWNALGISDPDDVGEMDIYWTDA	187	163	QTCKPSGKIRGRKPPPGQCNQENDSDCCVDGKLYTTYKCSPPVSSHTKAKLTVNSFEPGGDGGAPSECDNKYHSDKELVVALSTGWFNNKSRCLNYITIYGNGNSVKAKVVDECDSTMGCDSDHDYQPPCPNNIVDASKAVWNALGISDPDDVGEMDIYWTDA	------BBBB-----------AAA--------BBBB----------BBBBBBB-------------------------BBBBBAAAA--------BBBBBB--BBBBBBBBBBB-------AAA---------BBBB-AAAAAA-----------BBBBBBB-	10	9.1048638217622e-07	519	755	152	300	Actinidia_chinensis-1-clamp	1.68888888888889e-06	1613	78	Citrus_sinensis-4-Kissper	0.000265121630506246	165	406	Solanum_tuberosum-1-barrel	1.00099492829236e-06	ATGAAGAAGCAAGTTCTTTCCAGCATTCTTCTCCTTGGCCTTCTCTTTCTTGTCATAAGCATTGCAGAATCTCAGACCTGCAAGCCTAGCGGCAAGATAAGAGGTAGAAAGCCTCCTCCAGGACAATGCAACCAAGAAAACGACTCGGATTGTTGTGTAGACGGCAAGCTCTACACAACTTACAAATGTTCACCACCAGTGAGCAGCCATACAAAAGCAAAGCTAACAGTGAATAGTTTTGAACCTGGTGGTGATGGGGGTGCACCATCTGAGTGTGATAATAAATACCATTCAGACAAAGAGCTGGTGGTAGCACTTTCTACAGGATGGTTTAACAACAAGAGTAGGTGCTTGAACTATATTACTATCTATGGAAATGGGAATAGCGTCAAGGCCAAA…	3.4e-86	6.5	1.995594	2.320467
A0A2C9VUF2	Kwl	tr|A0A2C9VUF2|A0A2C9VUF2_MANES Uncharacterized protein OS=Manihot esculenta OX=3983 GN=MANES_05G035600 PE=3 SV=1 LinsiMatch=ros_MANES_cassava4.1_028708m/1-187,ros_MANES_cassava4.1_032713m/1-187,ros_MANES_cassava4.1_017092m/1-187,ros_MANES_cassava4.1_032509m/1-187	Manihot_esculenta-3	kwl3	9	d	yes	ros_MANES_cassava4.1_028708m/1-187,ros_MANES_cassava4.1_032713m/1-187,ros_MANES_cassava4.1_017092m/1-187,ros_MANES_cassava4.1_032509m/1-187	Manihot esculenta	3983	Eukaryota; Viridiplantae; Streptophyta; Embryophyta; Tracheophyta; Spermatophyta; Magnoliopsida; eudicotyledons; Gunneridae; Pentapetalae; rosids; fabids; Malpighiales; Euphorbiaceae; Crotonoideae; Manihoteae; Manihot.	ROS	R1,R2	XM_021755773.2,XM_021755816.2,XM_021758398.2,XM_021758751.2	4	4	1	MKKQVCYSILLLGLLFLVISIAESQTCKPSGKIRGRKPPPGQCNQENDSDCCGDGKLYTTYKCSPPVSSHTKAKLTVNSFEPGGDGGAPSECDNKYHSDKELVVALSTGWFNNKSRCLNYITIYGNGKSVKAKVVDECDSTMGCDSDHDYQPPCPNNIVDASKAVWHALGVSDSDDVGEMNIYWTDA	187	163	QTCKPSGKIRGRKPPPGQCNQENDSDCCGDGKLYTTYKCSPPVSSHTKAKLTVNSFEPGGDGGAPSECDNKYHSDKELVVALSTGWFNNKSRCLNYITIYGNGKSVKAKVVDECDSTMGCDSDHDYQPPCPNNIVDASKAVWHALGVSDSDDVGEMNIYWTDA	------BBBB-----------AAA--------BBBB----------BBBBBBB-------------------------BBBBBAAAA--------BBBBBB--BBBBBBBBBBB-------AAA---------BBBB-AAAAAA-----------BBBBBBB-	10	9.00243658762731e-07	501	746	202	292	Actinidia_chinensis-1-clamp	2.36911240382811e-06	1734	81	Citrus_sinensis-4-Kissper	0.000264288980338363	176	400	Solanum_tuberosum-1-barrel	1.1e-06	ATGAAGAAGCAAGTTTGCTACAGCATCCTTCTCCTTGGCCTTCTCTTTCTTGTCATAAGCATTGCAGAATCTCAGACCTGCAAGCCTAGCGGCAAGATAAGAGGTAGAAAGCCTCCTCCAGGACAATGCAACCAAGAAAATGACTCGGATTGTTGTGGAGACGGCAAGCTCTACACAACTTACAAATGCTCACCACCAGTGAGCAGCCATACAAAAGCAAAGCTAACAGTGAATAGTTTTGAACCTGGTGGTGATGGGGGTGCACCATCTGAGTGTGATAATAAATACCATTCAGACAAAGAGCTGGTGGTAGCACTTTCTACAGGATGGTTTAACAACAAGAGTAGGTGCTTGAACTATATTACTATCTATGGAAACGGGAAAAGCGTCAAGGCCAAA…	8.3e-86	7.2	1.995594	2.342348
A0A2C9WIC4	Kwl	tr|A0A2C9WIC4|A0A2C9WIC4_MANES Uncharacterized protein OS=Manihot esculenta OX=3983 GN=MANES_01G062100 PE=3 SV=1 LinsiMatch=ros_MANES_cassava4.1_022443m/1-192	Manihot_esculenta-9	kwl3	6	b	yes	ros_MANES_cassava4.1_022443m/1-192	Manihot esculenta	3983	Eukaryota; Viridiplantae; Streptophyta; Embryophyta; Tracheophyta; Spermatophyta; Magnoliopsida; eudicotyledons; Gunneridae; Pentapetalae; rosids; fabids; Malpighiales; Euphorbiaceae; Crotonoideae; Manihoteae; Manihot.	ROS	R1,R2	XM_021758316.2	1	1	1	MKQAPINFATYLLLLVVLLATSSVLVDGHECKPSGKIKGTKPPKGGRNHGDDSDSCEAGKHYPIYKCSPPVTKHTKATLTINSFEKGGDGGAPSECDGKFHSDHKPVVALSTGWFNNMKRCHKFIKIHGNGRSVKAMVVDECDSTMGCDKDHDFQPPCPNNIVDASKAVWKALGVKESDDRFGFMDVTWSDA	192	164	HECKPSGKIKGTKPPKGGRNHGDDSDSCEAGKHYPIYKCSPPVTKHTKATLTINSFEKGGDGGAPSECDGKFHSDHKPVVALSTGWFNNMKRCHKFIKIHGNGRSVKAMVVDECDSTMGCDKDHDFQPPCPNNIVDASKAVWKALGVKESDDRFGFMDVTWSDA	------BBBB----------------------BBBB----------BBBBBBB-------------------------BBBBBAAAA--------BBBBBB--BBBBBBBBBBB-------AAA---------BBBB-AAAAAA-----------BBBBBBBB-	8	9.2955515584311e-07	554	772	1032	256	Actinidia_chinensis-1-clamp	1.57470703125e-05	1038	37	Physcomitrium_patens-1-Kissper	0.000758217677136596	152	399	Glycine_max-7-barrel	9.54767872061105e-07	ATGAAGCAAGCTCCCATTAATTTTGCTACTTATCTCCTGCTCTTGGTTGTTCTTCTTGCCACTTCTAGTGTTCTAGTTGATGGGCATGAGTGTAAGCCAAGCGGCAAGATTAAGGGAACGAAGCCTCCAAAGGGTGGAAGAAACCATGGTGATGATTCTGATTCCTGTGAGGCAGGCAAGCATTACCCCATCTACAAGTGCTCACCTCCCGTAACCAAACATACAAAGGCGACTTTAACTATCAACAGCTTTGAGAAAGGTGGCGACGGCGGAGCACCATCGGAATGTGATGGAAAGTTCCACAGCGACCACAAACCGGTGGTGGCATTATCAACTGGGTGGTTCAATAACATGAAGAGATGTCACAAGTTCATCAAAATACATGGAAATGGAAGGAGC…	1.3e-81	2.5	1.874736	2.831553
A0A2C9WIC6	Kwl	tr|A0A2C9WIC6|A0A2C9WIC6_MANES Uncharacterized protein OS=Manihot esculenta OX=3983 GN=MANES_01G062300 PE=3 SV=1 LinsiMatch=ros_MANES_cassava4.1_016890m/1-192	Manihot_esculenta-7	kwl3	6	a	yes	ros_MANES_cassava4.1_016890m/1-192	Manihot esculenta	3983	Eukaryota; Viridiplantae; Streptophyta; Embryophyta; Tracheophyta; Spermatophyta; Magnoliopsida; eudicotyledons; Gunneridae; Pentapetalae; rosids; fabids; Malpighiales; Euphorbiaceae; Crotonoideae; Manihoteae; Manihot.	ROS	R1,R2	XM_021760624.2	1	1	1	MKQAPVNLATYLLLFFVLLASSRVLVDGQKCKPSGKIKGKNPPKGECNKNNDSECCEAGKYYTIYKCSPSVSKHTKATLTVNSFEEGGEGGAPSECDRKYHDDDTPVVALSTGWFNNKKRCHNFIKIHGNGRSVKAMVVDECDSTMGCDKDHDYQPPCSNNIVDASKAVWKALGVKESDDRYGFMDVTWFDA	192	164	QKCKPSGKIKGKNPPKGECNKNNDSECCEAGKYYTIYKCSPSVSKHTKATLTVNSFEEGGEGGAPSECDRKYHDDDTPVVALSTGWFNNKKRCHNFIKIHGNGRSVKAMVVDECDSTMGCDKDHDYQPPCSNNIVDASKAVWKALGVKESDDRYGFMDVTWFDA	------BBBB-----------AAA--------BBBB----------BBBBBBB-------------------------BBBBBAAAA--------BBBBBB--BBBBBBBBBBB-------AAA---------BBBB-AAAAAA-----------BBBBBBBB-	10	1.0069733783606e-06	574	755	207	275	Actinidia_chinensis-1-clamp	2.73719008264463e-06	1802	82	Citrus_sinensis-4-Kissper	0.000267995240928019	149	371	Glycine_max-7-barrel	1.08252628213977e-06	ATGAAGCAAGCTCCCGTTAATCTTGCTACTTATCTCCTGCTCTTTTTTGTTCTTCTTGCCAGTTCTCGTGTATTGGTTGATGGGCAAAAGTGTAAGCCAAGTGGTAAGATTAAGGGAAAAAATCCTCCAAAGGGTGAATGCAACAAAAATAATGATTCTGAGTGTTGCGAGGCAGGTAAGTATTATACTATTTATAAGTGCTCGCCTTCTGTATCTAAGCATACAAAGGCAACTTTAACTGTCAACAGCTTTGAGGAAGGTGGCGAAGGTGGTGCACCGTCGGAATGTGATAGAAAGTACCACGACGACGACACACCGGTGGTGGCATTATCAACTGGGTGGTTCAATAACAAGAAGAGGTGTCACAATTTCATCAAAATACATGGAAATGGAAGGAGC…	7.2e-83	9.2	1.874736	2.640752
A0A2C9WP84	Kwl	tr|A0A2C9WP84|A0A2C9WP84_MANES Uncharacterized protein OS=Manihot esculenta OX=3983 GN=MANES_01G258900 PE=3 SV=1 LinsiMatch=ros_MANES_cassava4.1_027397m/1-191	Manihot_esculenta-12	kwl3	7	a	yes	ros_MANES_cassava4.1_027397m/1-191	Manihot esculenta	3983	Eukaryota; Viridiplantae; Streptophyta; Embryophyta; Tracheophyta; Spermatophyta; Magnoliopsida; eudicotyledons; Gunneridae; Pentapetalae; rosids; fabids; Malpighiales; Euphorbiaceae; Crotonoideae; Manihoteae; Manihot.	ROS	R1,R2	XM_021757607.2	1	1	1	MGRFKLAFSIFMLFILLVTYTLEIGARPPKPCKPSGKIRGKKPPPNKCNTQNDSECCVEGKLYTTFNCSPPVTGHTKGFLTLNSFEKGGDGGGPSECDKRYHSDDIPIIALSTGWFNKKGMCFHNITIKGNGRSVVAMVVDECDSTMGCDDTHDYQPPCDNNIVDASKAVWKALGVPEDDWGGLDITWSDA	191	165	RPPKPCKPSGKIRGKKPPPNKCNTQNDSECCVEGKLYTTFNCSPPVTGHTKGFLTLNSFEKGGDGGGPSECDKRYHSDDIPIIALSTGWFNKKGMCFHNITIKGNGRSVVAMVVDECDSTMGCDDTHDYQPPCDNNIVDASKAVWKALGVPEDDWGGLDITWSDA	---------BBBB-----------AAA--------BBBB----------BBBBBBB-------------------------BBBBBAAAA--------BBBBBB--BBBBBBBBBBB-------------------BBBB-AAAAAA----AAA---BBBBBBB-	10	1.09419106487531e-06	664	779	188	273	Actinidia_chinensis-1-clamp	2.52250801701351e-06	1794	79	Citrus_sinensis-4-Kissper	0.000287453933664477	254	392	Solanum_tuberosum-1-barrel	1.65295710120783e-06	ATGGGGAGATTCAAGTTGGCATTTTCTATTTTCATGCTATTTATTCTCCTTGTTACGTATACTTTAGAGATTGGAGCTAGACCACCAAAACCTTGCAAGCCTAGTGGCAAAATTAGAGGCAAAAAACCTCCTCCAAACAAATGCAATACACAAAATGACTCTGAATGCTGCGTTGAGGGCAAGCTCTACACAACCTTCAACTGTTCACCACCAGTCACTGGCCATACCAAGGGATTTCTCACTCTGAATAGCTTTGAGAAGGGAGGAGATGGCGGTGGTCCGTCAGAATGTGACAAGAGATATCATTCCGATGACATACCAATCATAGCGCTATCGACCGGGTGGTTCAACAAAAAAGGAATGTGCTTTCACAATATCACCATTAAAGGTAATGGGCGT…	3e-85	1.9	1.9440460000000002	2.30238
A0A2G2VQ80	Kissper	Ripening-related protein grip22 OS=Capsicum baccatum OX=33114 GN=CQW23_26934 PE=3 SV=1	Capsicum_baccatum-1	kwl1	3	a	yes	-	Capsicum baccatum	33114	Eukaryota; Viridiplantae; Streptophyta; Embryophyta; Tracheophyta; Spermatophyta; Magnoliopsida; eudicotyledons; Gunneridae; Pentapetalae; asterids; lamiids; Solanales; Solanaceae; Solanoideae; Capsiceae; Capsicum.	AST	R2	-1		-1		MFNLAFLSLIFSIIISSSDAISQCNGPCNTLNDCDGQLICINGKCNDDPDVGTNICKYNPPTPTNTCSPSGTVNCNGIHPIYHCSPPVSSSTPAQLTFNDFSEGGDGGGPSSCDGQYHDNNERIVALSTGWFAGRSRCGKMIQIRANNGRTVTAKVVDECDSTTGCDEEHAYQSPCRNNIVDGSIAVWRDLELNTDDGIVPVTWSMV	207	187	ISQCNGPCNTLNDCDGQLICINGKCNDDPDVGTNICKYNPPTPTNTCSPSGTVNCNGIHPIYHCSPPVSSSTPAQLTFNDFSEGGDGGGPSSCDGQYHDNNERIVALSTGWFAGRSRCGKMIQIRANNGRTVTAKVVDECDSTTGCDEEHAYQSPCRNNIVDGSIAVWRDLELNTDDGIVPVTWSMV	----------AAA----BBBB--BBBB-------AAAA------------BBBB---BBBB----------BBBBBBB-------------------------BBBBBAAAA--------BBBBBB----BBBBBBBBBB-------------------BBBB-AAAAAA----AAA--BBBBBBB-	14	1.14654113036193e-06	557	697	62	116	Solanum_tuberosum-10-clamp	4.60760998810939e-06	141	175	Citrus_sinensis-4-Kissper	4.60408163265306e-06	220	357	Zea_mays-8-barrel	1.72618066834577e-06	ATGTTCAATCTAGCCTTTCTTTCTCTAATTTTCTCCATTATCATCTCTTCTTCTGACGCTATTTCCCAATGCAACGGCCCTTGTAACACCTTGAACGATTGCGATGGTCAATTAATTTGCATAAATGGAAAATGTAATGATGACCCTGATGTTGGAACCAACATTTGCAAATATAACCCTCCTACTCCAACCAATACTTGTAGCCCGTCTGGCACGGTGAATTGCAACGGTATACATCCTATATACCATTGCTCACCACCTGTCTCTTCTTCAACGCCCGCTCAACTTACCTTCAACGACTTTAGCGAAGGCGGTGATGGGGGTGGTCCATCTTCATGTGATGGGCAATATCATGACAACAACGAAAGAATAGTAGCATTGTCAACTGGATGGTTTGCA…	4e-90	14.5	1.9154020000000003	2.571372
A0A2G2VQ92	Kissper	Ripening-related protein grip22 OS=Capsicum baccatum OX=33114 GN=CQW23_26932 PE=3 SV=1	Capsicum_baccatum-2	kwl1	3	b	yes	-	Capsicum baccatum	33114	Eukaryota; Viridiplantae; Streptophyta; Embryophyta; Tracheophyta; Spermatophyta; Magnoliopsida; eudicotyledons; Gunneridae; Pentapetalae; asterids; lamiids; Solanales; Solanaceae; Solanoideae; Capsiceae; Capsicum.	AST	R2	-1		-1		MSNIAFLSLIFTIFISTSNAISQCNGLCKTLNDCDGQLICINEKCSDDPDVETNICKNNPLSVLSPTNTCRPSGSVSCNGIHPIYRCSPPVTSSTPAQLTLNDFSSGRDGGGASSCDNRYHDNSERLVALSTGWFAGGSRCDKMIRIRANNGRTVTAKVVDECDSTGGCDEEHAYQSPCKNNIVDGSIAVWRALGLDTDLGVVPITWSMV	210	190	ISQCNGLCKTLNDCDGQLICINEKCSDDPDVETNICKNNPLSVLSPTNTCRPSGSVSCNGIHPIYRCSPPVTSSTPAQLTLNDFSSGRDGGGASSCDNRYHDNSERLVALSTGWFAGGSRCDKMIRIRANNGRTVTAKVVDECDSTGGCDEEHAYQSPCKNNIVDGSIAVWRALGLDTDLGVVPITWSMV	----------AAA-----BBB--BBB---------------------------BBBB---BBBB----------BBBBBBB-------------------------BBBBBAAAA--------BBBBBB----BBBBBBBBBB-------------------BBBB-AAAAAAA---AAA--BBBBBBB-	14	8.70007867092415e-07	470	735	1131	76	Manihot_esculenta-11-clamp	0.000195810249307479	156	168	Citrus_sinensis-4-Kissper	5.52721088435374e-06	185	356	Zea_mays-8-barrel	1.45972730715819e-06	ATGTCAAATATAGCCTTTCTTTCTCTAATTTTCACAATTTTCATCTCTACTTCTAACGCCATTTCCCAATGCAATGGCCTTTGTAAAACCTTGAATGATTGTGATGGTCAATTAATTTGCATAAACGAAAAATGCAGCGATGACCCTGACGTTGAAACCAACATTTGCAAAAATAACCCTCTGTCCGTCCTTTCTCCAACCAATACCTGTCGCCCTTCTGGCTCAGTCAGTTGTAACGGTATACACCCTATATACCGTTGCTCACCACCTGTCACCTCCTCAACGCCCGCTCAACTTACCCTAAACGACTTCAGTAGTGGTAGAGATGGTGGTGGTGCATCGTCATGTGACAACCGATATCATGACAACAGTGAAAGACTAGTAGCATTGTCGACTGGA…	1.2e-89	12.7	1.9154020000000003	2.627189
A0A2G2W5S1	Kwl	Putative ripening-related protein 1 OS=Capsicum baccatum OX=33114 GN=CQW23_19431 PE=3 SV=1	Capsicum_baccatum-3	kwl3	4	a	yes	-	Capsicum baccatum	33114	Eukaryota; Viridiplantae; Streptophyta; Embryophyta; Tracheophyta; Spermatophyta; Magnoliopsida; eudicotyledons; Gunneridae; Pentapetalae; asterids; lamiids; Solanales; Solanaceae; Solanoideae; Capsiceae; Capsicum.	AST	R2	-1		-1		MKTYLLVLLIFATITCCLDARLQACQPSGRIRGIKPPPGQCNPENDSDCCKQGKMYTTYKCSPPVTGNTKAVLTLNSFQKGGDGGGPSECDNQYHSDDTPVVALSTGWYSGGDRCLNYITISANGRSVKAKVVDECDSTMGCDDEHDYQPPCPNNIVDASKAVWKALGIPEGDWGDYDITWSDA	184	164	RLQACQPSGRIRGIKPPPGQCNPENDSDCCKQGKMYTTYKCSPPVTGNTKAVLTLNSFQKGGDGGGPSECDNQYHSDDTPVVALSTGWYSGGDRCLNYITISANGRSVKAKVVDECDSTMGCDDEHDYQPPCPNNIVDASKAVWKALGIPEGDWGDYDITWSDA	--------BBBB-----------AAA--------BBBB----------BBBBBBB-------------------------BBBBBAAAAAAA-----BBBBBB--BBBBBBBBBBB-------------------BBBB-AAAAAAA---AAA---BBBBBBB-	10	9.22924182226452e-07	515	747	219	282	Actinidia_chinensis-1-clamp	2.75388561943564e-06	1767	81	Citrus_sinensis-4-Kissper	0.000269318701417467	37	409	Solanum_tuberosum-8-barrel	2.21184713147339e-07	ATGAAGACATATCTTTTGGTGTTGCTGATTTTTGCTACTATTACTTGCTGCTTAGATGCAAGATTACAGGCTTGCCAGCCGAGTGGCAGAATCAGAGGCATAAAGCCACCACCAGGACAATGTAATCCGGAAAATGACTCAGACTGTTGCAAACAAGGCAAGATGTACACCACTTACAAATGTTCTCCTCCTGTGACTGGTAATACCAAAGCTGTCTTAACCCTAAATAGCTTCCAAAAGGGAGGCGATGGTGGTGGACCATCAGAATGTGATAACCAATACCACTCTGATGATACTCCAGTTGTTGCCCTTTCAACCGGATGGTATAGTGGAGGAGATAGGTGCCTTAATTATATCACCATAAGTGCTAATGGAAGAAGTGTGAAGGCTAAAGTTGTA…	2.2e-86	2.9	1.844551	2.189173
A0A2G2W5S7	Kwl	Putative ripening-related protein 1 OS=Capsicum baccatum OX=33114 GN=CQW23_19430 PE=3 SV=1	Capsicum_baccatum-4	kwl3	4	c	yes	-	Capsicum baccatum	33114	Eukaryota; Viridiplantae; Streptophyta; Embryophyta; Tracheophyta; Spermatophyta; Magnoliopsida; eudicotyledons; Gunneridae; Pentapetalae; asterids; lamiids; Solanales; Solanaceae; Solanoideae; Capsiceae; Capsicum.	AST	R2	-1		-1		MMNSCVGASMLVVLVFATLSCCLDARLQACHPSGKIRGIKPPPGQCNPENDSDCCKKGKTYSTYKCSPPVTGNTKAILTLNSFQKGGDGGGPSECDNQFHSDNTPVVALSTGWYSGGDRCLNYITVSANGRSVKAKVVDECDSTMGCDAEHDYQPPCPNNIVDASKAVWEALGIPEGDWGDYDITWSDA	189	164	RLQACHPSGKIRGIKPPPGQCNPENDSDCCKKGKTYSTYKCSPPVTGNTKAILTLNSFQKGGDGGGPSECDNQFHSDNTPVVALSTGWYSGGDRCLNYITVSANGRSVKAKVVDECDSTMGCDAEHDYQPPCPNNIVDASKAVWEALGIPEGDWGDYDITWSDA	--------BBBB-----------AAA--------BBBB----------BBBBBBB-------------------------BBBBBAAAAAAA-----BBBBBB--BBBBBBBBBBB-------------------BBBB-AAAAAA----AAA---BBBBBBB-	10	9.69529085872576e-07	560	760	399	316	Actinidia_chinensis-1-clamp	3.99575388559526e-06	1749	80	Citrus_sinensis-4-Kissper	0.00027328125	91	478	Solanum_tuberosum-1-barrel	3.98277341082964e-07	ATGATGAACTCTTGTGTGGGAGCATCCATGTTGGTGGTGTTGGTTTTTGCCACTCTTAGTTGCTGCTTAGATGCAAGATTACAGGCTTGCCATCCGAGTGGCAAAATCAGAGGCATAAAGCCACCACCGGGGCAATGTAATCCGGAAAACGACTCAGATTGCTGCAAAAAAGGCAAGACGTACTCCACTTACAAATGTTCACCTCCGGTGACTGGTAACACAAAGGCTATTTTAACTCTTAATAGCTTCCAAAAGGGTGGAGATGGTGGTGGACCATCGGAATGTGACAACCAATTCCATTCTGACAATACTCCAGTTGTTGCCCTTTCAACCGGTTGGTATAGTGGAGGAGATAGGTGCCTTAACTATATCACCGTAAGTGCTAATGGCAGAAGCGTG…	8.8e-85	3.0	1.844551	2.2971749999999997
A0A2G2W5T4	Kwl	Putative ripening-related protein 2 OS=Capsicum baccatum OX=33114 GN=CQW23_19432 PE=3 SV=1	Capsicum_baccatum-5	kwl3	4	b	yes	-	Capsicum baccatum	33114	Eukaryota; Viridiplantae; Streptophyta; Embryophyta; Tracheophyta; Spermatophyta; Magnoliopsida; eudicotyledons; Gunneridae; Pentapetalae; asterids; lamiids; Solanales; Solanaceae; Solanoideae; Capsiceae; Capsicum.	AST	R2	-1		-1		MKNSIMGTALLVLLVFATLTYCLDARLQACRPSGKIRGIKPPPGQCNPENDSDCCKQGKTYTTYKCSPPVNGNTKAVLTLNSFQKGGDGGGPSECDNQYHSDDTPVVALSTGWYSGGDRCLNYITISANGRSVKAKVVDECDSTMGCDDEHDYQPPCPNNIVDASKAVWEALGIPKGDWGDYDITWSDA	189	167	LDARLQACRPSGKIRGIKPPPGQCNPENDSDCCKQGKTYTTYKCSPPVNGNTKAVLTLNSFQKGGDGGGPSECDNQYHSDDTPVVALSTGWYSGGDRCLNYITISANGRSVKAKVVDECDSTMGCDDEHDYQPPCPNNIVDASKAVWEALGIPKGDWGDYDITWSDA	-----------BBBB-----------AAA--------BBBB----------BBBBBBB-------------------------BBBBBAAAAAAA-----BBBBBB--BBBBBBBBBBB-------------------BBBB-AAAAAA----AAA---BBBBBBB-	10	9.48304904982344e-07	532	749	342	290	Actinidia_chinensis-1-clamp	4.06658739595719e-06	1704	81	Citrus_sinensis-4-Kissper	0.000259716506630087	71	455	Solanum_tuberosum-1-barrel	3.42953749547156e-07	ATGAAGAACTCTATCATGGGAACAGCTCTTCTGGTTTTGCTGGTTTTTGCCACTCTTACTTACTGCTTAGATGCAAGATTACAGGCTTGCCGGCCGAGTGGAAAAATCAGAGGCATAAAGCCACCTCCAGGGCAGTGTAACCCAGAAAACGACTCAGATTGTTGCAAACAAGGCAAGACGTACACCACTTACAAATGTTCGCCTCCAGTGAACGGTAATACCAAGGCTGTTCTAACCCTAAATAGCTTCCAAAAGGGTGGAGATGGTGGTGGACCCTCGGAATGTGATAATCAATACCACTCTGATGATACTCCAGTTGTTGCCCTTTCAACCGGATGGTATAGTGGAGGAGATAGGTGCCTCAACTATATCACCATAAGTGCTAATGGAAGAAGTGTG…	2.2e-85	3.3	1.844551	2.230547
A0A2G2XK79	Kwl	Kiwellin OS=Capsicum baccatum OX=33114 GN=CQW23_00265 PE=3 SV=1	Capsicum_baccatum-6	kwl3	6	a	no	-	Capsicum baccatum	33114	Eukaryota; Viridiplantae; Streptophyta; Embryophyta; Tracheophyta; Spermatophyta; Magnoliopsida; eudicotyledons; Gunneridae; Pentapetalae; asterids; lamiids; Solanales; Solanaceae; Solanoideae; Capsiceae; Capsicum.	AST	R2	-1		-1		MFMACSDILMVEAQKCKPSGKIKGKKPPKDQCRPGDECCVEGKFYTTYKCSPPVTGHTKAILTINDFDKGGDGGGPSECSGKYYHNSIPVVALSTGWYSKGSRCFENITIHANGRSVKAMVVDECDSGRGCDAPHAYLPPCQNNIVDASAAVWKALHVPKKDWGWLEIVWSD	172	172	MFMACSDILMVEAQKCKPSGKIKGKKPPKDQCRPGDECCVEGKFYTTYKCSPPVTGHTKAILTINDFDKGGDGGGPSECSGKYYHNSIPVVALSTGWYSKGSRCFENITIHANGRSVKAMVVDECDSGRGCDAPHAYLPPCQNNIVDASAAVWKALHVPKKDWGWLEIVWSD	-------------------BBBB--------------------BBBB----------BBBBBBB-------------------------BBBBBAAAA--------BBBBBB--BBBBBBBBBBB-------AAA---------BBBB-AAAAAA----AAA--BBBBBBB-	11	8.92131888110385e-07	581	807	336	236	Actinidia_chinensis-1-clamp	6.03274920999713e-06	4547	95	Citrus_sinensis-4-Kissper	0.00050382271468144	183	418	Glycine_max-7-barrel	1.04736613172775e-06	ATGTTCATGGCTTGTAGTGACATATTAATGGTGGAAGCTCAAAAATGCAAGCCAAGTGGAAAGATCAAGGGCAAAAAGCCCCCAAAAGATCAATGTAGGCCTGGTGATGAATGTTGTGTAGAAGGGAAATTTTACACCACGTACAAATGTTCACCTCCGGTTACTGGTCACACGAAGGCAATTCTTACCATCAACGACTTTGACAAGGGGGGTGATGGTGGCGGTCCATCAGAATGTAGTGGCAAATATTACCACAACTCTATCCCCGTGGTGGCCTTGTCCACCGGATGGTACAGTAAAGGGAGCCGTTGTTTTGAGAACATTACCATCCACGCGAATGGAAGGAGTGTGAAAGCCATGGTTGTCGATGAATGTGACTCGGGTAGAGGGTGTGATGCT…	4.9e-74	2.4	1.874736	2.760354
A0A2G2YHQ5	Kissper	tr|A0A2G2YHQ5|A0A2G2YHQ5_CAPAN Ripening-related protein grip22 OS=Capsicum annuum OX=4072 GN=T459_28754 PE=3 SV=1 LinsiMatch=ast_CAPAN_CA11g18780/1-207	Capsicum_annuum-8	kwl1	3	b	yes	ast_CAPAN_CA11g18780/1-207	Capsicum annuum	4072	Eukaryota; Viridiplantae; Streptophyta; Embryophyta; Tracheophyta; Spermatophyta; Magnoliopsida; eudicotyledons; Gunneridae; Pentapetalae; asterids; lamiids; Solanales; Solanaceae; Solanoideae; Capsiceae; Capsicum.	AST	R1,R2	XM_016691105.1	1	1	1	MHYFANQQAYFPHKSFYHFSFNFNSLLPSFFPIYSSIRQFPSTINTSSLITKIYTMFNLAFLSLIFSIIISSSDAISQCNGPCNTWDDCDGQLICINGKCNDDPDVGTNICKYNPPTPTNTCRPSGTMNCNGIHPIYHCSPPVSSSTPAQLTFNDFSEGGDGGGPSSCDGQYHDNNERIVALSTGWFAGRSRCGKMIHIRANNGRTVTAKVVDECDSTTGCDEEHAYQSPCRNNIVDGSIAVWRDLGLNTDDGIVPVTWSMV	262	187	ISQCNGPCNTWDDCDGQLICINGKCNDDPDVGTNICKYNPPTPTNTCRPSGTMNCNGIHPIYHCSPPVSSSTPAQLTFNDFSEGGDGGGPSSCDGQYHDNNERIVALSTGWFAGRSRCGKMIHIRANNGRTVTAKVVDECDSTTGCDEEHAYQSPCRNNIVDGSIAVWRDLGLNTDDGIVPVTWSMV	----------AAA----BBBB--BBBB-----------------------BBBB---BBBB----------BBBBBBB-------------------------BBBBBAAAA--------BBBBBB----BBBBBBBBBB-------------------BBBB-AAAAAAA---AAA--BBBBBBB-	14	1.13721802542928e-06	543	691	129	107	Solanum_tuberosum-10-clamp	1.12673595947244e-05	332	170	Citrus_sinensis-4-Kissper	1.14878892733564e-05	187	357	Zea_mays-8-barrel	1.4672535680939e-06	ATGCACTACTTTGCAAATCAACAAGCTTATTTTCCACATAAAAGTTTCTATCATTTCTCTTTTAATTTTAATTCCCTCCTTCCTTCATTTTTCCCTATATATTCATCCATTAGACAATTCCCTTCAACCATCAACACTTCCTCACTCATTACAAAAATATACACTATGTTCAATCTAGCCTTTCTTTCTCTAATTTTCTCCATTATCATCTCTTCTTCTGACGCTATTTCCCAATGCAACGGCCCTTGTAACACTTGGGACGATTGCGATGGACAATTAATTTGCATAAATGGAAAATGTAATGATGACCCTGATGTTGGAACCAACATTTGCAAATATAACCCTCCTACTCCAACCAATACTTGTCGCCCGTCTGGCACAATGAATTGCAACGGTATA…	4.8e-93	12.9	1.9154020000000003	2.58289
A0A2G2YXK1	Kwl	tr|A0A2G2YXK1|A0A2G2YXK1_CAPAN Putative ripening-related protein 2 OS=Capsicum annuum OX=4072 GN=T459_21764 PE=3 SV=1 LinsiMatch=ast_CAPAN_CA08g06860/1-189	Capsicum_annuum-4	kwl3	4	b	yes	ast_CAPAN_CA08g06860/1-189	Capsicum annuum	4072	Eukaryota; Viridiplantae; Streptophyta; Embryophyta; Tracheophyta; Spermatophyta; Magnoliopsida; eudicotyledons; Gunneridae; Pentapetalae; asterids; lamiids; Solanales; Solanaceae; Solanoideae; Capsiceae; Capsicum.	AST	R1,R2	0		0		MKNSSFGAYLLVLLVFATLAYCLDERLQSCQPSGKIRGIKPPPGQYNPKNDSDCCKKGKMYTTYKCSPPVTSNTKAVLTLNSFQKGGDGGGPSESDNQYHFDDTPVVTLSTGWYSGGDKCHNYIPISVNGRSMKAKVVDEFDSTMGCDDEHDYQPPCPNNIIDTSKAVWKALGIPEGDWGEYDITWSYA	189	167	LDERLQSCQPSGKIRGIKPPPGQYNPKNDSDCCKKGKMYTTYKCSPPVTSNTKAVLTLNSFQKGGDGGGPSESDNQYHFDDTPVVTLSTGWYSGGDKCHNYIPISVNGRSMKAKVVDEFDSTMGCDDEHDYQPPCPNNIIDTSKAVWKALGIPEGDWGEYDITWSYA	--AAAAA----BBBB-----------AAA--------BBBB----------BBBBBBB-------------------------BBBBBAAAA--------BBBBBB--BBBBBBBBBBB-------------------BBBB-AAAAAAA---AAA--BBBBBB---	7	1.12385287085085e-06	682	779	336	270	Actinidia_chinensis-1-clamp	4.60905349794239e-06	1641	82	Citrus_sinensis-4-Kissper	0.000244051160023795	394	430	Solanum_tuberosum-1-barrel	2.1308815575987e-06	ATGAAGAATTCTAGCTTTGGAGCATATCTTCTGGTTTTGCTCGTTTTTGCCACTCTTGCTTACTGCTTAGATGAAAGATTACAGTCTTGCCAGCCGAGTGGCAAAATCAGAGGCATAAAGCCACCACCGGGACAATATAATCCTAAAAATGACTCAGATTGTTGTAAAAAAGGCAAGATGTACACCACTTACAAATGTTCACCTCCTGTGACTAGTAATACCAAAGCTGTTTTAACCCTAAATAGCTTCCAAAAGGGAGGCGATGGTGGTGGACCATCAGAAAGTGATAACCAATACCACTTTGATGATACTCCAGTTGTTACCCTTTCAACCGGATGGTATAGTGGAGGAGATAAGTGCCATAACTATATCCCCATAAGTGTTAACGGTAGAAGTATG…	6.5e-82	1.0	1.844551	2.390558
A0A2G2YXZ5	Kwl	tr|A0A2G2YXZ5|A0A2G2YXZ5_CAPAN Putative ripening-related protein 2 OS=Capsicum annuum OX=4072 GN=T459_21762 PE=3 SV=1 LinsiMatch=ast_CAPAN_CA08g06840/1-189,ast_SOLLY_Solyc01g094440.1.1/1-189,ast_SOLTU_PGSC0003DMP400000090/1-189	Capsicum_annuum-1	kwl3	4	a	yes	ast_CAPAN_CA08g06840/1-189,ast_SOLLY_Solyc01g094440.1.1/1-189,ast_SOLTU_PGSC0003DMP400000090/1-189	Capsicum annuum	4072	Eukaryota; Viridiplantae; Streptophyta; Embryophyta; Tracheophyta; Spermatophyta; Magnoliopsida; eudicotyledons; Gunneridae; Pentapetalae; asterids; lamiids; Solanales; Solanaceae; Solanoideae; Capsiceae; Capsicum.	AST	R1,R2	XM_016682549.1	1	1	1	MKNSIMGTALLVLLVFATLTYCLDARLQACRPSEKIRGIKPPPGQCNPENDSDCCKQGKTYTTYKCSPPVTGNTKAVLTLNSFQKGGDGGGPSECDNQYHSDDTPVVALSTGWYSGGDRCLNYITISANGRSVKAKVVDECDSTMGCDDEHDYQPPCPNNIVDASKAVWEALGIPKGDWGDYDITWSDA	189	167	LDARLQACRPSEKIRGIKPPPGQCNPENDSDCCKQGKTYTTYKCSPPVTGNTKAVLTLNSFQKGGDGGGPSECDNQYHSDDTPVVALSTGWYSGGDRCLNYITISANGRSVKAKVVDECDSTMGCDDEHDYQPPCPNNIVDASKAVWEALGIPKGDWGDYDITWSDA	--AAA-------BBB-----------AAA--------BBB-----------BBBBBBB-------------------------BBBBBAAAA--------BBBBBB--BBBBBBBBBBB-------------------BBBB-AAAAAA----AAA---BBBBBBB-	10	1.02530724223846e-06	586	756	324	285	Actinidia_chinensis-1-clamp	3.98891966759003e-06	1708	81	Citrus_sinensis-4-Kissper	0.00026032616979119	39	443	Solanum_tuberosum-1-barrel	1.98727127271986e-07	ATGAAGAACTCTATCATGGGAACAGCTCTTCTGGTTTTGCTGGTTTTTGCCACTCTTACTTACTGCTTAGATGCAAGATTACAGGCTTGCCGGCCGAGTGAAAAAATCAGAGGCATAAAGCCACCTCCAGGGCAGTGTAACCCAGAAAACGACTCAGATTGTTGCAAACAAGGCAAGACGTACACCACTTACAAATGTTCGCCTCCAGTGACCGGTAATACCAAAGCTGTTCTAACCCTAAATAGCTTCCAAAAGGGTGGAGATGGTGGTGGACCCTCCGAATGTGATAATCAATACCACTCTGATGATACTCCAGTTGTTGCCCTTTCAACCGGATGGTATAGTGGAGGAGATAGGTGCCTCAACTATATCACCATAAGTGCTAATGGAAGAAGTGTG…	3.6e-89	4.1	1.844551	2.230546
A0A2G3ADW8	Kwl	tr|A0A2G3ADW8|A0A2G3ADW8_CAPAN Kiwellin OS=Capsicum annuum OX=4072 GN=T459_00313 PE=3 SV=1 LinsiMatch=ast_CAPAN_CA01g02900/1-191	Capsicum_annuum-3	kwl3	6	a	no	ast_CAPAN_CA01g02900/1-191	Capsicum annuum	4072	Eukaryota; Viridiplantae; Streptophyta; Embryophyta; Tracheophyta; Spermatophyta; Magnoliopsida; eudicotyledons; Gunneridae; Pentapetalae; asterids; lamiids; Solanales; Solanaceae; Solanoideae; Capsiceae; Capsicum.	AST	R1,R2	0		0		MSMACSDILMVEAQKCKPSGKIKGKKPPKDQCRPGDECCEEGKFYTTYKCSPPVTGHTKAILTINDFDKGGDGGGPSECSGKYYHNSIPVVALSTGWYSKGSRCFENITIHANGRSVKAMVVDECDSGRGCDAPHAYLPPCQNNIVDASAAVWKALHVPKKDWGWLEIVWSD	172	172	MSMACSDILMVEAQKCKPSGKIKGKKPPKDQCRPGDECCEEGKFYTTYKCSPPVTGHTKAILTINDFDKGGDGGGPSECSGKYYHNSIPVVALSTGWYSKGSRCFENITIHANGRSVKAMVVDECDSGRGCDAPHAYLPPCQNNIVDASAAVWKALHVPKKDWGWLEIVWSD	-------------------BBBB--------------------BBBB----------BBBBBBB-------------------------BBBBBAAAA--------BBBBBB--BBBBBBBBBBB-------AAA---------BBBB-AAAAAA----AAA--BBBBBBB-	11	9.02178707969807e-07	589	808	357	226	Actinidia_chinensis-1-clamp	6.98958414911113e-06	3542	78	Citrus_sinensis-4-Kissper	0.000582182774490467	173	424	Solanum_tuberosum-1-barrel	9.62308650765397e-07	ATGTCCATGGCTTGTAGTGACATATTAATGGTGGAAGCTCAAAAATGCAAGCCAAGTGGAAAGATCAAGGGTAAAAAGCCCCCAAAAGATCAATGCAGGCCTGGTGATGAATGTTGTGAAGAAGGGAAATTTTACACCACGTACAAATGTTCACCTCCGGTTACTGGTCACACGAAGGCAATTCTTACCATCAACGACTTTGACAAGGGGGGTGATGGTGGCGGTCCATCAGAATGTAGTGGCAAATATTACCACAACTCTATCCCCGTGGTGGCCTTGTCCACCGGATGGTACAGTAAAGGGAGCCGTTGTTTTGAGAACATTACCATCCACGCGAATGGAAGGAGTGTGAAAGCCATGGTTGTCGATGAATGTGACTCGGGTAGAGGGTGTGATGCT…	8.7e-78	3.3	1.874736	2.74265
A0A2G3BT24	Kwl	Putative ripening-related protein 1 OS=Capsicum chinense OX=80379 GN=BC332_21484 PE=3 SV=1	Capsicum_chinense-4	kwl3	4	b	yes	-	Capsicum chinense	80379	Eukaryota; Viridiplantae; Streptophyta; Embryophyta; Tracheophyta; Spermatophyta; Magnoliopsida; eudicotyledons; Gunneridae; Pentapetalae; asterids; lamiids; Solanales; Solanaceae; Solanoideae; Capsiceae; Capsicum.	AST	R2	-1		-1		MMNSCVGASMLVVLVFATLSCCLDARLQACQPSGKIRGIKPPPGQCNPENDSDCCKKGKTYTTYKCSPPVTGNTKAILTLNSFQKGGDGGGPSECDNQFHSDNTPVVALSTGWYSGGDRCLNYITISANGRSVKAKVVDECDSTMGCDEEHDYQPPCPNNIVDASKAVWEALGIPEGDWGDYDITWSDA	189	164	RLQACQPSGKIRGIKPPPGQCNPENDSDCCKKGKTYTTYKCSPPVTGNTKAILTLNSFQKGGDGGGPSECDNQFHSDNTPVVALSTGWYSGGDRCLNYITISANGRSVKAKVVDECDSTMGCDEEHDYQPPCPNNIVDASKAVWEALGIPEGDWGDYDITWSDA	--------BBBB-----------AAA--------BBBB----------BBBBBBB-------------------------BBBBBAAAAAAA-----BBBBBB--BBBBBBBBBBB-------------------BBBB-AAAAAAA---AAA---BBBBBBB-	10	9.3525219590956e-07	508	737	271	281	Actinidia_chinensis-1-clamp	3.43207406187865e-06	1843	82	Citrus_sinensis-4-Kissper	0.000274092801903629	52	417	Solanum_tuberosum-8-barrel	2.99041342465596e-07	ATGATGAACTCTTGTGTGGGAGCATCAATGTTGGTGGTGTTGGTTTTTGCCACTCTTAGTTGCTGCTTAGATGCAAGATTACAGGCTTGCCAGCCGAGTGGCAAAATCAGAGGCATAAAGCCACCACCGGGGCAATGTAATCCGGAAAACGACTCAGATTGCTGCAAAAAAGGCAAGACGTACACCACTTACAAATGTTCACCTCCGGTGACTGGTAACACAAAGGCTATTCTAACTCTTAATAGCTTCCAAAAGGGTGGAGATGGTGGTGGACCATCGGAATGTGACAACCAATTCCATTCTGACAATACTCCAGTTGTTGCCCTTTCAACCGGTTGGTATAGTGGAGGAGATAGGTGCCTTAACTATATCACCATAAGTGCTAATGGCAGAAGCGTG…	1.1e-85	2.7	1.844551	2.253675
A0A2G3BT30	Kwl	Putative ripening-related protein 2 OS=Capsicum chinense OX=80379 GN=BC332_21487 PE=3 SV=1	Capsicum_chinense-5	kwl3	4	a	yes	-	Capsicum chinense	80379	Eukaryota; Viridiplantae; Streptophyta; Embryophyta; Tracheophyta; Spermatophyta; Magnoliopsida; eudicotyledons; Gunneridae; Pentapetalae; asterids; lamiids; Solanales; Solanaceae; Solanoideae; Capsiceae; Capsicum.	AST	R2	-1		-1		MKNSIMGTALLVLLVFATLTYCLDARLQACRPSGKIRGIKPPPGQCNPENDSDCCKQGKTYTTYKCSPPVTGNTKAVLTLNSFQKGGDGGGPSECDNQYHSDDTPVVALSTGWYSGGDRCLNYITISANGRSVKAKVVDECDSTMGCDDEHDYQPPCPNNIVDASKAVWEALGIPKGDWGDYDITWSDA	189	167	LDARLQACRPSGKIRGIKPPPGQCNPENDSDCCKQGKTYTTYKCSPPVTGNTKAVLTLNSFQKGGDGGGPSECDNQYHSDDTPVVALSTGWYSGGDRCLNYITISANGRSVKAKVVDECDSTMGCDDEHDYQPPCPNNIVDASKAVWEALGIPKGDWGDYDITWSDA	-----------BBBB-----------AAA--------BBBB----------BBBBBBB-------------------------BBBBBAAAAAAA-----BBBBBB--BBBBBBBBBBB-------------------BBBB-AAAAAA----AAA---BBBBBBB-	10	9.62154099444871e-07	547	754	367	309	Actinidia_chinensis-1-clamp	3.84369665168987e-06	1735	81	Citrus_sinensis-4-Kissper	0.000264441396128639	62	468	Solanum_tuberosum-1-barrel	2.83074001022719e-07	ATGAAGAACTCTATCATGGGAACAGCTCTTCTGGTTTTGCTGGTTTTTGCCACTCTTACTTACTGCTTAGATGCAAGATTACAGGCTTGCCGGCCGAGTGGAAAAATCAGAGGCATAAAGCCACCTCCAGGGCAGTGTAACCCAGAAAACGACTCAGATTGTTGCAAACAAGGCAAGACGTACACCACTTACAAATGTTCGCCTCCAGTGACCGGTAATACCAAGGCTGTTCTAACCCTAAATAGCTTCCAAAAGGGTGGAGATGGTGGTGGACCCTCCGAATGTGATAATCAATACCACTCTGATGATACTCCAGTTGTTGCCCTTTCAACCGGATGGTATAGTGGAGGAGATAGGTGCCTCAACTATATCACCATAAGTGCTAATGGAAGAAGTGTG…	6.6e-86	3.1	1.844551	2.220173
A0A2G3DB50	Kwl	Kiwellin OS=Capsicum chinense OX=80379 GN=BC332_00309 PE=3 SV=1	Capsicum_chinense-8	kwl3	6	a	no	-	Capsicum chinense	80379	Eukaryota; Viridiplantae; Streptophyta; Embryophyta; Tracheophyta; Spermatophyta; Magnoliopsida; eudicotyledons; Gunneridae; Pentapetalae; asterids; lamiids; Solanales; Solanaceae; Solanoideae; Capsiceae; Capsicum.	AST	R2	-1		-1		MSMACSDILMVEAQKCKPSGKIKGKKPPKDQCRPGDECCEEGKFYTTYKCSPPVTGHTKAILTINDFDKGGDGGGPSECSGKYYHNSIPVVALSTGWYSKGSRCFENITIHANGRSVKAMVVDECDSGRGCDAPHAYLPPCQNNIVDASAAVWKALHVPKKDWGWLEIVWSD	172	172	MSMACSDILMVEAQKCKPSGKIKGKKPPKDQCRPGDECCEEGKFYTTYKCSPPVTGHTKAILTINDFDKGGDGGGPSECSGKYYHNSIPVVALSTGWYSKGSRCFENITIHANGRSVKAMVVDECDSGRGCDAPHAYLPPCQNNIVDASAAVWKALHVPKKDWGWLEIVWSD	-------------------BBBB--------------------BBBB----------BBBBBBB-------------------------BBBBBAAAA--------BBBBBB--BBBBBBBBBBB-------AAA---------BBBB-AAAAAA----AAA--BBBBBBB-	11	9.05349794238683e-07	594	810	320	228	Actinidia_chinensis-1-clamp	6.15574022776239e-06	3474	77	Citrus_sinensis-4-Kissper	0.000585933546972508	176	412	Solanum_tuberosum-1-barrel	1.03685550004713e-06	ATGTCCATGGCTTGTAGTGACATATTAATGGTGGAAGCTCAAAAATGCAAGCCAAGTGGAAAGATCAAGGGCAAAAAACCCCCAAAAGATCAATGTAGGCCTGGTGATGAATGTTGTGAAGAAGGGAAATTTTACACCACGTACAAATGTTCACCTCCGGTTACTGGTCACACGAAGGCAATTCTTACCATCAACGACTTTGACAAGGGGGGTGATGGTGGCGGTCCATCAGAATGTAGTGGCAAATATTACCACAACTCTATCCCCGTGGTGGCCTTGTCCACCGGATGGTACAGTAAAGGGAGCCGTTGTTTTGAGAACATTACCATCCACGCGAATGGAAGGAGTGTGAAAGCCATGGTTGTCGATGAATGTGACTCGGGTAGAGGGTGTGATGCT…	2.5e-74	2.4	1.874736	2.742651
A0A2G5CJ10	Kwl	tr|A0A2G5CJ10|A0A2G5CJ10_AQUCA Uncharacterized protein OS=Aquilegia coerulea OX=218851 GN=AQUCO_05100077v1 PE=3 SV=1 LinsiMatch=AQUCO_012927m/1-183,AQUCO_013239m/1-183,AQUCO_013536m/1-183,AQUCO_023274m/1-183,AQUCO_027257m/1-183	Aquilegia_coerulea-1	kwl3	5	f	yes	AQUCO_012927m/1-183,AQUCO_013239m/1-183,AQUCO_013536m/1-183,AQUCO_023274m/1-183,AQUCO_027257m/1-183	Aquilegia coerulea	218851	Eukaryota; Viridiplantae; Streptophyta; Embryophyta; Tracheophyta; Spermatophyta; Magnoliopsida; Ranunculales; Ranunculaceae; Thalictroideae; Aquilegia.	RAN	R1,R2	-1		-1		MKGRFILIAVLVIIFHLNFGTEACSPSGKVRGRKPPPGQCNTENDSDCCKQGEMYTIYRCSPPVSTNTKAVLTINSFEKGGDGGGPSECDNQYHSDDTPVVALSTGWFNNESRCLKNIRINGNDRSVLAMVVDECDSTMGCDSDHDYQPPCPNNIVDASKAVWKALGVPESDWGELDISWTDA	183	160	CSPSGKVRGRKPPPGQCNTENDSDCCKQGEMYTIYRCSPPVSTNTKAVLTINSFEKGGDGGGPSECDNQYHSDDTPVVALSTGWFNNESRCLKNIRINGNDRSVLAMVVDECDSTMGCDSDHDYQPPCPNNIVDASKAVWKALGVPESDWGELDISWTDA	----BBBB-----------AAA--------BBBB----------BBBBBBB-------------------------BBBBBAAAA--------BBBBBB--BBBBBBBBBBB-------AAA---------BBBB-AAAAAA----AAA--BBBBBBBB-	10	9.46221297505954e-07	528	747	172	270	Actinidia_chinensis-1-clamp	2.35939643347051e-06	1600	79	Citrus_sinensis-4-Kissper	0.000256369171607114	144	396	Solanum_tuberosum-1-barrel	9.18273645546373e-07	ATGAAGGGACGATTTATCCTAATTGCAGTACTTGTAATCATATTTCACCTTAATTTTGGAACTGAAGCATGCAGTCCTAGTGGTAAAGTGAGAGGAAGAAAACCTCCCCCAGGTCAATGCAACACAGAAAATGATTCTGACTGTTGTAAGCAAGGAGAGATGTACACCATTTATAGGTGTTCACCACCTGTGTCTACCAATACAAAGGCAGTTTTGACAATCAATAGCTTTGAGAAAGGAGGAGATGGTGGTGGACCATCAGAATGTGATAATCAGTACCATTCTGATGATACACCAGTTGTAGCACTTTCAACAGGATGGTTCAACAACGAAAGCAGGTGTCTTAAGAACATAAGAATCAACGGTAATGATCGCAGTGTGTTAGCCATGGTTGTAGAT…	1.1e-88	4.8	1.86713	2.141075
A0A2G5CJ51	Kwl	tr|A0A2G5CJ51|A0A2G5CJ51_AQUCA Uncharacterized protein OS=Aquilegia coerulea OX=218851 GN=AQUCO_05100074v1 PE=3 SV=1 LinsiMatch=AQUCO_014465m/1-170	Aquilegia_coerulea-8	kwl3	5	i	no	AQUCO_014465m/1-170	Aquilegia coerulea	218851	Eukaryota; Viridiplantae; Streptophyta; Embryophyta; Tracheophyta; Spermatophyta; Magnoliopsida; Ranunculales; Ranunculaceae; Thalictroideae; Aquilegia.	RAN	R1,R2	-1		-1		MDSRYQCSILNPILGCRFFQVEAQSCNPSGKVRGTKPPPGQCNTENNSDCCKEGKMYTIYKCSPPISSQTRAVLTINSFQKGGDGGGPSECDNQYHNDDTPVVALSTGWFNHESWCLKNITITGNGRSVVAMVVDECDSTMGCDSDHDYQPPCPNNIVDASKAVWKALRVPQNQWGGLDIVWSDA	185	185	MDSRYQCSILNPILGCRFFQVEAQSCNPSGKVRGTKPPPGQCNTENNSDCCKEGKMYTIYKCSPPISSQTRAVLTINSFQKGGDGGGPSECDNQYHNDDTPVVALSTGWFNHESWCLKNITITGNGRSVVAMVVDECDSTMGCDSDHDYQPPCPNNIVDASKAVWKALRVPQNQWGGLDIVWSDA	----BBBBBB--BBBBBB-----------BBBB-----------AAA--------BBBB----------BBBBBBB-------------------------BBBBBAAAA--------BBBBBB--BBBBBBBBBBB-------------------BBBB-AAAAAA----AAA---BBBBBBB-	12	1.06923496158586e-06	669	791	224	282	Actinidia_chinensis-1-clamp	2.816759720336e-06	1465	76	Citrus_sinensis-4-Kissper	0.000253635734072022	225	400	Solanum_tuberosum-1-barrel	1.40625e-06	ATGGATAGTAGGTATCAATGTAGTATCTTGAATCCAATATTGGGTTGTAGATTTTTCCAAGTTGAAGCTCAATCATGCAACCCAAGCGGCAAAGTGAGGGGGACAAAGCCTCCTCCAGGTCAATGCAACACAGAAAACAACTCTGACTGTTGCAAGGAAGGAAAGATGTACACCATTTACAAATGTTCCCCACCAATCTCCAGCCAAACCAGAGCGGTCTTGACAATCAATAGTTTTCAGAAGGGAGGAGATGGTGGTGGTCCATCTGAATGTGACAATCAGTACCATAATGATGACACCCCTGTAGTAGCACTCTCAACCGGATGGTTCAACCACGAAAGCTGGTGTCTTAAAAACATAACAATAACAGGTAATGGCCGTAGTGTGGTGGCTATGGTT…	1.1e-87	6.4	1.86713	2.225631
A0A2G5CKC3	Kwl	tr|A0A2G5CKC3|A0A2G5CKC3_AQUCA Uncharacterized protein OS=Aquilegia coerulea OX=218851 GN=AQUCO_05100073v1 PE=3 SV=1 LinsiMatch=AQUCO_012927m/1-183,AQUCO_013239m/1-183,AQUCO_013536m/1-183,AQUCO_023274m/1-183,AQUCO_027257m/1-183	Aquilegia_coerulea-2	kwl3	5	d	yes	AQUCO_012927m/1-183,AQUCO_013239m/1-183,AQUCO_013536m/1-183,AQUCO_023274m/1-183,AQUCO_027257m/1-183	Aquilegia coerulea	218851	Eukaryota; Viridiplantae; Streptophyta; Embryophyta; Tracheophyta; Spermatophyta; Magnoliopsida; Ranunculales; Ranunculaceae; Thalictroideae; Aquilegia.	RAN	R1,R2	-1		-1		MKGRFILIAVLVIIFHLNFGTEACSPSGKVRGRKPPPGQCNTENDSDCCKQGEMYTIYRCSPPVSTNTKAVLTINSFEKGGDGGGPSECDNQYHSDDTPVVALSTGWFNNESRCLKNIRINGNGRSVLAMVVDECDSTMGCDSDHDYQPPCPNNIVDASKAVWKALGVPESDWGELDISWTDA	183	160	CSPSGKVRGRKPPPGQCNTENDSDCCKQGEMYTIYRCSPPVSTNTKAVLTINSFEKGGDGGGPSECDNQYHSDDTPVVALSTGWFNNESRCLKNIRINGNGRSVLAMVVDECDSTMGCDSDHDYQPPCPNNIVDASKAVWKALGVPESDWGELDISWTDA	----BBBB-----------AAA--------BBBB----------BBBBBBB-------------------------BBBBBAAAA--------BBBBBB--BBBBBBBBBBB-------------------BBBB-AAAAAA----AAA--BBBBBBBB-	10	9.72226277936475e-07	566	763	200	308	Actinidia_chinensis-1-clamp	2.10828132906055e-06	1624	77	Citrus_sinensis-4-Kissper	0.000273907910271547	143	395	Solanum_tuberosum-1-barrel	9.16519788495433e-07	ATGAAGGGACGATTTATCCTAATTGCAGTACTTGTAATCATATTTCACCTTAATTTTGGAACTGAAGCATGCAGTCCTAGTGGTAAAGTGAGAGGAAGAAAACCTCCCCCAGGTCAATGCAACACAGAAAATGATTCTGACTGTTGTAAGCAAGGAGAGATGTACACCATTTATAGGTGTTCACCACCTGTGTCTACCAATACAAAGGCAGTTTTGACAATCAATAGCTTTGAGAAAGGAGGAGACGGTGGTGGACCATCAGAATGTGATAATCAGTACCATTCTGATGATACACCAGTTGTAGCGCTTTCAACAGGATGGTTCAACAATGAAAGCAGGTGTCTTAAAAACATAAGAATCAACGGTAATGGTCGCAGTGTGTTAGCCATGGTTGTAGAT…	1.3e-89	4.4	1.86713	2.130238
A0A2G5DDY2	Kwl	tr|A0A2G5DDY2|A0A2G5DDY2_AQUCA Uncharacterized protein (Fragment) OS=Aquilegia coerulea OX=218851 GN=AQUCO_02200273v1 PE=3 SV=1 LinsiMatch=AQUCO_027092m/1-188	Aquilegia_coerulea-15	kwl3	5	m	no	AQUCO_027092m/1-188	Aquilegia coerulea	218851	Eukaryota; Viridiplantae; Streptophyta; Embryophyta; Tracheophyta; Spermatophyta; Magnoliopsida; Ranunculales; Ranunculaceae; Thalictroideae; Aquilegia.	RAN	R1,R2	-1		-1		APGCGPSGKVRGRKPPPGQCNKDHNSECCEEGKLYTIYKCSPPISQSTKATLTINGFGKGDDGGGPSECDNEYHSDDTPVVALSTGWYNKGSRCHKMINIRGNGKSVNAMVVDECDSTQGCDSEHDYQPPCPHNIVDASKAVWKALGVTNSKDWGEMDVVWSDV	164	164	APGCGPSGKVRGRKPPPGQCNKDHNSECCEEGKLYTIYKCSPPISQSTKATLTINGFGKGDDGGGPSECDNEYHSDDTPVVALSTGWYNKGSRCHKMINIRGNGKSVNAMVVDECDSTQGCDSEHDYQPPCPHNIVDASKAVWKALGVTNSKDWGEMDVVWSDV	-------BBBB-----------AAA--------BBBB----------BBBBBBB-------------------------BBBBBAAAA--------BBBBBB--BBBBBBBBBBB-------------------BBBB-AAAAAA-----AAA---BBBBBBB-	10	1.02549863482808e-06	554	735	183	307	Actinidia_chinensis-1-clamp	1.94166516355611e-06	1835	80	Citrus_sinensis-4-Kissper	0.00028671875	157	376	Solanum_tuberosum-1-barrel	1.11051380715256e-06	GCACCAGGCTGCGGCCCAAGTGGCAAAGTGAGAGGAAGGAAACCCCCACCAGGACAATGCAACAAGGATCATAACTCTGAATGTTGTGAAGAAGGTAAGCTATATACAATCTACAAATGTTCGCCACCTATATCTCAGAGCACCAAAGCAACCTTAACTATAAACGGCTTTGGAAAAGGTGATGATGGTGGTGGTCCGTCTGAGTGTGACAATGAGTATCACTCGGATGACACACCGGTTGTGGCACTCTCAACTGGATGGTACAATAAAGGGTCGAGGTGCCATAAAATGATAAATATCCGTGGAAATGGAAAGAGTGTGAATGCTATGGTTGTCGATGAATGTGACTCAACACAAGGCTGTGATTCTGAACATGATTACCAACCTCCGTGTCCTCAT…	1.6e-83	5.9	1.86713	2.611539
A0A2G5DDZ0	Kwl	tr|A0A2G5DDZ0|A0A2G5DDZ0_AQUCA Uncharacterized protein OS=Aquilegia coerulea OX=218851 GN=AQUCO_02200271v1 PE=3 SV=1 LinsiMatch=AQUCO_024082m/1-182	Aquilegia_coerulea-13	kwl3	5	n	no	AQUCO_024082m/1-182	Aquilegia coerulea	218851	Eukaryota; Viridiplantae; Streptophyta; Embryophyta; Tracheophyta; Spermatophyta; Magnoliopsida; Ranunculales; Ranunculaceae; Thalictroideae; Aquilegia.	RAN	R1,R2	-1		-1		MPVTNCSQSGTVRGSKPPPGQCNTTNDSECCVEGKLYPVYRCSPPVSQNTTALLTLNCFEKGCDGGGPSECDSSYHSDDKPVVALSTGWYNKGSRCNHMITIHGNGRNVTALVVDECDSTEGCDVEHDYQPPCPHNIVDASKAVWKALGVHENDWGELNIVWSET	165	165	MPVTNCSQSGTVRGSKPPPGQCNTTNDSECCVEGKLYPVYRCSPPVSQNTTALLTLNCFEKGCDGGGPSECDSSYHSDDKPVVALSTGWYNKGSRCNHMITIHGNGRNVTALVVDECDSTEGCDVEHDYQPPCPHNIVDASKAVWKALGVHENDWGELNIVWSET	---------BBBB-----------AAA--------BBBB----------BBBBBBB-------------------------BBBBBAAAA--------BBBBBB--BBBBBBBBBBB-------------------BBBB-AAAAAA----AAA---BBBBBBB-	12	9.6731706745614e-07	578	773	370	283	Actinidia_chinensis-1-clamp	4.6198604052991e-06	1715	81	Citrus_sinensis-4-Kissper	0.000261393080323121	203	388	Solanum_tuberosum-1-barrel	1.34844298012541e-06	ATGCCAGTAACTAATTGCAGCCAAAGCGGCACAGTGAGAGGGAGTAAACCCCCACCAGGACAATGTAACACTACGAATGACTCAGAATGTTGTGTAGAAGGCAAGCTTTATCCAGTGTACCGATGTTCACCCCCTGTATCTCAAAACACCACAGCACTCTTAACATTAAACTGCTTTGAGAAAGGTTGTGATGGTGGTGGTCCATCTGAGTGTGACAGTAGTTATCACTCAGATGACAAGCCAGTGGTAGCACTCTCAACTGGTTGGTACAATAAAGGTTCAAGGTGCAATCACATGATAACTATACACGGAAACGGAAGGAATGTAACGGCTTTGGTGGTTGATGAATGTGACTCTACAGAAGGGTGCGATGTTGAACATGATTACCAGCCTCCATGT…	1.7e-81	6.9	1.86713	2.671768
A0A2G5DET0	Kwl	tr|A0A2G5DET0|A0A2G5DET0_AQUCA Uncharacterized protein OS=Aquilegia coerulea OX=218851 GN=AQUCO_02200272v1 PE=3 SV=1 LinsiMatch=AQUCO_024859m/1-187	Aquilegia_coerulea-14	kwl3	5	l	yes	AQUCO_024859m/1-187	Aquilegia coerulea	218851	Eukaryota; Viridiplantae; Streptophyta; Embryophyta; Tracheophyta; Spermatophyta; Magnoliopsida; Ranunculales; Ranunculaceae; Thalictroideae; Aquilegia.	RAN	R1,R2	-1		-1		MALSSSLYTVLLFVLLITFAISIEAAGCRPSGKVRGRKPPPGQCNKDHDSDCCEEGKLYTIYKCSPPISQSTKATLTINGFGKGDDGGGPSECDNHYHSDDKPIVALSTGWYNKGSRCHKMINIRGNGRSVNAMVVDECDSTQGCDAVHDYQPPCPHNIVDASKAVWKALGVNEDDWGDLDVVWSDV	187	162	AGCRPSGKVRGRKPPPGQCNKDHDSDCCEEGKLYTIYKCSPPISQSTKATLTINGFGKGDDGGGPSECDNHYHSDDKPIVALSTGWYNKGSRCHKMINIRGNGRSVNAMVVDECDSTQGCDAVHDYQPPCPHNIVDASKAVWKALGVNEDDWGDLDVVWSDV	------BBBB-----------AAA--------BBBB----------BBBBBBB-------------------------BBBBBAAAA--------BBBBBB--BBBBBBBBBBB-------------------BBBB-AAAAAA----AAA---BBBBBBB-	10	1.04224376731302e-06	602	760	178	322	Actinidia_chinensis-1-clamp	1.71675475483199e-06	1904	80	Citrus_sinensis-4-Kissper	0.0002975	147	371	Solanum_tuberosum-1-barrel	1.06799572801709e-06	ATGGCTCTGAGTTCAAGTTTATATACAGTGTTGCTTTTTGTTCTACTGATTACATTCGCTATAAGCATTGAAGCTGCTGGCTGTCGCCCAAGTGGCAAAGTGAGAGGAAGGAAACCCCCACCAGGACAATGCAACAAGGATCATGACTCTGATTGTTGTGAAGAAGGTAAGCTATATACAATCTACAAATGTTCGCCACCTATATCTCAGAGCACCAAAGCAACCTTAACTATAAACGGCTTTGGAAAAGGTGATGATGGTGGTGGTCCGTCTGAGTGTGACAATCATTATCACTCAGACGACAAACCAATTGTAGCACTCTCAACTGGATGGTACAATAAAGGATCAAGGTGCCATAAAATGATAAATATTCGGGGAAATGGAAGGAGTGTGAATGCT…	5.4e-85	5.0	1.86713	2.583774
A0A2G5EU37	Kwl	tr|A0A2G5EU37|A0A2G5EU37_AQUCA Uncharacterized protein OS=Aquilegia coerulea OX=218851 GN=AQUCO_00400271v1 PE=3 SV=1 LinsiMatch=AQUCO_011491m/1-188	Aquilegia_coerulea-7	kwl3	5	j	yes	AQUCO_011491m/1-188	Aquilegia coerulea	218851	Eukaryota; Viridiplantae; Streptophyta; Embryophyta; Tracheophyta; Spermatophyta; Magnoliopsida; Ranunculales; Ranunculaceae; Thalictroideae; Aquilegia.	RAN	R1,R2	-1		-1		MKGIFCLSVLFLIILHFSTYLIEVEAQSCNPSGSVRGTKPPPGQCNTENDSECCKEGKMYTIYNCSPPVSSQTRAHLTINSFQRGGDGGGPSECDDRFHNDDTPVVALSTGWFNHQSRCLKNIRISGNGRSVVAMVVDECDSTRGCDSEHDYQPPCPNNIVDASKAVWQALGVPRSQWGGLDIVWSDA	188	162	QSCNPSGSVRGTKPPPGQCNTENDSECCKEGKMYTIYNCSPPVSSQTRAHLTINSFQRGGDGGGPSECDDRFHNDDTPVVALSTGWFNHQSRCLKNIRISGNGRSVVAMVVDECDSTRGCDSEHDYQPPCPNNIVDASKAVWQALGVPRSQWGGLDIVWSDA	------BBBB-----------AAA--------BBBB----------BBBBBBB-------------------------BBBBBAAAA--------BBBBBB--BBBBBBBBBBB-------AAA---------BBBB-AAAAAA----AAA---BBBBBBB-	10	9.93065150387926e-07	598	776	235	277	Actinidia_chinensis-1-clamp	3.0627272608792e-06	1743	81	Citrus_sinensis-4-Kissper	0.000265660722450846	153	376	Solanum_tuberosum-1-barrel	1.0822204617474e-06	ATGAAAGGAATTTTCTGCTTGAGTGTATTATTTTTAATCATCCTTCACTTCAGTACCTATCTGATAGAAGTTGAAGCTCAGTCATGCAACCCAAGCGGCAGTGTAAGGGGAACAAAGCCGCCTCCAGGTCAATGCAACACAGAAAATGATTCCGAATGTTGCAAGGAAGGAAAGATGTACACCATTTACAATTGTTCTCCACCAGTCTCCAGCCAAACTAGGGCGCACTTGACAATCAATAGTTTTCAGAGGGGAGGAGATGGTGGCGGTCCATCTGAATGTGACGATCGTTTCCATAATGATGACACCCCAGTGGTAGCACTCTCAACTGGATGGTTCAACCATCAAAGTAGGTGTCTGAAAAATATAAGAATCAGTGGTAATGGTCGCAGTGTGGTG…	2.8e-87	3.9	1.86713	2.391734
A0A2G5EU45	Kwl	tr|A0A2G5EU45|A0A2G5EU45_AQUCA Uncharacterized protein OS=Aquilegia coerulea OX=218851 GN=AQUCO_00400282v1 PE=3 SV=1 LinsiMatch=AQUCO_015989m/1-189	Aquilegia_coerulea-9	kwl3	5	k	yes	AQUCO_015989m/1-189	Aquilegia coerulea	218851	Eukaryota; Viridiplantae; Streptophyta; Embryophyta; Tracheophyta; Spermatophyta; Magnoliopsida; Ranunculales; Ranunculaceae; Thalictroideae; Aquilegia.	RAN	R1,R2	-1		-1		MIKGSFRSIAGLVLLILLLSTDFLEVEAQPCKPSGKVRGTKSPSGHCNTEDDVCCIEGRLYTVYKCSPPVSSNTKAVLTINSFQKGGDGDGPSKCDNQYHSDDTPVVALSTGWFNHESRCLKNVTITGNGRSVVAMVVDECDSAMGCDSDHDYLPPCPNNFVVASKAVWKALGVPLSQWGDMDIVWADA	189	161	QPCKPSGKVRGTKSPSGHCNTEDDVCCIEGRLYTVYKCSPPVSSNTKAVLTINSFQKGGDGDGPSKCDNQYHSDDTPVVALSTGWFNHESRCLKNVTITGNGRSVVAMVVDECDSAMGCDSDHDYLPPCPNNFVVASKAVWKALGVPLSQWGDMDIVWADA	------BBBB----------AAA--------BBBB----------BBBBBBB-------------------------BBBBBAAAA--------BBBBBB--BBBBBBBBBBB-------AAA---------BBBB-AAAAAA----AAA---BBBBBBB-	10	1.13254953714572e-06	714	794	758	254	Actinidia_chinensis-1-clamp	1.1749023498047e-05	680	29	Physcomitrium_patens-1-Kissper	0.000808561236623068	191	399	Solanum_tuberosum-1-barrel	1.19974120765573e-06	ATGATTAAGGGTAGCTTTCGTTCAATCGCAGGATTAGTCTTACTCATCCTGCTCCTTAGTACAGATTTTCTTGAAGTTGAAGCTCAACCTTGCAAGCCAAGTGGGAAAGTGAGGGGGACAAAATCTCCTTCAGGTCATTGCAATACGGAAGACGATGTTTGCTGCATAGAAGGAAGGCTCTACACAGTGTATAAGTGTTCACCTCCAGTTTCCAGCAACACAAAGGCGGTCTTGACAATCAATAGTTTCCAGAAGGGAGGAGATGGTGACGGTCCATCTAAATGTGACAACCAGTACCATAGTGATGACACCCCAGTGGTAGCACTCTCAACTGGATGGTTCAACCATGAAAGCAGGTGTCTTAAAAATGTAACCATCACCGGTAATGGTCGTAGTGTG…	2.1e-80	4.8	1.86713	2.4185529999999997
A0A2G5EU49	Kwl	tr|A0A2G5EU49|A0A2G5EU49_AQUCA Uncharacterized protein OS=Aquilegia coerulea OX=218851 GN=AQUCO_00400270v1 PE=3 SV=1 LinsiMatch=AQUCO_018414m/1-186	Aquilegia_coerulea-11	kwl3	5	a	yes	AQUCO_018414m/1-186	Aquilegia coerulea	218851	Eukaryota; Viridiplantae; Streptophyta; Embryophyta; Tracheophyta; Spermatophyta; Magnoliopsida; Ranunculales; Ranunculaceae; Thalictroideae; Aquilegia.	RAN	R1,R2	-1		-1		MKRGFCLTLLFVIILHLNINVHEVDACSPSGKVRGSRPPPGQCNTENDSDCCKQGKMYTIYKCSPPVTSHTKAVLTINSFEKGGDGGGPSECDNQYHSDDTPVVALSTGWFNHESRCLKNITISGNGRSVVAMVVDECDSTMGCDSDHDYQPPCPNNIVDASKAVWEALGVPHSDWGGLDIVWSDA	186	160	CSPSGKVRGSRPPPGQCNTENDSDCCKQGKMYTIYKCSPPVTSHTKAVLTINSFEKGGDGGGPSECDNQYHSDDTPVVALSTGWFNHESRCLKNITISGNGRSVVAMVVDECDSTMGCDSDHDYQPPCPNNIVDASKAVWEALGVPHSDWGGLDIVWSDA	----BBBB-----------AAA--------BBBB----------BBBBBBB-------------------------BBBBBAAAA--------BBBBBB--BBBBBBBBBBB-------AAA---------BBBB-AAAAAA----AAA---BBBBBBB-	10	9.61777777777778e-07	541	750	202	265	Actinidia_chinensis-1-clamp	2.87646849412602e-06	1496	77	Citrus_sinensis-4-Kissper	0.000252319109461967	139	393	Solanum_tuberosum-1-barrel	8.99973454020421e-07	ATGAAGAGAGGTTTTTGTTTAACTTTATTGTTTGTAATTATCCTCCATCTTAATATCAATGTACATGAAGTTGATGCGTGCAGTCCAAGTGGGAAAGTGAGGGGTAGTAGACCTCCTCCAGGTCAATGCAACACAGAGAATGACTCTGATTGCTGTAAGCAAGGAAAGATGTATACCATCTATAAGTGTTCACCACCTGTGACTAGCCACACTAAGGCAGTCTTGACAATCAATAGCTTTGAGAAAGGAGGAGATGGAGGTGGACCATCAGAATGTGACAATCAGTACCATTCTGATGACACACCTGTAGTAGCACTATCAACGGGATGGTTCAACCATGAAAGCAGGTGTCTTAAGAACATAACAATCAGTGGCAATGGTCGAAGTGTGGTAGCCATG…	3.8e-89	5.2	1.86713	2.106129
A0A2G5EU59	Kwl	tr|A0A2G5EU59|A0A2G5EU59_AQUCA Uncharacterized protein OS=Aquilegia coerulea OX=218851 GN=AQUCO_00400278v1 PE=3 SV=1 LinsiMatch=AQUCO_012927m/1-183,AQUCO_013239m/1-183,AQUCO_013536m/1-183,AQUCO_023274m/1-183,AQUCO_027257m/1-183	Aquilegia_coerulea-3	kwl3	5	e	yes	AQUCO_012927m/1-183,AQUCO_013239m/1-183,AQUCO_013536m/1-183,AQUCO_023274m/1-183,AQUCO_027257m/1-183	Aquilegia coerulea	218851	Eukaryota; Viridiplantae; Streptophyta; Embryophyta; Tracheophyta; Spermatophyta; Magnoliopsida; Ranunculales; Ranunculaceae; Thalictroideae; Aquilegia.	RAN	R1,R2	-1		-1		MRGRFFLIAVLVIIFHLNIGAQACSSSGKVRGRKPPPGQCNTENDSDCCKQGEMYTIYRCSPPVSTNTKAVLTINSFEKGGDGGGPSECDNQYHSDDTPVVALSTGWFNNESRCLKNIRINGNGRSVLAMVVDECDSTMGCDSDHDYQPPCPNNIVDASKAVWKALGVPESDWGELDISWTDA	183	160	CSSSGKVRGRKPPPGQCNTENDSDCCKQGEMYTIYRCSPPVSTNTKAVLTINSFEKGGDGGGPSECDNQYHSDDTPVVALSTGWFNNESRCLKNIRINGNGRSVLAMVVDECDSTMGCDSDHDYQPPCPNNIVDASKAVWKALGVPESDWGELDISWTDA	----BBBB-----------AAA--------BBBB----------BBBBBBB-------------------------BBBBBAAAA--------BBBBBB--BBBBBBBBBBB-------------------BBBB-AAAAAA----AAA---BBBBBBB-	10	9.47988416928414e-07	549	761	179	292	Actinidia_chinensis-1-clamp	2.09936198161006e-06	1668	78	Citrus_sinensis-4-Kissper	0.000274161735700197	137	390	Solanum_tuberosum-1-barrel	9.00723208415516e-07	ATGAGGGGACGATTTTTCTTAATTGCAGTACTTGTAATCATATTTCACCTTAACATTGGAGCTCAAGCATGCAGTTCCAGTGGCAAAGTGAGAGGAAGAAAACCTCCCCCGGGTCAATGCAACACAGAAAATGATTCTGACTGTTGTAAGCAAGGAGAGATGTACACCATTTATAGGTGTTCACCACCTGTGTCTACCAATACAAAGGCAGTCTTGACAATCAATAGCTTTGAGAAAGGAGGAGATGGTGGTGGACCATCAGAATGTGATAATCAGTACCATTCTGATGATACACCAGTTGTAGCACTTTCAACAGGATGGTTCAACAACGAAAGCAGGTGTCTGAAGAACATAAGAATCAACGGTAATGGTCGCAGTGTGTTAGCCATGGTTGTAGAT…	3.9e-89	5.1	1.86713	2.1410649999999998
A0A2G5EU62	Kwl	tr|A0A2G5EU62|A0A2G5EU62_AQUCA Uncharacterized protein OS=Aquilegia coerulea OX=218851 GN=AQUCO_00400273v1 PE=3 SV=1 LinsiMatch=AQUCO_012927m/1-183,AQUCO_013239m/1-183,AQUCO_013536m/1-183,AQUCO_023274m/1-183,AQUCO_027257m/1-183	Aquilegia_coerulea-4	kwl3	5	c	yes	AQUCO_012927m/1-183,AQUCO_013239m/1-183,AQUCO_013536m/1-183,AQUCO_023274m/1-183,AQUCO_027257m/1-183	Aquilegia coerulea	218851	Eukaryota; Viridiplantae; Streptophyta; Embryophyta; Tracheophyta; Spermatophyta; Magnoliopsida; Ranunculales; Ranunculaceae; Thalictroideae; Aquilegia.	RAN	R1,R2	-1		-1		MKGRFILIAVLVIIFHLNFGTEACSPSGKVRGRKPPPGQCNTENDSDCCKQGEMYTIYRCSPPVSTNTKAVLTINSFEKGGDGGGPSECDNQYHSDDTPVVALSTGWFNNESRCLKNIRINGNGRSVVAMVVDECDSTMGCDSDHDYQPPCPNNIVDASKAVWKALGVPESDWGELDISWTDA	183	160	CSPSGKVRGRKPPPGQCNTENDSDCCKQGEMYTIYRCSPPVSTNTKAVLTINSFEKGGDGGGPSECDNQYHSDDTPVVALSTGWFNNESRCLKNIRINGNGRSVVAMVVDECDSTMGCDSDHDYQPPCPNNIVDASKAVWKALGVPESDWGELDISWTDA	----BBBB-----------AAA--------BBBB----------BBBBBBB-------------------------BBBBBAAAA--------BBBBBB--BBBBBBBBBBB-------------------BBBB-AAAAAA----AAA--BBBBBBBB-	10	9.69325706049277e-07	538	745	167	304	Actinidia_chinensis-1-clamp	1.80704639889197e-06	1668	78	Citrus_sinensis-4-Kissper	0.000274161735700197	154	395	Solanum_tuberosum-1-barrel	9.8702131068739e-07	ATGAAGGGACGATTTATCCTAATTGCAGTACTTGTAATCATATTTCACCTTAATTTTGGAACTGAAGCATGCAGTCCTAGTGGCAAAGTGAGAGGAAGAAAACCTCCCCCAGGCCAATGCAACACAGAAAATGATTCCGACTGTTGTAAGCAAGGAGAGATGTACACCATTTATAGGTGTTCACCACCTGTGTCTACCAATACAAAGGCAGTCTTGACAATTAATAGCTTTGAGAAAGGAGGAGATGGTGGTGGACCATCAGAATGTGATAATCAGTACCATTCTGATGATACTCCTGTTGTAGCGCTCTCAACAGGTTGGTTCAACAACGAAAGCAGGTGTCTTAAGAACATAAGAATCAACGGTAATGGTCGCAGTGTGGTAGCTATGGTTGTAGAT…	1.7e-89	5.0	1.86713	2.119368
A0A2G5EU65	Kwl	tr|A0A2G5EU65|A0A2G5EU65_AQUCA Uncharacterized protein OS=Aquilegia coerulea OX=218851 GN=AQUCO_00400277v1 PE=3 SV=1 LinsiMatch=AQUCO_012927m/1-183,AQUCO_013239m/1-183,AQUCO_013536m/1-183,AQUCO_023274m/1-183,AQUCO_027257m/1-183	Aquilegia_coerulea-5	kwl3	5	b	yes	AQUCO_012927m/1-183,AQUCO_013239m/1-183,AQUCO_013536m/1-183,AQUCO_023274m/1-183,AQUCO_027257m/1-183	Aquilegia coerulea	218851	Eukaryota; Viridiplantae; Streptophyta; Embryophyta; Tracheophyta; Spermatophyta; Magnoliopsida; Ranunculales; Ranunculaceae; Thalictroideae; Aquilegia.	RAN	R1,R2	-1		-1		MKGRFILIAVLVIIFHLNFGIEACSPSGKVRGRKPPPGQCNTENDSDCCKQGEMYTIYRCSPPVSTHTKAVLTINSFEKGGDGGGPSECDNQYHSDDTPVVALSTGWFNNESRCLKNIRINGNGRSVVAMVVDECDSTMGCDSDHDYQPPCPNNIVDASKAVWKALGVPESDWGELDISWTDA	183	160	CSPSGKVRGRKPPPGQCNTENDSDCCKQGEMYTIYRCSPPVSTHTKAVLTINSFEKGGDGGGPSECDNQYHSDDTPVVALSTGWFNNESRCLKNIRINGNGRSVVAMVVDECDSTMGCDSDHDYQPPCPNNIVDASKAVWKALGVPESDWGELDISWTDA	----BBBB-----------AAA--------BBBB----------BBBBBBB-------------------------BBBBBAAAA--------BBBBBB--BBBBBBBBBBB-------AAA---------BBBB-AAAAAA----AAA--BBBBBBBB-	10	9.66877921681153e-07	557	759	173	274	Actinidia_chinensis-1-clamp	2.30433161063456e-06	1573	78	Citrus_sinensis-4-Kissper	0.000258547008547009	137	389	Solanum_tuberosum-1-barrel	9.0536012846862e-07	ATGAAGGGACGATTTATCCTAATTGCAGTACTTGTAATCATATTTCACCTTAATTTTGGAATTGAAGCATGCAGTCCCAGTGGCAAAGTGAGGGGAAGAAAACCTCCCCCAGGTCAATGCAACACAGAAAATGATTCTGATTGTTGTAAGCAAGGAGAGATGTACACCATTTATAGGTGTTCACCACCTGTGTCTACCCATACAAAGGCAGTCTTGACAATCAACAGCTTTGAGAAAGGAGGAGATGGTGGTGGACCATCAGAATGTGATAACCAATATCATTCTGATGATACACCTGTTGTAGCACTGTCCACGGGATGGTTCAACAACGAAAGCAGGTGTCTTAAGAACATAAGAATCAACGGTAATGGTCGCAGTGTGGTAGCCATGGTGGTAGAT…	9.4e-90	4.4	1.86713	2.1085279999999997
A0A2G5EU91	Kwl	tr|A0A2G5EU91|A0A2G5EU91_AQUCA Uncharacterized protein OS=Aquilegia coerulea OX=218851 GN=AQUCO_00400272v1 PE=3 SV=1 LinsiMatch=AQUCO_017803m/1-188	Aquilegia_coerulea-10	kwl3	5	g	yes	AQUCO_017803m/1-188	Aquilegia coerulea	218851	Eukaryota; Viridiplantae; Streptophyta; Embryophyta; Tracheophyta; Spermatophyta; Magnoliopsida; Ranunculales; Ranunculaceae; Thalictroideae; Aquilegia.	RAN	R1,R2	-1		-1		MKGILFLGVLFVIILHFSTNIIEVEAQSCNPSGKVRGTKPPPGQCNRENDSDCCKEGKMYTIYKCSPPVSSHTKAVLTINSFQKGGDGGGPSECDNQYHNDDTPVVALSTGWFNHESRCLKNITITGNGRSVVAMVVDECDSTMGCDSDHDYQPPCPNNIVDASKAVWKALGVPHSQWGGLDIVWSDA	188	162	QSCNPSGKVRGTKPPPGQCNRENDSDCCKEGKMYTIYKCSPPVSSHTKAVLTINSFQKGGDGGGPSECDNQYHNDDTPVVALSTGWFNHESRCLKNITITGNGRSVVAMVVDECDSTMGCDSDHDYQPPCPNNIVDASKAVWKALGVPHSQWGGLDIVWSDA	------BBBB-----------AAA--------BBBB----------BBBBBBB-------------------------BBBBBAAAA--------BBBBBB--BBBBBBBBBBB-------------------BBBB-AAAAAA----AAA---BBBBBBB-	10	9.86842105263158e-07	570	760	186	294	Actinidia_chinensis-1-clamp	2.15188116062752e-06	1729	82	Citrus_sinensis-4-Kissper	0.000257138607971446	150	397	Solanum_tuberosum-1-barrel	9.51722300122455e-07	ATGAAAGGAATTTTATTCTTAGGAGTATTATTTGTAATCATCCTTCACTTCAGTACCAATATTATTGAAGTTGAAGCTCAATCATGCAACCCTAGCGGCAAAGTGAGGGGGACGAAGCCGCCTCCAGGTCAATGCAACAGAGAAAATGACTCTGATTGTTGCAAGGAAGGAAAGATGTACACCATATACAAGTGTTCCCCACCAGTGTCTAGCCATACTAAGGCGGTCTTGACAATCAATAGTTTCCAGAAGGGAGGTGATGGTGGTGGTCCATCTGAATGTGACAATCAGTACCATAATGATGACACCCCAGTGGTAGCACTCTCAACCGGATGGTTTAACCACGAAAGCAGGTGTCTTAAAAACATAACAATAACGGGTAATGGCCGCAGTGTGGTG…	6e-90	5.8	1.86713	2.151753
[truncated: 679 more rows]

## Sheet: BL-and-unrelated-faulty
internal-ID	group	Uniprot header	Uniprot id	Has SignalP	Han et al 19 match	OS	OX	full uniprot taxonomy	Round	proteinortho transcripts	proteinortho proteins	proteinortho number of transcripts	proteinortho transcripts/proteins	Sequence	length of Sequence	length of Sequence without Signalp	Sequence without Signalp	Secondary	Cysteine count	zmKWL1a: RMSD per MA^2 zmKWL1a	zmKWL1a: RMSD	zmKWL1a: MA	clamp: RMSD	clamp: MA	clamp: best reference	clamp: RMSD per MA^2	kissper: RMSD	kissper: MA	kissper: best reference	kissper: RMSD per MA^2	barrel: RMSD	barrel: MA	barrel: best reference	barrel: RMSD per MA^2
[truncated: 442 more rows]

[truncated: 13 more sheets: transcriptome sources, range of descriptors, grouping info, species, species of Han et. Al (2019), number of kiwellins per round, number of kiwellins per species, known annotation, IPR039271-BL, RNA-seq results overview, Average Number Of Mapped Reads, RNA-seq results details, Kiwellins form dimers and trime]
